# Supplementary material for: Single-cell transcriptomics unveils molecular signatures of neuronal vulnerability in a mouse model of prion disease that overlap with Alzheimer’s disease
Source: Nat Commun. 2024 Nov 23;15:10174. doi: 10.1038/s41467-024-54579-2 (PMC11585576; doi:10.1038/s41467-024-54579-2)
Supplement: Supplementary file 3 — Supplementary Data 1 [file 41467_2024_54579_MOESM3_ESM.xlsx]

## Sheet: Raw summary stats
Summary statistics for each raw scRNAseq library (output by cellranger)
Lib#	Estimated Number of Cells	Mean Reads per Cell	Median Genes per Cell	Number of Reads	Valid Barcodes	Sequencing Saturation	Q30 Bases in Barcode	Q30 Bases in RNA Read	Q30.Bases.in.UMI	Reads Mapped to Genome	Reads Mapped Confidently to Genome	Reads Mapped Confidently to Intergenic Regions	Reads Mapped Confidently to Intronic Regions	Reads Mapped Confidently to Exonic Regions	Reads Mapped Confidently to Transcriptome	Reads Mapped Antisense to Gene	Fraction Reads in Cells	Total Genes Detected	Median UMI Counts per Cell
neuM02	2197	222649	1894	489158866	0.964	0.875	0.941	0.876	0.941	0.797	0.759	0.204	0.168	0.388	0.474	0.079	0.614	23131	4478
neuM03	5789	81714	2552	473045043	0.969	0.722	0.953	0.933	0.95	0.931	0.873	0.1	0.296	0.477	0.613	0.158	0.821	26246	7783
neuM04	5952	69966	2536	416439257	0.967	0.681	0.951	0.933	0.948	0.934	0.875	0.102	0.31	0.463	0.6	0.171	0.827	26285	7515
neuM05	3886	108672	2950	422299003	0.966	0.768	0.95	0.931	0.947	0.933	0.893	0.095	0.37	0.428	0.596	0.199	0.773	25669	8232
neuM06	3789	60063	2786	227580129	0.966	0.617	0.953	0.938	0.952	0.906	0.867	0.09	0.379	0.398	0.568	0.207	0.787	25450	7294
neuM07	4372	46641	1704	203916284	0.968	0.623	0.952	0.934	0.949	0.913	0.868	0.113	0.289	0.466	0.621	0.131	0.756	25060	3718
neuM08	4331	48783	1819	211277454	0.965	0.583	0.951	0.933	0.95	0.915	0.866	0.108	0.294	0.465	0.616	0.14	0.756	25289	4124
neuM09	6266	51096	2357	320167246	0.968	0.674	0.952	0.933	0.951	0.918	0.877	0.105	0.29	0.481	0.628	0.141	0.828	25691	5600
neuM10	12201	26492	1221	323226436	0.968	0.628	0.952	0.933	0.95	0.934	0.897	0.093	0.32	0.484	0.638	0.164	0.86	26144	2118
neuM11	5797	53828	2229	312042739	0.971	0.752	0.952	0.935	0.95	0.929	0.89	0.095	0.282	0.512	0.645	0.147	0.871	24929	5154
neuM12	9953	32899	1502	327438960	0.968	0.729	0.951	0.933	0.949	0.931	0.892	0.09	0.296	0.506	0.626	0.173	0.888	25209	2896
neuM13	7515	43980	2621	330507974	0.969	0.633	0.95	0.935	0.948	0.948	0.915	0.058	0.349	0.508	0.685	0.169	0.888	26046	5963
neuM14	8096	45034	2622	364598264	0.964	0.621	0.952	0.935	0.95	0.947	0.913	0.06	0.358	0.495	0.669	0.181	0.883	26289	5972
neuM15	5067	49395	2445	250283901	0.966	0.713	0.953	0.936	0.95	0.935	0.901	0.066	0.328	0.507	0.656	0.177	0.881	24924	5349
neuM16	5899	48564	2383	286476653	0.966	0.721	0.953	0.935	0.951	0.937	0.903	0.065	0.328	0.511	0.662	0.174	0.891	25210	5243
neuM17	6599	52941	2415	349357334	0.967	0.727	0.954	0.938	0.952	0.938	0.902	0.068	0.321	0.514	0.655	0.177	0.887	25513	5419
neuM18	6440	56324	2360	362723542	0.967	0.76	0.953	0.935	0.951	0.938	0.904	0.062	0.323	0.518	0.665	0.175	0.894	25335	5178
neuM19	7182	50759	2370	364551373	0.966	0.728	0.953	0.936	0.951	0.937	0.901	0.07	0.305	0.526	0.659	0.169	0.866	25214	5356
neuM20	7293	54293	2628	395955959	0.964	0.704	0.952	0.937	0.95	0.936	0.899	0.066	0.328	0.506	0.65	0.181	0.883	25743	6254
neuM21	8185	52471	2466	429478912	0.964	0.718	0.952	0.935	0.949	0.939	0.904	0.065	0.338	0.501	0.65	0.186	0.873	25766	5672
neuM22	7396	45586	2537	337151741	0.963	0.675	0.953	0.934	0.951	0.935	0.901	0.064	0.331	0.507	0.658	0.177	0.887	25470	5813

## Sheet: QC summary stats
Pre- and post-QC stats for each scRNAseq library
				Raw				QC'd dataset
Lib#	Mouse#	Treatment	dpi	Estimated Number of Cells	Mean Reads per Cell	Median UMI Counts per Cell	Median Genes per Cell	n cells	mean percent mt	mean percent ribo	mean percent hb	median nCount_SCT (UMI counts)	median nFeature_SCT (genes)
neuM02	m151	Mock	148	2197	222649	4478	1894	1190	5.31785	6.80428	0.0161714	6380	2337
neuM03	m163	RML	164	5789	81714	7783	2552	3627	4.07632	9.90233	0.0548317	8626	2966
neuM04	m163	RML	164	5952	69966	7515	2536	3817	4.06065	9.34112	0.0653367	7961	2876
neuM05	m152	Mock	168	3886	108672	8232	2950	2414	3.95521	9.69685	0.00872747	8776	3090
neuM06	m152	Mock	168	3789	60063	7294	2786	2413	3.6197	8.63459	0.0109925	7619	2858
neuM07	m168	RML	172	4372	46641	3718	1704	2761	4.15062	7.53705	0.0154054	3452	1417
neuM08	m168	RML	172	4331	48783	4124	1819	2651	3.97457	7.63714	0.0104139	3932	1614
neuM09	m160	RML	178	6266	51096	5600	2357	4592	3.97347	9.00424	0.0090967	5548	2238
neuM10	m160	RML	178	12201	26492	2118	1221	8759	5.68219	9.19823	0.177821	2197	965
neuM11	m161	RML	179	5797	53828	5154	2229	4438	4.24578	8.0442	0.00932298	5326.5	2085
neuM12	m161	RML	179	9953	32899	2896	1502	7905	4.79248	8.87788	0.0858161	3043	1323
neuM13	m165	RML	182	7515	43980	5963	2621	5951	4.35198	7.32943	0.0114314	5526	2352
neuM14	m165	RML	182	8096	45034	5972	2622	6390	4.19001	7.71544	0.0137385	5451	2286
neuM15	m154	Mock	185	5067	49395	5349	2445	4209	3.7814	6.54952	0.0142177	5181	2159
neuM16	m154	Mock	185	5899	48564	5243	2383	4928	4.04068	6.69737	0.00993363	5006	2082.5
neuM17	m154	Mock	185	6599	52941	5419	2415	5545	4.09143	7.23084	0.00958021	5278	2146
neuM18	m154	Mock	185	6440	56324	5178	2360	5377	4.08401	7.10413	0.00955561	4920	2054
neuM19	m155	Mock	189	7182	50759	5356	2370	5805	4.10525	7.17159	0.0121312	5227	2115
neuM20	m155	Mock	189	7293	54293	6254	2628	5889	3.81856	6.98775	0.0155289	6022	2336
neuM21	m155	Mock	189	8185	52471	5672	2466	6265	3.79912	6.75873	0.0132812	5927	2351
neuM22	m155	Mock	189	7396	45586	5813	2537	6020	3.83229	6.74862	0.0107889	5584.5	2275
