# Supplementary material for: Single-cell transcriptomics unveils molecular signatures of neuronal vulnerability in a mouse model of prion disease that overlap with Alzheimer’s disease
Source: Nat Commun. 2024 Nov 23;15:10174. doi: 10.1038/s41467-024-54579-2 (PMC11585576; doi:10.1038/s41467-024-54579-2)
Supplement: Supplementary file 4 — Supplementary Data 2 [file 41467_2024_54579_MOESM4_ESM.xlsx]

## Sheet: full atlas
Cluster markers full scRNAseq atlas
Cluster	Gene	p_val	avg_log2FC	pct.1	pct.2	p_val_adj
endo.0	Polk	0	5.60866	0.676	0.293	0
endo.0	Tnxb	0	3.40176	0.565	0.223	0
endo.0	Gm15232	0	2.82112	0.44	0.204	0
endo.0	Nrn1l	0	2.47068	0.18	0.295	0
endo.0	Notum	0	1.93984	0.39	0.202	0
endo.0	Gm16156	0	1.73463	0.548	0.288	0
endo.0	Gm10309	0	1.72551	0.367	0.165	0
endo.0	Tecrl	0	1.58864	0.32	0.185	0
endo.0	Ccr10	0	1.56724	0.453	0.188	0
endo.0	Lars2	0	1.48061	0.612	0.373	0
endo.0	Gm31224	0	1.22832	0.584	0.259	0
endo.0	Shroom4	0	1.16211	0.579	0.252	0
endo.0	Depp1	0	1.14348	0.554	0.239	0
endo.0	Igf1r	0	1.11676	0.84	0.348	0
endo.0	Sptbn1	0	1.10186	0.879	0.379	0
endo.0	Ptprb	0	1.06492	0.863	0.37	0
endo.0	Bsg	0	1.01761	0.977	0.409	0
endo.0	Cdkn1a	0	0.975546	0.499	0.255	0
endo.0	Il7	0	0.943837	0.553	0.208	0
endo.0	Alas1	0	0.937289	0.67	0.28	0
endo.0	AY036118	0	0.900889	0.612	0.351	0
endo.0	Lrp4	0	0.886535	0.476	0.189	0
endo.0	Pltp	0	0.88097	0.916	0.409	0
endo.0	Itm2a	0	0.877312	0.934	0.392	0
endo.0	Ablim1	0	0.788165	0.829	0.35	0
endo.0	Spock2	0	0.753702	0.868	0.36	0
endo.0	Tjp1	0	0.727493	0.811	0.353	0
endo.0	Apcdd1	0	0.71277	0.802	0.308	0
endo.0	Csrp2	0	0.682705	0.678	0.309	0
endo.0	Abcb1a	0	0.680328	0.837	0.39	0
endo.0	Slc39a10	0	0.665735	0.784	0.335	0
endo.0	Hip1	0	0.642056	0.717	0.326	0
endo.0	Sparc	0	0.640076	0.91	0.385	0
endo.0	Crip2	0	0.626184	0.693	0.342	0
endo.0	Jcad	0	0.607661	0.778	0.309	0
endo.0	Akap12	0	0.599597	0.618	0.289	0
endo.0	Itih5	0	0.597924	0.795	0.328	0
endo.0	Atox1	0	0.593549	0.812	0.365	0
endo.0	Lmo2	0	0.593535	0.767	0.299	0
endo.0	Kitl	0	0.592237	0.73	0.34	0
endo.0	Jam2	0	0.581463	0.718	0.294	0
endo.0	Cdk8	0	0.568096	0.671	0.386	0
endo.0	Golim4	0	0.566575	0.741	0.325	0
endo.0	4931406P16Rik	0	0.554885	0.708	0.304	0
endo.0	Nampt	0	0.554849	0.624	0.265	0
endo.0	Gm32688	0	0.551721	0.554	0.212	0
endo.0	Prom1	0	0.548206	0.745	0.335	0
endo.0	Maoa	0	0.543983	0.749	0.322	0
endo.0	Ccdc85b	0	0.543702	0.713	0.316	0
endo.0	Kdr	0	0.540397	0.77	0.329	0
endo.1	Osmr	0	5.51777	0.441	0.189	0
endo.1	Ankrd37	0	5.36219	0.482	0.238	0
endo.1	Clec2d	0	5.31644	0.74	0.306	0
endo.1	4933439K11Rik	0	5.00373	0.347	0.282	0
endo.1	Gm45187	0	4.90101	0.491	0.233	0
endo.1	Cldn5	0	4.6439	0.914	0.42	0
endo.1	Gm29266	0	4.29307	0.266	0.126	0
endo.1	Peak1	0	4.16475	0.433	0.304	0
endo.1	Ramp2	0	4.11822	0.79	0.334	0
endo.1	Gm33195	0	4.05501	0.63	0.278	0
endo.1	Slc16a11	0	3.95483	0.631	0.278	0
endo.1	Slc38a5	0	3.92036	0.491	0.236	0
endo.1	Mgst2	0	3.78417	0.407	0.225	0
endo.1	Zbtb42	0	3.75141	0.477	0.219	0
endo.1	Car41	0	3.52425	0.763	0.325	0
endo.1	Gm3716	0	3.44322	0.459	0.202	0
endo.1	Dok3	0	3.43693	0.514	0.234	0
endo.1	Gm15402	0	3.41317	0.547	0.173	0
endo.1	AI182371	0	3.38443	0.539	0.254	0
endo.1	6030445D17Rik1	0	3.37054	0.462	0.197	0
endo.1	Tdo2	0	3.32391	0.559	0.192	0
endo.1	Dock6	0	3.29353	0.506	0.243	0
endo.1	Gm10432	0	3.2783	0.107	0.275	0
endo.1	Ccdc17	0	3.27791	0.474	0.201	0
endo.1	Chst3	0	3.2453	0.377	0.197	0
endo.1	Gm4632	0	3.04592	0.658	0.278	0
endo.1	Spata16	0	3.04338	0.449	0.276	0
endo.1	Pir	0	3.01226	0.431	0.274	0
endo.1	Oas1c	0	2.95448	0.417	0.195	0
endo.1	Rasip1	0	2.94495	0.601	0.297	0
endo.1	C030032O16Rik	0	2.93741	0.419	0.256	0
endo.1	Tbx4	0	2.91716	0.468	0.193	0
endo.1	Thbd	0	2.88812	0.514	0.266	0
endo.1	Tmem154	0	2.83125	0.473	0.2	0
endo.1	Gm43561	0	2.79918	0.54	0.197	0
endo.1	Kcnq1	0	2.79073	0.393	0.181	0
endo.1	Efhc1	0	2.7648	0.471	0.168	0
endo.1	Mfsd2a	0	2.74552	0.686	0.263	0
endo.1	Ecm1	0	2.73014	0.456	0.199	0
endo.1	Fam89a	0	2.67708	0.394	0.182	0
endo.1	Serpine2	0	2.66501	0.562	0.286	0
endo.1	Cav1	0	2.65947	0.44	0.286	0
endo.1	Gm44836	0	2.612	0.358	0.175	0
endo.1	Ndnf	0	2.59111	0.618	0.254	0
endo.1	Xdh	0	2.53398	0.504	0.272	0
endo.1	Sgsh	0	2.50084	0.577	0.257	0
endo.1	Atoh8	0	2.49665	0.388	0.178	0
endo.1	Eno3	0	2.49389	0.483	0.176	0
endo.1	Selenop	0	2.48833	0.687	0.342	0
endo.1	Ap5b1	0	2.48815	0.594	0.229	0
endo.2	Gkn3	0	6.75877	0.365	0.049	0
endo.2	Alpl1	0	4.4653	0.67	0.153	0
endo.2	Fn1	0	4.30511	0.64	0.36	0
endo.2	Tlr61	0	3.56683	0.45	0.223	0
endo.2	Plat	0	3.55141	0.53	0.249	0
endo.2	Timp3	0	3.22484	0.74	0.26	0
endo.2	Tmem100	0	3.01615	0.433	0.084	0
endo.2	Hspb1	0	2.73211	0.824	0.315	0
endo.2	Samd11	0	2.64705	0.469	0.191	0
endo.2	Cxcl121	0	2.61994	0.933	0.272	0
endo.2	Edn11	0	2.52872	0.653	0.19	0
endo.2	Glul	0	2.49818	0.839	0.255	0
endo.2	Flt11	0	2.49475	0.983	0.441	0
endo.2	Ly6c11	0	2.34684	0.918	0.373	0
endo.2	Spock22	0	2.29885	0.927	0.378	0
endo.2	Uaca	0	2.23463	0.585	0.266	0
endo.2	Cp	0	2.0435	0.563	0.215	0
endo.2	Gper1	0	1.99683	0.422	0.093	0
endo.2	Cdk19	0	1.83906	0.567	0.291	0
endo.2	Atp2a3	0	1.78185	0.466	0.128	0
endo.2	Slc6a62	0	1.73522	0.907	0.354	0
endo.2	Selenop1	0	1.66182	0.822	0.344	0
endo.2	Kitl1	0	1.65495	0.903	0.341	0
endo.2	Ablim12	0	1.614	0.901	0.364	0
endo.2	Jag21	0	1.52918	0.567	0.212	0
endo.2	Depp12	0	1.43552	0.561	0.253	0
endo.2	Hspa1b	0	1.3858	0.467	0.18	0
endo.2	Mt1	0	1.35438	0.723	0.366	0
endo.2	Nebl1	0	1.29234	0.821	0.325	0
endo.2	Jcad1	0	1.27603	0.864	0.322	0
endo.2	Hrct11	0	1.1654	0.415	0.207	0
endo.2	Usp43	0	1.12075	0.44	0.175	0
endo.2	Slc9a3r21	0	1.10521	0.813	0.315	0
endo.2	S1pr11	0	1.03009	0.834	0.31	0
endo.2	Sox172	0	1.02592	0.753	0.282	0
endo.2	Lmo7	0	1.02242	0.606	0.218	0
endo.2	Arl15	0	1.02152	0.685	0.27	0
endo.2	Sptbn12	0	1.01327	0.894	0.401	0
endo.2	Alox121	0	0.96868	0.49	0.133	0
endo.2	Slc2a11	0	0.954192	0.867	0.385	0
endo.2	AY0361181	0	0.946639	0.663	0.358	0
endo.2	Slco1c11	0	0.942463	0.892	0.401	0
endo.2	Cdkn1c	0	0.934492	0.663	0.22	0
endo.2	Pdgfb1	0	0.90877	0.699	0.316	0
endo.2	Sox181	0	0.899557	0.814	0.313	0
endo.2	Sgms12	0	0.898455	0.876	0.368	0
endo.2	Sema3c2	0	0.856405	0.785	0.336	0
endo.2	Bsg2	0	0.853973	0.959	0.437	0
endo.2	Mal1	0	0.827658	0.732	0.307	0
endo.2	Tspan132	0	0.816365	0.84	0.351	0
im.neu.3	Mir99ahg	0	6.6376	0.968	0.275	0
im.neu.3	Sox5	0	6.57272	0.924	0.205	0
im.neu.3	Sox6	0	5.07934	0.847	0.182	0
im.neu.3	Robo1	0	4.86823	0.762	0.205	0
im.neu.3	Dlx6os1	0	4.29682	0.993	0.281	0
im.neu.3	Gm4258	0	3.78908	0.981	0.296	0
im.neu.3	Nol4	0	3.71375	0.995	0.281	0
im.neu.3	Anks1b	0	3.61626	0.982	0.312	0
im.neu.3	Tubb2b	0	3.57549	0.999	0.264	0
im.neu.3	Tiam2	0	3.37253	0.989	0.255	0
im.neu.3	Tox3	0	3.31144	0.924	0.234	0
im.neu.3	Shtn1	0	3.30933	0.832	0.24	0
im.neu.3	Tuba1a	0	3.25287	0.999	0.291	0
im.neu.3	Nlk	0	3.21137	0.944	0.311	0
im.neu.3	Hist1h1c	0	3.12785	0.747	0.322	0
im.neu.3	Gm38505	0	3.121	0.893	0.242	0
im.neu.3	Unc5d	0	3.06286	0.642	0.168	0
im.neu.3	Sox11	0	2.93079	0.999	0.271	0
im.neu.3	Ccnd2	0	2.91608	0.995	0.231	0
im.neu.3	Ncam1	0	2.83982	0.998	0.292	0
im.neu.3	Kcnmb2	0	2.76944	0.728	0.2	0
im.neu.3	Tubb3	0	2.76803	0.997	0.277	0
im.neu.3	Stmn2	0	2.72609	0.992	0.304	0
im.neu.3	Zbtb20	0	2.69014	0.931	0.407	0
im.neu.3	Igfbpl1	0	2.66078	0.989	0.263	0
im.neu.3	Efna5	0	2.59879	0.801	0.155	0
im.neu.3	Sox1ot	0	2.53676	0.773	0.217	0
im.neu.3	Tcf4	0	2.49165	0.981	0.34	0
im.neu.3	Gm29260	0	2.29123	0.777	0.091	0
im.neu.3	Gm17750	0	2.27604	0.953	0.235	0
im.neu.3	Nrxn3	0	2.25123	0.994	0.302	0
im.neu.3	Ccdc88a	0	2.24754	0.986	0.308	0
im.neu.3	Dclk2	0	2.2374	0.93	0.287	0
im.neu.3	Arx	0	2.22582	0.952	0.247	0
im.neu.3	Sox2ot	0	2.22558	0.942	0.259	0
im.neu.3	Nfix	0	2.18384	0.987	0.293	0
im.neu.3	Dpysl3	0	2.17245	0.991	0.278	0
im.neu.3	Dscaml1	0	2.11801	0.943	0.272	0
im.neu.3	C130071C03Rik	0	2.0461	0.979	0.283	0
im.neu.3	C77080	0	2.03384	0.662	0.327	0
im.neu.3	Gng2	0	2.0332	0.972	0.294	0
im.neu.3	Sdk2	0	2.01508	0.867	0.249	0
im.neu.3	Nfib	0	1.9242	0.994	0.315	0
im.neu.3	Cttnbp2	0	1.9076	0.823	0.258	0
im.neu.3	Parm1	0	1.89281	0.772	0.189	0
im.neu.3	Ctnna2	0	1.89128	0.991	0.292	0
im.neu.3	Gm44593	0	1.87795	0.743	0.181	0
im.neu.3	Synpr	0	1.86957	0.846	0.24	0
im.neu.3	Slc24a3	0	1.85865	0.67	0.198	0
im.neu.3	Bcl11b	0	1.81968	0.802	0.254	0
im.neu.4	Mpped21	0	6.1379	0.946	0.274	0
im.neu.4	Gm16351	0	5.7737	0.879	0.14	0
im.neu.4	Plxna4	0	5.02309	0.991	0.24	0
im.neu.4	Ncam2	0	4.82477	0.844	0.184	0
im.neu.4	Nbea	0	4.78254	0.688	0.325	0
im.neu.4	D430041D05Rik	0	4.7231	0.937	0.232	0
im.neu.4	Foxp2	0	4.70577	0.976	0.171	0
im.neu.4	Pcdh9	0	4.58546	1	0.29	0
im.neu.4	Adarb2	0	4.50513	0.998	0.208	0
im.neu.4	Slc44a5	0	4.43058	0.738	0.182	0
im.neu.4	Lrrc7	0	4.33062	0.993	0.269	0
im.neu.4	Sox41	0	4.21462	0.997	0.273	0
im.neu.4	Grip1	0	4.1824	0.955	0.216	0
im.neu.4	Spon1	0	4.14746	0.855	0.222	0
im.neu.4	Xkr4	0	4.13457	0.894	0.238	0
im.neu.4	Gm20754	0	4.12871	0.695	0.15	0
im.neu.4	Kcnn2	0	4.12706	0.796	0.226	0
im.neu.4	Slc35f1	0	4.03229	0.827	0.206	0
im.neu.4	2610307P16Rik	0	4.02713	0.991	0.271	0
im.neu.4	Pbx3	0	3.95059	0.997	0.182	0
im.neu.4	Nav3	0	3.79366	0.999	0.282	0
im.neu.4	Sox2ot1	0	3.64565	1	0.255	0
im.neu.4	Cntnap41	0	3.57468	0.569	0.123	0
im.neu.4	C79798	0	3.49107	0.962	0.162	0
im.neu.4	Zfp704	0	3.48442	0.998	0.27	0
im.neu.4	Vcan	0	3.41557	0.938	0.217	0
im.neu.4	Enox1	0	3.35646	0.996	0.268	0
im.neu.4	Maml3	0	3.35262	0.979	0.282	0
im.neu.4	Grik2	0	3.17972	0.638	0.257	0
im.neu.4	Sema5a	0	3.15627	0.759	0.252	0
im.neu.4	Pde4dip1	0	3.12054	0.992	0.26	0
im.neu.4	Pbx1	0	3.04529	0.998	0.275	0
im.neu.4	Nfib1	0	2.98551	0.997	0.315	0
im.neu.4	Ccser11	0	2.7881	0.765	0.251	0
im.neu.4	Gm385051	0	2.75691	0.998	0.235	0
im.neu.4	Hsp90aa1	0	2.67734	0.642	0.353	0
im.neu.4	Aff31	0	2.65783	0.94	0.286	0
im.neu.4	Ntng1	0	2.60419	0.589	0.112	0
im.neu.4	C530008M17Rik1	0	2.57357	0.963	0.272	0
im.neu.4	Shtn11	0	2.56011	0.986	0.229	0
im.neu.4	Cdh21	0	2.53833	0.96	0.313	0
im.neu.4	Cacna1c	0	2.45535	0.981	0.237	0
im.neu.4	Elf1	0	2.34713	0.049	0.356	0
im.neu.4	Ctnnd2	0	2.34555	0.961	0.305	0
im.neu.4	Mir100hg1	0	2.34194	0.983	0.298	0
im.neu.4	Ctnna21	0	2.31825	0.991	0.293	0
im.neu.4	Cadm2	0	2.30306	0.922	0.276	0
im.neu.4	Nrxn31	0	2.29582	1	0.303	0
im.neu.4	Erbb4	0	2.2952	0.988	0.216	0
im.neu.4	Runx1t1	0	2.28592	0.929	0.225	0
endo.5	Hspa1a	0	6.2617	0.994	0.176	0
endo.5	Hspb11	0	3.68605	0.969	0.333	0
endo.5	Pmaip1	0	2.84064	0.665	0.252	0
endo.5	Hspa1b1	0	2.57872	0.962	0.17	0
endo.5	Hes11	0	2.55612	0.649	0.298	0
endo.5	Tbx31	0	2.14859	0.648	0.273	0
endo.5	Jam22	0	2.02745	0.68	0.335	0
endo.5	Gm348042	0	1.84029	0.616	0.167	0
endo.5	Cyp2d221	0	1.83618	0.554	0.29	0
endo.5	Ackr31	0	1.5211	0.596	0.289	0
endo.5	Ly6a1	0	1.52042	0.826	0.407	0
endo.5	Tmem2041	0	1.51232	0.655	0.319	0
endo.5	Klf2	0	1.51074	0.933	0.312	0
endo.5	Smim3	0	1.44886	0.689	0.221	0
endo.5	Gm112901	0	1.33725	0.626	0.285	0
endo.5	Jund	0	1.27375	0.859	0.314	0
endo.5	Foxq13	0	1.18351	0.788	0.333	0
endo.5	Mfsd2a2	0	1.15726	0.59	0.307	0
endo.5	Bsg3	0	1.11612	0.98	0.461	0
endo.5	Grrp11	0	1.07562	0.619	0.293	0
endo.5	Dipk2b2	0	1.06915	0.473	0.232	0
endo.5	Slc39a82	0	1.03649	0.532	0.269	0
endo.5	Cdkn2b1	0	1.02123	0.552	0.233	0
endo.5	S1pr12	0	0.991108	0.714	0.342	0
endo.5	Cavin22	0	0.933412	0.739	0.32	0
endo.5	Ocln3	0	0.901301	0.718	0.341	0
endo.5	Ablim13	0	0.872973	0.844	0.394	0
endo.5	Emcn2	0	0.866329	0.769	0.369	0
endo.5	Sparc3	0	0.860202	0.909	0.434	0
endo.5	Efr3b	0	0.849771	0.593	0.319	0
endo.5	Foxc11	0	0.8491	0.633	0.291	0
endo.5	Nostrin1	0	0.838537	0.776	0.367	0
endo.5	Lsr1	0	0.835136	0.617	0.327	0
endo.5	Eogt2	0	0.834951	0.53	0.316	0
endo.5	Abcg22	0	0.83202	0.818	0.404	0
endo.5	BC0285281	0	0.80277	0.658	0.332	0
endo.5	Jun	0	0.755222	0.903	0.276	0
endo.5	Layn1	0	0.744619	0.583	0.307	0
endo.5	Pltp3	0	0.717705	0.93	0.455	0
endo.5	Pllp2	0	0.702327	0.639	0.305	0
endo.5	Thbd1	0	0.663489	0.549	0.288	0
endo.5	Gpd21	0	0.655291	0.623	0.332	0
endo.5	Arhgap292	0	0.649873	0.754	0.351	0
endo.5	Arl4a3	0	0.649614	0.722	0.331	0
endo.5	Slc22a81	0	0.646528	0.748	0.358	0
endo.5	Slc2a12	0	0.635163	0.832	0.411	0
endo.5	Slc3a22	0	0.619206	0.775	0.351	0
endo.5	Mgll2	0	0.613392	0.658	0.318	0
endo.5	Tspan133	0	0.604999	0.771	0.379	0
endo.5	Id33	0	0.594645	0.818	0.377	0
im.neu.6	Kcnd3	0	7.38502	0.934	0.172	0
im.neu.6	Kirrel31	0	6.74788	0.951	0.214	0
im.neu.6	Parm11	0	5.40734	0.943	0.199	0
im.neu.6	2024-03-12	0	4.82249	0.938	0.28	0
im.neu.6	Nrxn11	0	4.51698	0.966	0.294	0
im.neu.6	Robo21	0	4.50462	0.999	0.257	0
im.neu.6	Ank21	0	4.4501	0.991	0.334	0
im.neu.6	Fgf141	0	4.29626	0.932	0.227	0
im.neu.6	Meis21	0	4.23366	0.999	0.293	0
im.neu.6	Nxph12	0	4.23349	0.943	0.191	0
im.neu.6	Brinp1	0	3.75535	0.722	0.208	0
im.neu.6	5730522E02Rik1	0	3.46411	0.903	0.258	0
im.neu.6	Zfp7041	0	3.38416	0.993	0.291	0
im.neu.6	Adgrb31	0	3.28303	0.894	0.245	0
im.neu.6	Nol41	0	3.26377	0.995	0.303	0
im.neu.6	Rmst	0	3.13602	0.618	0.111	0
im.neu.6	Enox11	0	3.09989	0.997	0.289	0
im.neu.6	Synpr1	0	3.07871	0.96	0.253	0
im.neu.6	Sdk22	0	3.02042	0.979	0.262	0
im.neu.6	C130071C03Rik2	0	3.01947	0.987	0.304	0
im.neu.6	Msra1	0	2.98658	0.9	0.272	0
im.neu.6	Grip11	0	2.95532	0.966	0.237	0
im.neu.6	Pcdh7	0	2.93331	0.661	0.147	0
im.neu.6	Kcnmb21	0	2.87559	0.857	0.21	0
im.neu.6	Pcdh91	0	2.84866	0.989	0.311	0
im.neu.6	Ncam21	0	2.83427	0.689	0.21	0
im.neu.6	Sgcd	0	2.66184	0.475	0.14	0
im.neu.6	Bcl11a2	0	2.66125	0.97	0.305	0
im.neu.6	Igfbpl12	0	2.65642	0.994	0.285	0
im.neu.6	Nrxn32	0	2.57995	0.999	0.323	0
im.neu.6	Spon11	0	2.53783	0.953	0.236	0
im.neu.6	Gm37642	0	2.46287	0.99	0.29	0
im.neu.6	Ctnna22	0	2.34018	0.994	0.313	0
im.neu.6	2610307P16Rik1	0	2.31648	0.987	0.292	0
im.neu.6	Tcf42	0	2.25005	0.977	0.359	0
im.neu.6	Erbb41	0	2.23997	0.968	0.239	0
im.neu.6	Akap62	0	2.20656	0.971	0.336	0
im.neu.6	Ccdc88a2	0	2.20338	0.988	0.328	0
im.neu.6	Cadm21	0	2.1933	0.954	0.293	0
im.neu.6	Fstl5	0	2.18895	0.746	0.21	0
im.neu.6	Tiam22	0	2.17949	0.975	0.277	0
im.neu.6	Pde4dip2	0	2.15211	0.993	0.281	0
im.neu.6	Fgf12	0	2.14139	0.539	0.15	0
im.neu.6	Ank3	0	2.00794	0.797	0.217	0
im.neu.6	Gm42582	0	1.96735	0.982	0.316	0
im.neu.6	Lrrc72	0	1.96698	0.988	0.29	0
im.neu.6	Aff32	0	1.94454	0.894	0.307	0
im.neu.6	Dcx2	0	1.8919	0.987	0.294	0
im.neu.6	Edil3	0	1.88182	0.955	0.259	0
im.neu.6	Nfib2	0	1.87928	0.994	0.335	0
endo.7	Vim	0	6.60767	0.66	0.363	0
endo.7	Apold1	0	6.22621	0.875	0.182	0
endo.7	Klf21	0	5.69238	0.976	0.313	0
endo.7	Dusp1	0	5.33603	0.958	0.217	0
endo.7	Btg2	0	5.33032	0.921	0.238	0
endo.7	Ier2	0	4.90231	0.939	0.276	0
endo.7	Atf3	0	4.70182	0.907	0.143	0
endo.7	Junb	0	4.25932	0.969	0.217	0
endo.7	Akap121	0	4.22549	0.811	0.313	0
endo.7	Timp31	0	4.14865	0.756	0.285	0
endo.7	Ccn1	0	4.10223	0.851	0.168	0
endo.7	Fos	0	3.93404	0.971	0.171	0
endo.7	Cyp26b1	0	3.81263	0.457	0.187	0
endo.7	Nr4a1	0	3.80114	0.788	0.201	0
endo.7	Klf41	0	3.7939	0.914	0.303	0
endo.7	Asb41	0	3.79028	0.588	0.154	0
endo.7	Id11	0	3.78796	0.923	0.361	0
endo.7	4930453C13Rik1	0	3.71736	0.548	0.173	0
endo.7	Jund1	0	3.60191	0.963	0.312	0
endo.7	Ier3	0	3.55936	0.604	0.266	0
endo.7	Edn12	0	3.52633	0.513	0.221	0
endo.7	Gm26532	0	3.31065	0.83	0.188	0
endo.7	Crispld1	0	3.05943	0.454	0.23	0
endo.7	Adamts11	0	2.84497	0.762	0.229	0
endo.7	Clic4	0	2.84283	0.889	0.346	0
endo.7	2024-06-01	0	2.82439	0.955	0.277	0
endo.7	Fosb	0	2.58621	0.868	0.111	0
endo.7	Pde2a1	0	2.50894	0.604	0.338	0
endo.7	Plk21	0	2.32619	0.729	0.239	0
endo.7	Mt2	0	2.15877	0.728	0.342	0
endo.7	Flt12	0	2.14655	0.949	0.472	0
endo.7	Ubc1	0	2.11327	0.885	0.356	0
endo.7	Glul1	0	2.07964	0.753	0.29	0
endo.7	Gm265861	0	1.97406	0.677	0.248	0
endo.7	Tcim2	0	1.79051	0.589	0.187	0
endo.7	Gm99462	0	1.72521	0.592	0.188	0
endo.7	S1pr13	0	1.72099	0.856	0.337	0
endo.7	Cdkn1c1	0	1.63271	0.609	0.246	0
endo.7	Itgb3	0	1.60774	0.341	0.131	0
endo.7	Id34	0	1.45492	0.843	0.378	0
endo.7	Adgrl44	0	1.42274	0.852	0.416	0
endo.7	Hspb12	0	1.41824	0.869	0.341	0
endo.7	Hes12	0	1.36799	0.688	0.298	0
endo.7	Fn11	0	1.27772	0.654	0.374	0
endo.7	Depp14	0	1.24915	0.684	0.264	0
endo.7	Cd59a4	0	1.24314	0.755	0.358	0
endo.7	Igfbp72	0	1.23548	0.77	0.389	0
endo.7	Gpcpd12	0	1.22772	0.739	0.376	0
endo.7	Foxq14	0	1.21569	0.765	0.336	0
endo.7	Mt11	0	1.2082	0.81	0.382	0
endo.8	Tm4sf11	0	7.36238	0.665	0.31	0
endo.8	Ctla2a1	0	6.07551	0.827	0.328	0
endo.8	Prss23	0	6.02142	0.562	0.231	0
endo.8	Gbp21	0	5.45599	0.694	0.243	0
endo.8	Ifit1	0	4.77192	0.731	0.159	0
endo.8	Tnfsf101	0	4.76494	0.722	0.271	0
endo.8	Bst2	0	4.69294	0.737	0.286	0
endo.8	Cd931	0	4.65024	0.638	0.32	0
endo.8	Ly6e1	0	4.59074	0.933	0.44	0
endo.8	Gbp5	0	4.50163	0.687	0.244	0
endo.8	Xaf1	0	4.37028	0.694	0.243	0
endo.8	Ifitm32	0	4.18164	0.894	0.341	0
endo.8	Iigp1	0	4.14349	0.591	0.191	0
endo.8	Ccnd11	0	4.01636	0.665	0.239	0
endo.8	Rhoc1	0	3.76906	0.754	0.319	0
endo.8	Pglyrp11	0	3.64319	0.864	0.386	0
endo.8	Ifit3b	0	3.61725	0.716	0.153	0
endo.8	Psmb8	0	3.5935	0.664	0.283	0
endo.8	Isg15	0	3.55947	0.727	0.2	0
endo.8	Ifit3	0	3.48416	0.66	0.139	0
endo.8	Cdkn1a2	0	3.26676	0.688	0.275	0
endo.8	H2-K1	0	3.09371	0.771	0.339	0
endo.8	Ly6a2	0	2.85468	0.923	0.411	0
endo.8	Gbp72	0	2.61534	0.685	0.28	0
endo.8	Adm2	0	2.6034	0.671	0.191	0
endo.8	Adamts91	0	2.48608	0.586	0.2	0
endo.8	Rsad21	0	2.30373	0.578	0.206	0
endo.8	Mt21	0	2.19417	0.733	0.346	0
endo.8	Oasl2	0	2.02248	0.613	0.202	0
endo.8	Slfn53	0	2.0178	0.809	0.344	0
endo.8	Mndal1	0	1.95302	0.814	0.334	0
endo.8	Id12	0	1.89905	0.667	0.375	0
endo.8	Ifi2081	0	1.86678	0.702	0.18	0
endo.8	Sparc5	0	1.83573	0.916	0.442	0
endo.8	Icam21	0	1.81159	0.698	0.325	0
endo.8	Sox183	0	1.80812	0.677	0.35	0
endo.8	Lsr2	0	1.78588	0.626	0.332	0
endo.8	Adgrl45	0	1.68746	0.827	0.422	0
endo.8	Gm433291	0	1.65978	0.623	0.237	0
endo.8	Xdh1	0	1.54204	0.618	0.294	0
endo.8	Sp1001	0	1.53799	0.749	0.316	0
endo.8	Pls31	0	1.48587	0.618	0.33	0
endo.8	Cd344	0	1.2578	0.829	0.385	0
endo.8	Myh92	0	1.25509	0.685	0.359	0
endo.8	Palmd4	0	1.25089	0.827	0.361	0
endo.8	Ifitm23	0	1.24528	0.737	0.351	0
endo.8	H2-T232	0	1.23878	0.635	0.288	0
endo.8	Gng113	0	1.1929	0.856	0.381	0
endo.8	Kdr4	0	1.18242	0.821	0.375	0
endo.8	Robo41	0	1.12533	0.686	0.284	0
endo.9	Gm34121	0	8.36129	0.622	0.244	0
endo.9	Gm17077	0	7.60398	0.77	0.276	0
endo.9	Kdelr3	0	7.39242	0.481	0.155	0
endo.9	Gm20522	0	7.32131	0.702	0.195	0
endo.9	Gemin4	0	6.99616	0.765	0.255	0
endo.9	Vwa5b11	0	6.65092	0.111	0.294	0
endo.9	Cldn91	0	6.42441	0.677	0.268	0
endo.9	Gm40155	0	6.35301	0.643	0.24	0
endo.9	2010110G14Rik1	0	5.79359	0.694	0.295	0
endo.9	Tbx2	0	5.37157	0.779	0.377	0
endo.9	1700102P08Rik1	0	5.22054	0.603	0.251	0
endo.9	Eqtn2	0	5.02916	0.658	0.28	0
endo.9	Slc28a21	0	4.89897	0.499	0.16	0
endo.9	Fam220a	0	4.87455	0.094	0.3	0
endo.9	9130019O22Rik2	0	4.78582	0.786	0.328	0
endo.9	Ms4a11	0	4.57918	0.658	0.246	0
endo.9	Il3ra	0	4.40222	0.606	0.225	0
endo.9	Mobp1	0	4.08748	0.18	0.275	0
endo.9	Gm14120	0	4.04965	0.595	0.188	0
endo.9	Gm12132	0	3.91438	0.068	0.259	0
endo.9	Gm280551	0	3.59633	0.753	0.276	0
endo.9	Wnt2	0	3.50317	0.752	0.293	0
endo.9	Gm440401	0	3.44188	0.696	0.239	0
endo.9	Gm132051	0	3.42562	0.73	0.317	0
endo.9	Zc2hc1c	0	3.35015	0.386	0.153	0
endo.9	AC241534.1	0	3.20995	0.782	0.255	0
endo.9	Acr2	0	3.13655	0.094	0.3	0
endo.9	Arhgap27os11	0	2.81853	0.639	0.233	0
endo.9	Oas1c1	0	2.81511	0.595	0.215	0
endo.9	Gm205391	0	2.57744	0.612	0.267	0
endo.9	2610206C17Rik1	0	2.5391	0.051	0.252	0
endo.9	Gm71601	0	2.45831	0.621	0.201	0
endo.9	Lgals41	0	2.33025	0.596	0.199	0
endo.9	Gm485291	0	1.91757	0.685	0.283	0
endo.9	Cybrd1	0	1.89762	0.574	0.136	0
endo.9	Gpt	0	1.83405	0.763	0.251	0
endo.9	Gm154172	0	1.80897	0.631	0.206	0
endo.9	Gm298111	0	1.69303	0.699	0.315	0
endo.9	Igflr11	0	1.66969	0.678	0.237	0
endo.9	Tubb62	0	1.61678	0.605	0.219	0
endo.9	Ttr	0	1.465	0.814	0.333	0
endo.9	4933412E12Rik	0	1.4457	0.633	0.266	0
endo.9	Crybb31	0	1.41991	0.729	0.247	0
endo.9	Plek2	0	1.28533	0.576	0.08	0
endo.9	Atg9b2	0	1.13872	0.558	0.202	0
endo.9	Gm285861	0	1.05498	0.593	0.216	0
endo.9	Gm428291	0	0.797871	0.098	0.261	0
endo.9	Hrct12	0	0.648574	0.637	0.216	0
endo.9	Tmem1541	0	0.648191	0.622	0.227	0
endo.9	Gm145971	0	0.646574	0.698	0.252	0
endo.10	Vwf	0	9.67918	0.983	0.162	0
endo.10	Vcam1	0	8.51757	0.929	0.059	0
endo.10	Tmem252	0	7.84955	0.8	0.239	0
endo.10	Nfkbia	0	7.11492	0.779	0.363	0
endo.10	Ptn	0	7.11457	0.967	0.355	0
endo.10	Gm5127	0	6.81774	0.962	0.05	0
endo.10	Col6a6	0	6.59033	0.864	0.046	0
endo.10	Icam11	0	6.56896	0.88	0.144	0
endo.10	Ptgs21	0	6.53041	0.903	0.135	0
endo.10	Lhx6	0	6.41719	0.713	0.146	0
endo.10	Adgrg6	0	6.36214	0.908	0.043	0
endo.10	Rhoj	0	6.22985	0.652	0.282	0
endo.10	Nkd2	0	5.56877	0.877	0.103	0
endo.10	Rps20	0	5.34968	0.813	0.47	0
endo.10	Cysltr1	0	4.9573	0.827	0.111	0
endo.10	Zfp361	0	4.74989	0.729	0.203	0
endo.10	Cfh1	0	4.73467	0.985	0.212	0
endo.10	Usp53	0	4.72254	0.894	0.266	0
endo.10	Atp8b52	0	4.71864	0.743	0.213	0
endo.10	Il1r1	0	4.66384	0.952	0.131	0
endo.10	Ier33	0	4.54587	0.746	0.269	0
endo.10	Apod1	0	4.41467	0.739	0.181	0
endo.10	Myof	0	4.27391	0.918	0.137	0
endo.10	Tie11	0	4.18649	0.74	0.29	0
endo.10	Clec14a1	0	4.15075	0.906	0.245	0
endo.10	Csf11	0	3.31999	0.782	0.17	0
endo.10	Slc38a51	0	3.21734	0.955	0.253	0
endo.10	Ssh31	0	3.15781	0.765	0.182	0
endo.10	C4a1	0	3.00788	0.773	0.198	0
endo.10	Ifitm33	0	2.93654	0.902	0.344	0
endo.10	Nr2f21	0	2.9094	0.918	0.225	0
endo.10	Calcrl1	0	2.81507	0.86	0.278	0
endo.10	Fosb1	0	2.7981	0.69	0.129	0
endo.10	Arhgap26	0	2.69802	0.877	0.312	0
endo.10	Pla2g4a	0	2.65795	0.883	0.198	0
endo.10	Fth1	0	2.645	0.931	0.385	0
endo.10	Exoc3l1	0	2.61693	0.737	0.182	0
endo.10	Socs3	0	2.50684	0.684	0.152	0
endo.10	Fos1	0	2.46122	0.537	0.196	0
endo.10	Tgm2	0	2.45977	0.866	0.236	0
endo.10	Emp3	0	2.39887	0.732	0.087	0
endo.10	B2m1	0	2.39404	0.927	0.382	0
endo.10	Itm2a5	0	2.35745	0.86	0.455	0
endo.10	Gm366601	0	2.33565	0.522	0.223	0
endo.10	Pter2	0	2.26325	0.71	0.24	0
endo.10	Lrmda	0	2.24911	0.685	0.217	0
endo.10	Dach2	0	2.21452	0.827	0.168	0
endo.10	Irf12	0	2.14722	0.835	0.24	0
endo.10	St142	0	2.13921	0.829	0.21	0
endo.10	Prss231	0	2.11634	0.841	0.226	0
im.neu.11	C130073E24Rik	0	11.1202	0.923	0.091	0
im.neu.11	Gm45321	0	8.52783	0.758	0.063	0
im.neu.11	Gm45323	0	8.17206	0.777	0.073	0
im.neu.11	Grm8	0	7.75703	0.854	0.197	0
im.neu.11	Kcnip1	0	7.74702	0.916	0.153	0
im.neu.11	Negr1	0	7.58858	0.961	0.279	0
im.neu.11	Hcn11	0	7.5538	0.896	0.13	0
im.neu.11	Epha6	0	7.44106	0.902	0.088	0
im.neu.11	Auts21	0	7.26551	1	0.331	0
im.neu.11	Sh3d19	0	6.85532	0.81	0.275	0
im.neu.11	Tenm41	0	6.77797	0.987	0.242	0
im.neu.11	4930555F03Rik	0	6.66882	0.769	0.077	0
im.neu.11	Gm45341	0	6.55709	0.703	0.065	0
im.neu.11	Macrod2	0	6.52417	0.926	0.258	0
im.neu.11	Il1rapl2	0	6.45811	0.853	0.105	0
im.neu.11	Dync1i1	0	6.39192	0.889	0.134	0
im.neu.11	Pcdh151	0	6.38833	0.882	0.132	0
im.neu.11	Sgcd1	0	6.0827	0.806	0.139	0
im.neu.11	Runx1t11	0	6.02188	0.989	0.258	0
im.neu.11	Meis11	0	5.97343	0.929	0.233	0
im.neu.11	Pappa2	0	5.67961	0.758	0.133	0
im.neu.11	Dscam1	0	5.52806	0.928	0.161	0
im.neu.11	Sorcs3	0	5.52174	0.925	0.178	0
im.neu.11	Unc5c	0	5.5202	0.86	0.131	0
im.neu.11	Il1rapl1	0	5.49563	0.987	0.274	0
im.neu.11	Mgat4c	0	5.34938	0.837	0.106	0
im.neu.11	C797981	0	5.32261	0.962	0.201	0
im.neu.11	Cpne4	0	5.22218	0.707	0.063	0
im.neu.11	Tmeff21	0	5.05154	0.849	0.136	0
im.neu.11	Pbx31	0	5.03996	0.999	0.222	0
im.neu.11	Erbb42	0	4.94841	1	0.253	0
im.neu.11	Tafa2	0	4.80688	0.705	0.137	0
im.neu.11	Fam155a2	0	4.62909	0.965	0.251	0
im.neu.11	Sntg12	0	4.5691	0.912	0.271	0
im.neu.11	Zswim62	0	4.5184	0.977	0.336	0
im.neu.11	Gm207541	0	4.45155	0.797	0.175	0
im.neu.11	Adamtsl1	0	4.36163	0.685	0.136	0
im.neu.11	Cadm22	0	4.3526	0.988	0.306	0
im.neu.11	Pbx12	0	4.2904	1	0.31	0
im.neu.11	Tshz12	0	4.27571	0.984	0.271	0
im.neu.11	Adarb21	0	4.27023	0.999	0.247	0
im.neu.11	Robo22	0	4.25793	0.999	0.272	0
im.neu.11	Lrrc4c	0	4.18664	0.802	0.148	0
im.neu.11	Foxp21	0	4.11688	0.823	0.214	0
im.neu.11	Magi21	0	4.07709	0.993	0.33	0
im.neu.11	Msra2	0	4.0389	0.96	0.283	0
im.neu.11	Ctnnd22	0	4.03783	0.986	0.336	0
im.neu.11	Dab11	0	4.00473	0.723	0.152	0
im.neu.11	Nav32	0	3.95071	0.999	0.317	0
im.neu.11	Camk4	0	3.82668	0.971	0.159	0
lymph.12	Ccl5	0	23.8242	0.979	0.064	0
lymph.12	Ms4a4b	0	23.5264	0.981	0.054	0
lymph.12	Itk	0	23.149	0.973	0.047	0
lymph.12	Cd3g	0	22.9236	0.984	0.05	0
lymph.12	Nkg7	0	21.4517	0.972	0.057	0
lymph.12	Ltb	0	21.1123	0.968	0.057	0
lymph.12	Skap1	0	20.8431	0.983	0.088	0
lymph.12	S100a6	0	19.0644	0.992	0.096	0
lymph.12	Arhgap15	0	18.0745	0.983	0.091	0
lymph.12	Ms4a6b	0	17.7674	0.972	0.064	0
lymph.12	Klrd1	0	16.6831	0.949	0.079	0
lymph.12	Themis	0	16.5634	0.96	0.081	0
lymph.12	Trbc2	0	16.0073	0.978	0.075	0
lymph.12	Il18rap	0	15.7969	0.971	0.025	0
lymph.12	Cd3e	0	15.7758	0.963	0.039	0
lymph.12	Prf1	0	15.7423	0.933	0.083	0
lymph.12	Il18r1	0	15.6598	0.953	0.042	0
lymph.12	Cxcr6	0	15.6415	0.969	0.101	0
lymph.12	Il7r	0	15.4955	0.974	0.051	0
lymph.12	Cd28	0	15.2816	0.943	0.055	0
lymph.12	Cxcr3	0	15.277	0.978	0.009	0
lymph.12	S100a4	0	14.9993	0.893	0.135	0
lymph.12	Bcl2	0	14.9922	0.95	0.21	0
lymph.12	Cd3d	0	14.7354	0.955	0.042	0
lymph.12	Rgs1	0	14.7234	0.964	0.043	0
lymph.12	Gm2682	0	14.6508	0.978	0.057	0
lymph.12	Gimap7	0	14.6193	0.964	0.025	0
lymph.12	Gm8369	0	14.4204	0.912	0.036	0
lymph.12	Icos	0	14.2439	0.956	0.053	0
lymph.12	Ptpn22	0	14.0017	0.968	0.066	0
lymph.12	Il2rb	0	13.761	0.978	0.031	0
lymph.12	Cd69	0	13.7036	0.948	0.065	0
lymph.12	Cd8b1	0	13.6538	0.968	0.063	0
lymph.12	Spn	0	13.4843	0.957	0.047	0
lymph.12	Ptprc	0	13.336	0.99	0.049	0
lymph.12	Gpr174	0	13.3038	0.969	0.019	0
lymph.12	Runx3	0	13.2401	0.957	0.03	0
lymph.12	Lax1	0	13.2078	0.945	0.018	0
lymph.12	Mir142hg	0	13.1065	0.984	0.055	0
lymph.12	Rac2	0	13.058	0.988	0.076	0
lymph.12	Ptprcap	0	12.9333	0.986	0.088	0
lymph.12	AW112010	0	12.9197	0.911	0.356	0
lymph.12	Atp8b4	0	12.8989	0.955	0.046	0
lymph.12	Lgals1	0	12.8201	0.985	0.142	0
lymph.12	Cd226	0	12.7433	0.932	0.098	0
lymph.12	Gimap3	0	12.6604	0.94	0.03	0
lymph.12	Grap2	0	12.4167	0.921	0.052	0
lymph.12	Ly6c2	0	12.3926	0.873	0.136	0
lymph.12	Stat4	0	12.3794	0.962	0.044	0
lymph.12	Cd52	0	12.323	0.992	0.067	0
im.neu.13	Cks2	0	8.91056	0.699	0.088	0
im.neu.13	H2afx	0	8.07281	0.712	0.176	0
im.neu.13	Hist1h2ae	0	7.04238	0.713	0.148	0
im.neu.13	Mdk	0	6.08706	0.974	0.168	0
im.neu.13	Ccnd21	0	5.8025	1	0.269	0
im.neu.13	Gm292601	0	4.92186	0.935	0.122	0
im.neu.13	Pantr12	0	4.5876	0.994	0.268	0
im.neu.13	Hmgn2	0	4.57723	0.995	0.271	0
im.neu.13	Efna51	0	4.44219	0.793	0.187	0
im.neu.13	Prc1	0	4.11071	0.643	0.072	0
im.neu.13	Ptprz11	0	4.08918	0.974	0.277	0
im.neu.13	Hmgb21	0	4.01119	0.986	0.188	0
im.neu.13	Stmn12	0	3.93968	0.992	0.34	0
im.neu.13	H2afz1	0	3.83292	0.988	0.304	0
im.neu.13	Pclaf1	0	3.72255	0.962	0.068	0
im.neu.13	Pak34	0	3.48842	0.914	0.316	0
im.neu.13	Sox112	0	3.30303	0.996	0.307	0
im.neu.13	Nusap1	0	3.19054	0.575	0.088	0
im.neu.13	Setbp14	0	3.068	0.95	0.337	0
im.neu.13	H2afv1	0	2.91652	0.983	0.371	0
im.neu.13	Tmsb4x2	0	2.8056	0.926	0.471	0
im.neu.13	Hmgb32	0	2.76057	0.989	0.263	0
im.neu.13	Ube2c	0	2.64773	0.791	0.059	0
im.neu.13	Lockd1	0	2.58045	0.911	0.12	0
im.neu.13	Mki67	0	2.50654	0.647	0.056	0
im.neu.13	Ptma	0	2.50203	0.998	0.411	0
im.neu.13	Tagln23	0	2.44693	0.015	0.351	0
im.neu.13	Dscaml14	0	2.43107	0.923	0.307	0
im.neu.13	Nfix3	0	2.35859	0.981	0.328	0
im.neu.13	Tubb51	0	2.32421	0.992	0.303	0
im.neu.13	Pcsk6	0	2.32277	0.364	0.098	0
im.neu.13	Hnrnpa11	0	2.20533	0.992	0.356	0
im.neu.13	Nfia2	0	2.10976	0.944	0.382	0
im.neu.13	Abracl2	0	2.0977	0.934	0.317	0
im.neu.13	Elavl43	0	2.00183	0.984	0.296	0
im.neu.13	Ppp1r14b	0	1.98867	0.995	0.315	0
im.neu.13	H1fx2	0	1.97611	0.942	0.239	0
im.neu.13	Arx4	0	1.95927	0.964	0.282	0
im.neu.13	Hmgb1	0	1.8606	0.963	0.382	0
im.neu.13	Srgn1	0	1.85401	0.015	0.439	0
im.neu.13	Sox1ot1	0	1.74097	0.895	0.242	0
im.neu.13	Tuba1a2	0	1.69412	0.993	0.327	0
im.neu.13	Axl	0	1.64659	0.751	0.135	0
im.neu.13	H3f3b1	0	1.6309	0.975	0.39	0
im.neu.13	Marcksl15	0	1.56043	0.991	0.299	0
im.neu.13	Dclk22	0	1.52802	0.943	0.319	0
im.neu.13	Dlx15	0	1.4592	0.961	0.298	0
im.neu.13	Jpt15	0	1.36642	0.942	0.326	0
im.neu.13	Gng115	0	1.36633	0.012	0.404	0
im.neu.13	Igfbpl15	0	1.32759	0.965	0.3	0
im.neu.14	Top2a	0	13.1828	0.997	0.059	0
im.neu.14	Hist1h1b	0	10.6512	0.993	0.126	0
im.neu.14	Cenpf1	0	10.3437	0.991	0.058	0
im.neu.14	Cenpa	0	10.1954	0.962	0.087	0
im.neu.14	Ptma1	0	7.70128	0.999	0.412	0
im.neu.14	Ube2c1	0	7.65688	0.992	0.054	0
im.neu.14	Nusap11	0	7.36119	0.993	0.078	0
im.neu.14	Hist1h1e1	0	6.87243	0.977	0.35	0
im.neu.14	Hmgb22	0	6.55158	1	0.188	0
im.neu.14	H2afz2	0	6.31639	1	0.304	0
im.neu.14	Prc11	0	6.05468	0.991	0.064	0
im.neu.14	Mki671	0	6.02591	0.995	0.048	0
im.neu.14	Hmgn21	0	5.42488	0.999	0.271	0
im.neu.14	Lockd2	0	5.39094	0.993	0.118	0
im.neu.14	Hist1h2ap	0	5.37508	0.85	0.139	0
im.neu.14	Smc42	0	5.00595	0.996	0.225	0
im.neu.14	Tubb52	0	4.6372	1	0.303	0
im.neu.14	Hmgb11	0	4.56792	0.997	0.382	0
im.neu.14	Xist3	0	4.46253	0.963	0.384	0
im.neu.14	H1fx3	0	4.31029	0.99	0.238	0
im.neu.14	Jpt16	0	4.29586	0.989	0.325	0
im.neu.14	Pclaf2	0	4.13843	0.992	0.068	0
im.neu.14	Sox1ot2	0	4.12242	0.928	0.242	0
im.neu.14	Gm292602	0	4.09776	0.893	0.123	0
im.neu.14	Arl6ip1	0	3.93625	0.882	0.336	0
im.neu.14	H2afv2	0	3.8913	0.998	0.371	0
im.neu.14	H3f3b2	0	3.85009	0.988	0.39	0
im.neu.14	Ttc9b1	0	3.79973	0.832	0.246	0
im.neu.14	Hist1h2ae1	0	3.51897	0.913	0.143	0
im.neu.14	Hnrnpa12	0	3.47893	0.994	0.356	0
im.neu.14	Grik22	0	3.19576	0.736	0.273	0
im.neu.14	Abracl3	0	2.96277	0.94	0.317	0
im.neu.14	Stmn13	0	2.94664	0.998	0.34	0
im.neu.14	Hmgb33	0	2.86605	0.996	0.264	0
im.neu.14	Tuba1b2	0	2.79802	0.981	0.363	0
im.neu.14	Pantr13	0	2.58144	0.996	0.268	0
im.neu.14	Egr11	0	2.47626	0.787	0.232	0
im.neu.14	Zbtb203	0	2.38747	0.934	0.433	0
im.neu.14	Pdzrn3	0	2.37719	0.672	0.137	0
im.neu.14	Nfia3	0	2.28889	0.97	0.382	0
im.neu.14	Ptprz12	0	2.26325	0.969	0.277	0
im.neu.14	H2afx1	0	1.92765	0.986	0.17	0
im.neu.14	Tubb4b1	0	1.88949	0.825	0.312	0
im.neu.14	Ncam14	0	1.85919	0.96	0.328	0
im.neu.14	Cks21	0	1.84716	0.994	0.081	0
im.neu.14	Gm177503	0	1.73003	0.914	0.272	0
im.neu.14	Trim25	0	1.42557	0.94	0.338	0
im.neu.14	Nfix4	0	1.3601	0.982	0.329	0
im.neu.14	Ccnd22	0	1.21282	0.996	0.269	0
im.neu.14	Mir99ahg1	0	1.20472	0.992	0.309	0
chor.15	Folr1	0	17.4672	0.99	0.246	0
chor.15	Sostdc1	0	13.4515	0.987	0.226	0
chor.15	Igfbp2	0	13.3938	0.998	0.245	0
chor.15	Prlr	0	13.356	0.992	0.245	0
chor.15	Fxyd1	0	12.3743	0.989	0.217	0
chor.15	Tmem72	0	12.0027	0.851	0.233	0
chor.15	Steap1	0	11.9448	0.811	0.182	0
chor.15	Kcnj13	0	11.331	0.963	0.227	0
chor.15	Clu	0	11.2283	0.981	0.227	0
chor.15	Kl	0	11.0848	0.972	0.256	0
chor.15	Spint2	0	11.0337	0.987	0.228	0
chor.15	Kcne2	0	10.3065	0.828	0.223	0
chor.15	A2m	0	10.1891	0.938	0.228	0
chor.15	Lbp	0	9.84366	0.964	0.247	0
chor.15	Htr2c	0	9.83371	0.832	0.182	0
chor.15	Ins2	0	9.55471	0.92	0.13	0
chor.15	Ecrg4	0	9.40921	0.987	0.244	0
chor.15	Slc16a8	0	9.20529	0.825	0.222	0
chor.15	Slc22a17	0	9.15552	0.976	0.235	0
chor.15	Igf2	0	8.61659	0.977	0.212	0
chor.15	Enpp2	0	8.57343	0.999	0.287	0
chor.15	Wfdc2	0	8.32992	0.943	0.227	0
chor.15	Gm19935	0	8.28926	0.778	0.056	0
chor.15	Ace	0	8.13817	0.938	0.203	0
chor.15	Rdh5	0	8.11281	0.909	0.238	0
chor.15	Col9a3	0	7.95237	0.902	0.216	0
chor.15	F51	0	7.78605	0.921	0.153	0
chor.15	Clic6	0	7.61285	0.908	0.177	0
chor.15	Ntf51	0	7.53449	0.806	0.269	0
chor.15	Morn5	0	7.46618	0.78	0.055	0
chor.15	Pla2g5	0	7.37173	0.785	0.077	0
chor.15	Capsl	0	7.35918	0.778	0.038	0
chor.15	Prcd	0	7.3212	0.864	0.092	0
chor.15	Ttr1	0	7.30303	1	0.331	0
chor.15	Drc7	0	7.2885	0.809	0.194	0
chor.15	Gm29538	0	7.23913	0.839	0.055	0
chor.15	Fhad1	0	7.10341	0.859	0.095	0
chor.15	Plek21	0	6.95944	0.736	0.078	0
chor.15	Otx2	0	6.7779	0.876	0.086	0
chor.15	Gpx8	0	6.67549	0.856	0.152	0
chor.15	Esrrg	0	6.64106	0.366	0.13	0
chor.15	Wdr86	0	6.44022	0.87	0.062	0
chor.15	Wdr72	0	6.3987	0.846	0.181	0
chor.15	Trpm3	0	6.39854	0.844	0.094	0
chor.15	1700016K19Rik	0	6.34794	0.737	0.025	0
chor.15	Ak92	0	6.30969	0.855	0.209	0
chor.15	Otx2os1	0	6.30792	0.723	0.193	0
chor.15	Ccdc74a	0	6.30179	0.787	0.127	0
chor.15	Sulf1	0	6.2268	0.895	0.081	0
chor.15	Cfap65	0	6.16716	0.79	0.085	0
endo.16	Rundc3b	0	9.99165	0.868	0.332	0
endo.16	Zfp366	0	9.64682	0.777	0.306	0
endo.16	Nod1	0	9.50084	0.762	0.258	0
endo.16	Nckap51	0	9.42624	0.735	0.204	0
endo.16	Ccdc85a	0	9.15864	0.848	0.311	0
endo.16	St6galnac3	0	9.15812	0.853	0.359	0
endo.16	Mecom	0	8.71892	0.864	0.361	0
endo.16	Ccdc141	0	8.71785	0.874	0.383	0
endo.16	Mcc	0	8.50374	0.787	0.351	0
endo.16	Prex2	0	8.31483	0.796	0.347	0
endo.16	Gm26632	0	8.08818	0.744	0.176	0
endo.16	Sorbs1	0	8.0307	0.803	0.361	0
endo.16	Cyyr1	0	7.96973	0.837	0.363	0
endo.16	Arl151	0	7.95917	0.838	0.299	0
endo.16	Gm28153	0	7.74231	0.812	0.191	0
endo.16	Lama4	0	7.54404	0.769	0.228	0
endo.16	Ptprg	0	7.44429	0.967	0.407	0
endo.16	Gm168971	0	7.23942	0.798	0.233	0
endo.16	Gm427011	0	7.1821	0.808	0.226	0
endo.16	Ldlrad3	0	7.06605	0.774	0.34	0
endo.16	Slc22a21	0	7.01085	0.816	0.185	0
endo.16	Hmcn1	0	6.99825	0.857	0.348	0
endo.16	Gm446991	0	6.88536	0.86	0.162	0
endo.16	Agbl12	0	6.76575	0.848	0.241	0
endo.16	Ptprm	0	6.68317	0.922	0.382	0
endo.16	9530026P05Rik	0	6.68034	0.843	0.331	0
endo.16	Sh3tc2	0	6.54777	0.715	0.219	0
endo.16	Prkch1	0	6.51359	0.862	0.355	0
endo.16	Tpcn21	0	6.49086	0.785	0.199	0
endo.16	Abcc4	0	6.45585	0.81	0.371	0
endo.16	Ushbp1	0	6.3771	0.823	0.292	0
endo.16	Fli1	0	6.34416	0.779	0.38	0
endo.16	1700054A03Rik1	0	6.21779	0.745	0.199	0
endo.16	0610040F04Rik1	0	6.06351	0.703	0.269	0
endo.16	Stard13	0	6.04488	0.742	0.304	0
endo.16	Gm316151	0	6.04309	0.755	0.264	0
endo.16	Tbc1d42	0	5.97021	0.839	0.329	0
endo.16	Gm433312	0	5.96752	0.815	0.204	0
endo.16	Gm477523	0	5.96081	0.802	0.165	0
endo.16	Trpv42	0	5.93764	0.854	0.199	0
endo.16	Heg1	0	5.90907	0.867	0.352	0
endo.16	4930593A02Rik	0	5.85697	0.756	0.189	0
endo.16	Gm479201	0	5.74921	0.828	0.241	0
endo.16	Rep152	0	5.70414	0.856	0.289	0
endo.16	Gm137131	0	5.69118	0.775	0.173	0
endo.16	4930478M13Rik	0	5.67089	0.849	0.201	0
endo.16	Gm421611	0	5.58482	0.812	0.156	0
endo.16	Gm103992	0	5.57639	0.797	0.222	0
endo.16	Npff1	0	5.52414	0.812	0.161	0
endo.16	Dock1	0	5.51753	0.748	0.327	0
glut.neu.17	Tafa1	0	12.4238	0.899	0.114	0
glut.neu.17	Cck	0	12.2998	0.994	0.097	0
glut.neu.17	Tenm2	0	9.57418	0.971	0.246	0
glut.neu.17	Kcnip4	0	9.49871	0.99	0.091	0
glut.neu.17	Ptprd	0	8.92087	0.995	0.218	0
glut.neu.17	Opcml	0	8.57717	0.975	0.076	0
glut.neu.17	Csmd1	0	8.48628	0.997	0.086	0
glut.neu.17	Ntm	0	8.23116	0.915	0.15	0
glut.neu.17	Dpyd	0	8.20276	0.773	0.173	0
glut.neu.17	Npsr1	0	8.00205	0.766	0.306	0
glut.neu.17	Ndst4	0	7.88347	0.872	0.177	0
glut.neu.17	Abi3bp1	0	7.60704	0.775	0.107	0
glut.neu.17	Nrgn	0	7.52316	0.983	0.103	0
glut.neu.17	Lingo2	0	7.10924	0.994	0.071	0
glut.neu.17	Egfem1	0	7.05782	0.939	0.1	0
glut.neu.17	Brinp3	0	7.04206	0.916	0.115	0
glut.neu.17	Nrg3	0	7.01713	0.997	0.093	0
glut.neu.17	2810032G03Rik	0	6.81921	0.842	0.135	0
glut.neu.17	Nkain2	0	6.74442	0.94	0.15	0
glut.neu.17	Lrrtm41	0	6.53579	0.857	0.179	0
glut.neu.17	Nlgn1	0	6.5344	0.944	0.199	0
glut.neu.17	Camk41	0	6.50516	0.891	0.166	0
glut.neu.17	Rims11	0	6.37175	0.98	0.25	0
glut.neu.17	Kctd16	0	6.34301	0.982	0.091	0
glut.neu.17	Car101	0	6.33517	0.919	0.073	0
glut.neu.17	Cadps22	0	6.32181	0.785	0.158	0
glut.neu.17	Unc80	0	6.26671	0.94	0.086	0
glut.neu.17	Thy1	0	6.17094	0.969	0.116	0
glut.neu.17	Snhg11	0	6.14734	0.986	0.077	0
glut.neu.17	Grin2a	0	6.14717	0.959	0.074	0
glut.neu.17	Gpc5	0	6.12709	0.823	0.135	0
glut.neu.17	Nefm	0	5.70325	0.953	0.103	0
glut.neu.17	Tunar	0	5.65277	0.78	0.16	0
glut.neu.17	Lrfn5	0	5.62201	0.951	0.078	0
glut.neu.17	Nell11	0	5.54771	0.934	0.089	0
glut.neu.17	Rtn1	0	5.5342	0.988	0.356	0
glut.neu.17	Sidt1	0	5.50818	0.938	0.098	0
glut.neu.17	Cntn51	0	5.50789	0.928	0.129	0
glut.neu.17	Scg5	0	5.46911	0.967	0.286	0
glut.neu.17	Grm11	0	5.44969	0.877	0.17	0
glut.neu.17	A230006K03Rik	0	5.41667	0.857	0.09	0
glut.neu.17	Snap25	0	5.26058	0.994	0.158	0
glut.neu.17	Pcsk2	0	5.12534	0.882	0.133	0
glut.neu.17	Tmem132d	0	5.01641	0.874	0.074	0
glut.neu.17	Meg31	0	5.01129	0.998	0.252	0
glut.neu.17	Mgat4c1	0	4.93629	0.822	0.111	0
glut.neu.17	Cacna2d12	0	4.91564	0.972	0.207	0
glut.neu.17	Zbbx	0	4.81602	0.735	0.188	0
glut.neu.17	Rit2	0	4.79314	0.917	0.092	0
glut.neu.17	Cpne9	0	4.69626	0.724	0.123	0
gaba.neu.18	Prkca	0	13.3106	0.983	0.166	0
gaba.neu.18	Dlgap1	0	11.352	0.996	0.224	0
gaba.neu.18	Cpa6	0	11.3397	0.967	0.011	0
gaba.neu.18	Zfp804b	0	11.0735	0.927	0.036	0
gaba.neu.18	Kcnd2	0	10.8752	0.993	0.129	0
gaba.neu.18	Tenm31	0	10.788	0.969	0.088	0
gaba.neu.18	Dpp6	0	10.7277	0.934	0.156	0
gaba.neu.18	Kcnb21	0	10.4284	0.991	0.122	0
gaba.neu.18	Oxr1	0	10.2744	0.878	0.246	0
gaba.neu.18	Cdh10	0	9.96756	0.803	0.097	0
gaba.neu.18	Etl4	0	9.72369	0.878	0.224	0
gaba.neu.18	Chrm2	0	9.65426	0.941	0.027	0
gaba.neu.18	Dlg2	0	9.36838	0.988	0.124	0
gaba.neu.18	Dlgap21	0	8.59167	0.971	0.084	0
gaba.neu.18	Myo16	0	8.51849	0.975	0.035	0
gaba.neu.18	Gabrb3	0	8.24784	0.971	0.265	0
gaba.neu.18	Atp1b1	0	8.2233	0.991	0.235	0
gaba.neu.18	Epha51	0	8.0729	0.985	0.09	0
gaba.neu.18	Lrp1b1	0	7.9768	0.968	0.083	0
gaba.neu.18	Ckb	0	7.87576	0.99	0.163	0
gaba.neu.18	Gpr1581	0	7.81426	0.933	0.155	0
gaba.neu.18	Serpini1	0	7.70666	0.955	0.104	0
gaba.neu.18	Galntl61	0	7.68967	0.919	0.06	0
gaba.neu.18	Dok61	0	7.33875	0.793	0.157	0
gaba.neu.18	Hivep2	0	7.26508	0.964	0.24	0
gaba.neu.18	Kcnj3	0	7.16692	0.972	0.14	0
gaba.neu.18	Kcnq51	0	7.10042	0.974	0.086	0
gaba.neu.18	Ppm1e	0	7.03564	0.981	0.216	0
gaba.neu.18	Kcnh73	0	6.83437	0.978	0.237	0
gaba.neu.18	Mctp11	0	6.79712	0.964	0.085	0
gaba.neu.18	Ano3	0	6.78618	0.973	0.066	0
gaba.neu.18	Hs3st5	0	6.57841	0.903	0.095	0
gaba.neu.18	Fgf122	0	6.54503	0.985	0.154	0
gaba.neu.18	Dgkb	0	6.47805	0.922	0.192	0
gaba.neu.18	Ryr21	0	6.43775	0.973	0.077	0
gaba.neu.18	Syt11	0	6.3501	0.997	0.13	0
gaba.neu.18	Calb2	0	6.27795	0.63	0.1	0
gaba.neu.18	Cacna1d	0	6.27429	0.973	0.157	0
gaba.neu.18	C1qtnf4	0	6.26369	0.978	0.098	0
gaba.neu.18	Hs6st31	0	6.03623	0.814	0.076	0
gaba.neu.18	Celf23	0	5.98817	0.992	0.337	0
gaba.neu.18	Pcp4	0	5.86727	0.972	0.098	0
gaba.neu.18	Cpne41	0	5.80007	0.926	0.064	0
gaba.neu.18	Epha33	0	5.74098	0.933	0.122	0
gaba.neu.18	Asic22	0	5.73641	0.934	0.134	0
gaba.neu.18	Zfp385b3	0	5.68279	0.977	0.185	0
gaba.neu.18	Thsd7b1	0	5.62096	0.8	0.078	0
gaba.neu.18	Pcbp32	0	5.58554	0.978	0.205	0
gaba.neu.18	Atp1a3	0	5.57106	0.984	0.101	0
gaba.neu.18	Chrm32	0	5.52946	0.784	0.084	0
gaba.neu.19	Ly6h	0	9.65385	0.92	0.259	0
gaba.neu.19	Nap1l5	0	9.18089	0.946	0.204	0
gaba.neu.19	Pcdh17	0	9.06385	0.877	0.173	0
gaba.neu.19	Gad2	0	8.8584	0.786	0.294	0
gaba.neu.19	Ptprt2	0	8.57587	0.791	0.165	0
gaba.neu.19	Nefh1	0	8.31322	0.775	0.141	0
gaba.neu.19	Pnoc	0	8.17947	0.853	0.19	0
gaba.neu.19	Cdh13	0	8.04245	0.832	0.156	0
gaba.neu.19	Yjefn31	0	7.91112	0.823	0.232	0
gaba.neu.19	Gad11	0	7.74684	0.758	0.262	0
gaba.neu.19	Sv2a	0	7.66709	0.773	0.12	0
gaba.neu.19	Ahi1	0	7.61708	0.858	0.277	0
gaba.neu.19	Cplx11	0	7.41942	0.888	0.152	0
gaba.neu.19	6530403H02Rik	0	7.18959	0.609	0.089	0
gaba.neu.19	Ctxn2	0	7.17757	0.79	0.111	0
gaba.neu.19	Ralyl1	0	7.15948	0.904	0.227	0
gaba.neu.19	Resp18	0	7.0645	0.81	0.149	0
gaba.neu.19	Fstl51	0	7.04607	0.824	0.224	0
gaba.neu.19	Gria12	0	6.94968	0.773	0.141	0
gaba.neu.19	Fam171b1	0	6.94768	0.845	0.22	0
gaba.neu.19	Gm268713	0	6.81649	0.865	0.197	0
gaba.neu.19	Pvalb1	0	6.78095	0.835	0.269	0
gaba.neu.19	Rasgrf21	0	6.6626	0.824	0.176	0
gaba.neu.19	Dcc2	0	6.6452	0.853	0.229	0
gaba.neu.19	Plcxd22	0	6.54517	0.766	0.215	0
gaba.neu.19	Chl11	0	6.40403	0.842	0.104	0
gaba.neu.19	Aldoc1	0	6.3851	0.881	0.148	0
gaba.neu.19	Luzp22	0	6.29308	0.677	0.147	0
gaba.neu.19	Gm20063	0	6.25455	0.835	0.1	0
gaba.neu.19	Grm71	0	6.21727	0.749	0.106	0
gaba.neu.19	Ppp2r2b1	0	6.13228	0.813	0.095	0
gaba.neu.19	Rab3a2	0	6.11345	0.924	0.23	0
gaba.neu.19	Mcf21	0	6.05244	0.916	0.196	0
gaba.neu.19	Tenm11	0	6.00936	0.841	0.12	0
gaba.neu.19	Khdrbs22	0	5.9873	0.663	0.153	0
gaba.neu.19	Gabrg31	0	5.98313	0.82	0.109	0
gaba.neu.19	Meg32	0	5.88928	0.948	0.254	0
gaba.neu.19	Gm125034	0	5.83798	0.864	0.247	0
gaba.neu.19	Rab3c	0	5.77386	0.83	0.266	0
gaba.neu.19	Cdh82	0	5.69616	0.906	0.143	0
gaba.neu.19	Gabra11	0	5.63421	0.781	0.114	0
gaba.neu.19	Nrip31	0	5.58116	0.71	0.099	0
gaba.neu.19	Tmem132c2	0	5.56012	0.874	0.247	0
gaba.neu.19	Syt22	0	5.55529	0.825	0.261	0
gaba.neu.19	Ndrg41	0	5.49883	0.891	0.13	0
gaba.neu.19	Cntnap23	0	5.4905	0.86	0.163	0
gaba.neu.19	Ckmt1	0	5.46433	0.924	0.136	0
gaba.neu.19	Igf13	0	5.45227	0.839	0.119	0
gaba.neu.19	Syp	0	5.40595	0.897	0.165	0
gaba.neu.19	Gfra11	0	5.3033	0.777	0.193	0
im.neu.20	Gria41	0	6.53201	0.924	0.204	0
im.neu.20	Rorb1	0	4.96368	0.807	0.211	0
im.neu.20	Unc5d3	0	4.86343	0.876	0.192	0
im.neu.20	Grik24	0	4.46645	0.978	0.273	0
im.neu.20	Anks1b2	0	4.41706	0.999	0.351	0
im.neu.20	Ctnna25	0	4.11415	0.999	0.333	0
im.neu.20	Ripor21	0	4.09342	0.888	0.22	0
im.neu.20	Dlx6os12	0	4.02257	0.994	0.323	0
im.neu.20	Plcl12	0	3.64596	0.969	0.317	0
im.neu.20	Ncam15	0	3.63114	0.995	0.333	0
im.neu.20	Pdzrn33	0	3.47519	0.777	0.139	0
im.neu.20	Sox62	0	3.42826	0.912	0.22	0
im.neu.20	Fstl52	0	3.41451	0.96	0.222	0
im.neu.20	Tcf46	0	3.25629	0.999	0.377	0
im.neu.20	Nbea1	0	3.24315	0.933	0.342	0
im.neu.20	Plxna42	0	3.24015	0.899	0.285	0
im.neu.20	Dscaml15	0	3.00261	0.974	0.311	0
im.neu.20	Erbb43	0	2.99423	0.999	0.26	0
im.neu.20	Cadm24	0	2.79964	0.945	0.313	0
im.neu.20	Tox34	0	2.6382	0.895	0.275	0
im.neu.20	Sox2ot4	0	2.55882	0.996	0.298	0
im.neu.20	Nfix5	0	2.51557	0.994	0.334	0
im.neu.20	St181	0	2.42595	0.908	0.193	0
im.neu.20	Nxph13	0	2.33814	0.817	0.215	0
im.neu.20	Shtn12	0	2.31502	0.915	0.274	0
im.neu.20	Nfib3	0	2.28895	0.995	0.354	0
im.neu.20	Gm385054	0	2.25531	0.995	0.278	0
im.neu.20	Cdk147	0	2.109	0.941	0.343	0
im.neu.20	Dpysl37	0	2.09281	0.993	0.32	0
im.neu.20	Mir100hg5	0	1.98413	0.985	0.337	0
im.neu.20	Myt1l6	0	1.94513	0.975	0.311	0
im.neu.20	Ccdc88a6	0	1.83653	0.985	0.347	0
im.neu.20	Pak76	0	1.80538	0.947	0.285	0
im.neu.20	Khdrbs35	0	1.78605	0.973	0.313	0
im.neu.20	Setbp16	0	1.75725	0.959	0.342	0
im.neu.20	Sp96	0	1.67667	0.966	0.262	0
im.neu.20	Sox44	0	1.67273	0.995	0.314	0
im.neu.20	Npas32	0	1.65658	0.906	0.202	0
im.neu.20	C530008M17Rik4	0	1.63304	0.971	0.311	0
im.neu.20	Akap65	0	1.59031	0.979	0.354	0
im.neu.20	Sorcs32	0	1.58512	0.83	0.186	0
im.neu.20	Zbtb206	0	1.5817	0.972	0.437	0
im.neu.20	Aff35	0	1.57221	0.889	0.324	0
im.neu.20	C130071C03Rik5	0	1.57061	0.99	0.324	0
im.neu.20	2024-03-14	0	1.51173	0.9	0.3	0
im.neu.20	Asap14	0	1.47033	0.941	0.404	0
im.neu.20	Dcx4	0	1.45764	0.989	0.314	0
im.neu.20	Nedd4l7	0	1.43461	0.967	0.378	0
im.neu.20	Zfp6085	0	1.42836	0.826	0.338	0
im.neu.20	Gm42583	0	1.40819	0.91	0.337	0
glut.neu.21	Ctxn1	0	11.9326	0.778	0.263	0
glut.neu.21	Cnih2	0	11.6279	0.838	0.171	0
glut.neu.21	Camk2a	0	9.91097	0.855	0.098	0
glut.neu.21	Olfm11	0	9.70221	0.962	0.248	0
glut.neu.21	1110008P14Rik1	0	9.65976	0.86	0.221	0
glut.neu.21	Ppp1r9a	0	9.08337	0.962	0.327	0
glut.neu.21	Nptx11	0	8.95391	0.944	0.088	0
glut.neu.21	Vamp21	0	8.87088	0.87	0.24	0
glut.neu.21	Rab6b1	0	8.67838	0.969	0.23	0
glut.neu.21	Chn11	0	8.65672	0.946	0.238	0
glut.neu.21	Gng31	0	8.61436	0.802	0.284	0
glut.neu.21	Eef1a22	0	8.6004	0.771	0.114	0
glut.neu.21	Cplx21	0	8.55797	0.967	0.201	0
glut.neu.21	Etv11	0	8.44802	0.955	0.268	0
glut.neu.21	Enc11	0	8.37786	0.786	0.229	0
glut.neu.21	Slc17a72	0	8.37771	0.896	0.124	0
glut.neu.21	Ncald2	0	8.37755	0.923	0.132	0
glut.neu.21	Vsnl12	0	8.3735	0.913	0.093	0
glut.neu.21	Pclo1	0	8.30209	0.944	0.189	0
glut.neu.21	Napb1	0	8.2074	0.846	0.167	0
glut.neu.21	Scn2a1	0	8.19146	0.969	0.135	0
glut.neu.21	Pnmal21	0	8.09483	0.883	0.119	0
glut.neu.21	Adcy11	0	8.06141	0.823	0.137	0
glut.neu.21	Mt31	0	8.02433	0.857	0.167	0
glut.neu.21	Camk2n11	0	7.9952	0.809	0.255	0
glut.neu.21	Map1a1	0	7.96484	0.98	0.25	0
glut.neu.21	C1ql32	0	7.91825	0.879	0.157	0
glut.neu.21	Atp6v1g21	0	7.88955	0.854	0.128	0
glut.neu.21	Gm14419	0	7.87504	0.879	0.23	0
glut.neu.21	Scn1b1	0	7.8621	0.826	0.128	0
glut.neu.21	Zfp3651	0	7.83595	0.799	0.111	0
glut.neu.21	Rasgrp12	0	7.8324	0.758	0.095	0
glut.neu.21	Hpcal41	0	7.82934	0.782	0.125	0
glut.neu.21	2900097C17Rik1	0	7.82766	0.877	0.31	0
glut.neu.21	Uchl12	0	7.80418	0.955	0.309	0
glut.neu.21	Ncdn1	0	7.75697	0.852	0.151	0
glut.neu.21	Snrpn1	0	7.68882	0.961	0.298	0
glut.neu.21	Map1b1	0	7.53196	0.972	0.35	0
glut.neu.21	Sv2b2	0	7.48721	0.904	0.088	0
glut.neu.21	Pcsk1n1	0	7.40578	0.923	0.215	0
glut.neu.21	Hpca	0	7.34461	0.857	0.115	0
glut.neu.21	Gpm6a2	0	7.33877	0.978	0.351	0
glut.neu.21	Calm11	0	7.29421	0.974	0.389	0
glut.neu.21	Tuba4a1	0	7.21174	0.845	0.155	0
glut.neu.21	Selenow	0	7.16528	0.884	0.439	0
glut.neu.21	Rph3a2	0	7.10167	0.909	0.105	0
glut.neu.21	Syt42	0	7.0538	0.873	0.135	0
glut.neu.21	Lingo12	0	7.04241	0.908	0.092	0
glut.neu.21	Gng131	0	6.99671	0.8	0.217	0
glut.neu.21	Ttc9b2	0	6.98997	0.933	0.25	0
micro.22	Ctsz	0	16.3725	0.976	0.268	0
micro.22	Hexb	0	16.3393	0.983	0.31	0
micro.22	Ctsb	0	14.1541	0.944	0.286	0
micro.22	Cd9	0	13.7816	0.977	0.23	0
micro.22	Gpr34	0	13.4572	0.961	0.087	0
micro.22	Cx3cr1	0	13.1053	0.975	0.087	0
micro.22	Rgs2	0	12.8972	0.965	0.203	0
micro.22	P2ry12	0	12.7848	0.968	0.069	0
micro.22	Tyrobp	0	12.1055	0.986	0.054	0
micro.22	Ctsd	0	12.0376	0.965	0.235	0
micro.22	Ctss	0	11.5313	0.977	0.069	0
micro.22	Cst3	0	11.3008	0.998	0.345	0
micro.22	Grn	0	10.9759	0.889	0.224	0
micro.22	Rnaset2a	0	10.6703	0.91	0.305	0
micro.22	Ftl1	0	10.4829	0.906	0.458	0
micro.22	Csf1r	0	10.3842	0.943	0.066	0
micro.22	Aif1	0	10.1171	0.952	0.065	0
micro.22	Cd631	0	9.8763	0.961	0.213	0
micro.22	C1qa	0	9.78256	0.986	0.054	0
micro.22	Cebpa	0	9.51384	0.962	0.073	0
micro.22	Ly86	0	9.46244	0.972	0.06	0
micro.22	Marcks	0	9.07946	0.894	0.343	0
micro.22	Lag3	0	9.01225	0.882	0.14	0
micro.22	Sat11	0	8.86287	0.922	0.26	0
micro.22	Ctsl1	0	8.57381	0.822	0.343	0
micro.22	Sgk1	0	8.1103	0.814	0.296	0
micro.22	Bank11	0	7.80139	0.915	0.042	0
micro.22	Fth12	0	7.65137	0.933	0.392	0
micro.22	Rnase4	0	7.56722	0.927	0.162	0
micro.22	Timp21	0	7.36607	0.967	0.198	0
micro.22	Itgam	0	7.31822	0.93	0.057	0
micro.22	Rgs10	0	7.25208	0.97	0.148	0
micro.22	Olfml3	0	7.25149	0.841	0.059	0
micro.22	Cyba1	0	7.17883	0.958	0.336	0
micro.22	Mafb	0	7.15085	0.946	0.177	0
micro.22	Abi31	0	7.12095	0.93	0.106	0
micro.22	Gsg11	0	7.09373	0.944	0.128	0
micro.22	Cd681	0	7.03459	0.924	0.124	0
micro.22	Mertk	0	6.79298	0.874	0.213	0
micro.22	Lgals32	0	6.58677	0.886	0.105	0
micro.22	Maf1	0	6.52411	0.985	0.162	0
micro.22	Laptm5	0	6.16831	0.971	0.057	0
micro.22	Lgmn	0	6.15448	0.94	0.126	0
micro.22	Apbb1ip1	0	6.15432	0.969	0.076	0
micro.22	Lair1	0	6.1067	0.924	0.042	0
micro.22	Snx241	0	6.06001	0.763	0.234	0
micro.22	Plxdc2	0	5.90227	0.965	0.133	0
micro.22	Dapp1	0	5.88553	0.835	0.089	0
micro.22	Selplg1	0	5.80712	0.981	0.077	0
micro.22	Ptgs11	0	5.75326	0.942	0.058	0
msn.neu.23	Phactr1	0	16.9786	0.999	0.33	0
msn.neu.23	Pde10a	0	15.4714	0.993	0.22	0
msn.neu.23	Ryr3	0	12.4879	0.985	0.105	0
msn.neu.23	Penk	0	10.738	0.968	0.083	0
msn.neu.23	Nrg1	0	10.5071	0.997	0.203	0
msn.neu.23	Cntnap5b2	0	9.51904	0.974	0.129	0
msn.neu.23	Cacna2d31	0	9.21692	0.996	0.211	0
msn.neu.23	Sgcz3	0	8.5687	0.995	0.089	0
msn.neu.23	Kcnab1	0	8.4915	0.992	0.125	0
msn.neu.23	Thsd7a2	0	8.42581	0.947	0.226	0
msn.neu.23	Spock32	0	8.25976	0.992	0.087	0
msn.neu.23	Rbfox13	0	8.25044	0.998	0.17	0
msn.neu.23	Gm10754	0	8.2201	0.984	0.062	0
msn.neu.23	Rarb1	0	7.95291	0.977	0.065	0
msn.neu.23	Grid11	0	7.51003	0.973	0.087	0
msn.neu.23	Grm52	0	7.14753	0.996	0.091	0
msn.neu.23	Elmod11	0	7.1222	0.991	0.141	0
msn.neu.23	Mme1	0	6.99267	0.85	0.156	0
msn.neu.23	Rgs9	0	6.94653	0.985	0.094	0
msn.neu.23	Nkain32	0	6.84814	0.962	0.18	0
msn.neu.23	Lrrtm33	0	6.74643	0.921	0.164	0
msn.neu.23	Ephb11	0	6.63776	0.936	0.173	0
msn.neu.23	Caln13	0	6.59842	0.976	0.14	0
msn.neu.23	Gm157281	0	6.24763	0.955	0.166	0
msn.neu.23	Ntrk25	0	5.97353	0.958	0.259	0
msn.neu.23	Slit31	0	5.92351	0.974	0.084	0
msn.neu.23	Cacnb2	0	5.76287	0.989	0.247	0
msn.neu.23	Mdga23	0	5.72799	0.985	0.157	0
msn.neu.23	Pcp42	0	5.654	0.982	0.101	0
msn.neu.23	Adcy5	0	5.62682	0.987	0.117	0
msn.neu.23	Tac12	0	5.55215	0.887	0.104	0
msn.neu.23	Drd11	0	5.53171	0.882	0.096	0
msn.neu.23	Gnal1	0	5.51323	0.991	0.112	0
msn.neu.23	Pcsk22	0	5.49219	0.962	0.137	0
msn.neu.23	Chsy32	0	5.47232	0.886	0.11	0
msn.neu.23	A230006K03Rik2	0	5.41542	0.948	0.093	0
msn.neu.23	Gabra23	0	5.3189	0.961	0.138	0
msn.neu.23	Ptprn3	0	5.28087	0.947	0.115	0
msn.neu.23	Cntn43	0	5.2785	0.956	0.088	0
msn.neu.23	Robo31	0	5.2714	0.877	0.141	0
msn.neu.23	Gabrg32	0	5.26696	0.992	0.11	0
msn.neu.23	Rxrg2	0	5.25579	0.944	0.094	0
msn.neu.23	Spock12	0	5.23806	0.974	0.08	0
msn.neu.23	Brinp13	0	5.2012	0.979	0.222	0
msn.neu.23	Shisa92	0	5.19535	0.984	0.107	0
msn.neu.23	Prr163	0	5.14017	0.835	0.153	0
msn.neu.23	Pde4b2	0	5.1131	0.926	0.271	0
msn.neu.23	Ppp2r2b3	0	5.04026	0.963	0.096	0
msn.neu.23	Lrrc4c4	0	5.00371	0.985	0.154	0
msn.neu.23	Lhfpl34	0	4.96245	0.833	0.089	0
endo.24	9230112E08Rik2	0	3.91787	0.75	0.218	0
endo.24	S100b3	0	3.28625	0.042	0.269	0
endo.24	Gm496783	0	1.11786	0.699	0.111	0
endo.24	Slc26a42	0	0.662349	0.016	0.251	0
endo.24	Gm35339	2.30797e-298	3.49751	0.802	0.231	6.92392e-295
endo.24	Gm72924	1.49791e-288	1.46367	0.062	0.269	4.49372e-285
endo.24	6430571L13Rik1	6.9831e-280	2.80037	0.646	0.163	2.09493e-276
endo.24	Aoc26	4.80552e-271	4.06165	0.807	0.253	1.44166e-267
endo.24	Ms4a16	1.41433e-251	1.21061	0.799	0.25	4.24299e-248
endo.24	9930012K11Rik1	2.5666e-245	4.37518	0.733	0.235	7.6998e-242
endo.24	Tmem132c3	1.15964e-238	0.88374	0.03	0.259	3.47893e-235
endo.24	Dpys4	4.27761e-231	4.24265	0.132	0.308	1.28328e-227
endo.24	Dgkq4	4.32002e-217	1.68235	0.752	0.25	1.29601e-213
endo.24	Atoh73	1.41311e-214	4.0203	0.576	0.179	4.23932e-211
endo.24	1700102P08Rik4	8.62982e-195	3.47449	0.683	0.255	2.58895e-191
endo.24	D7Ertd443e	1.59699e-189	1.88887	0.301	0.184	4.79098e-186
endo.24	Gm432543	3.50259e-185	1.04647	0.667	0.241	1.05078e-181
endo.24	Tnnt13	2.27589e-184	5.88045	0.515	0.248	6.82767e-181
endo.24	Gramd32	1.13434e-175	1.05493	0.626	0.21	3.40302e-172
endo.24	Gm155872	2.41488e-174	3.71886	0.492	0.188	7.24464e-171
endo.24	Gm500232	1.21975e-173	2.45114	0.476	0.195	3.65925e-170
endo.24	C130026I21Rik2	4.2649e-172	4.13865	0.532	0.223	1.27947e-168
endo.24	Exoc3l3	3.30443e-170	3.94919	0.637	0.191	9.91328e-167
endo.24	Gm284104	2.79625e-166	2.78865	0.622	0.212	8.38874e-163
endo.24	Krtcap32	1.9465e-165	4.70674	0.662	0.206	5.8395e-162
endo.24	Epas13	2.29626e-162	2.00558	0.747	0.43	6.88877e-159
endo.24	C030013C21Rik2	1.49135e-160	3.63208	0.581	0.206	4.47406e-157
endo.24	Gask1b3	7.25139e-160	5.11226	0.673	0.204	2.17542e-156
endo.24	Nek51	5.071e-155	2.98641	0.455	0.124	1.5213e-151
endo.24	Frem24	9.65269e-155	3.54434	0.607	0.168	2.89581e-151
endo.24	Iqcd3	7.7559e-150	3.91242	0.477	0.178	2.32677e-146
endo.24	mt-Nd33	1.27796e-148	1.52649	0.727	0.395	3.83388e-145
endo.24	Lgals43	8.83156e-148	3.60602	0.692	0.203	2.64947e-144
endo.24	Gm117163	5.50714e-147	2.50076	0.59	0.269	1.65214e-143
endo.24	Nrn1l4	3.07108e-146	2.27656	0.169	0.281	9.21325e-143
endo.24	Gm108743	1.30839e-145	2.96236	0.596	0.221	3.92518e-142
endo.24	Ctxn21	3.79324e-145	2.94214	0.447	0.118	1.13797e-141
endo.24	Fam89a2	4.72346e-137	4.1731	0.611	0.206	1.41704e-133
endo.24	Pvalb3	2.39514e-136	0.985097	0.192	0.278	7.18541e-133
endo.24	Gm433302	7.56886e-136	3.73261	0.515	0.255	2.27066e-132
endo.24	Gm206551	1.95157e-135	5.07456	0.595	0.209	5.8547e-132
endo.24	Gm202342	4.38415e-135	4.17555	0.404	0.197	1.31525e-131
endo.24	Galnt151	1.87556e-133	5.9863	0.606	0.208	5.62667e-130
endo.24	Creb52	1.92454e-132	3.33413	0.584	0.246	5.77363e-129
endo.24	Atoh82	1.27251e-131	1.6557	0.432	0.203	3.81753e-128
endo.24	Gm348043	2.43578e-128	0.831569	0.62	0.183	7.30733e-125
endo.24	Jcad7	7.83146e-128	2.9503	0.612	0.37	2.34944e-124
endo.24	Gm428295	3.7835e-124	2.13767	0.567	0.253	1.13505e-120
endo.24	Heg11	4.72665e-124	1.10674	0.628	0.358	1.41799e-120
endo.24	Gm474714	6.71718e-123	2.73521	0.401	0.219	2.01515e-119
glut.neu.25	Dpp101	0	10.0734	0.987	0.176	0
glut.neu.25	Clstn21	0	9.68375	0.897	0.134	0
glut.neu.25	Hs3st41	0	8.52882	0.988	0.081	0
glut.neu.25	Otud7a3	0	7.52626	0.966	0.149	0
glut.neu.25	Arhgap251	0	7.09914	0.898	0.228	0
glut.neu.25	Fut92	0	6.99335	0.972	0.114	0
glut.neu.25	Hecw21	0	6.71656	0.969	0.097	0
glut.neu.25	Cdh183	0	6.69595	0.941	0.073	0
glut.neu.25	Chsy33	0	6.43396	0.883	0.111	0
glut.neu.25	Htr1f4	0	6.41051	0.844	0.051	0
glut.neu.25	Rprm4	0	6.08079	0.91	0.088	0
glut.neu.25	Spock13	0	5.90902	0.961	0.081	0
glut.neu.25	Slc1a23	0	5.69447	0.997	0.2	0
glut.neu.25	Sh3gl25	0	5.4812	0.941	0.139	0
glut.neu.25	Slc24a24	0	5.44776	0.996	0.096	0
glut.neu.25	Frmpd42	0	5.38778	0.984	0.095	0
glut.neu.25	Pde4d2	0	5.30998	0.928	0.334	0
glut.neu.25	A830018L16Rik3	0	5.29966	0.953	0.09	0
glut.neu.25	Pde1a4	0	5.14696	0.992	0.087	0
glut.neu.25	Gm496784	0	5.0262	0.837	0.111	0
glut.neu.25	Snap254	0	4.92217	0.998	0.164	0
glut.neu.25	Thsd7b3	0	4.84769	0.893	0.081	0
glut.neu.25	Kcnma14	0	4.8211	0.973	0.115	0
glut.neu.25	Grid12	0	4.70528	0.885	0.089	0
glut.neu.25	Syt14	0	4.67237	0.995	0.134	0
glut.neu.25	Zfpm21	0	4.50481	0.972	0.164	0
glut.neu.25	Cdh111	0	4.38203	0.959	0.11	0
glut.neu.25	Olfm36	0	4.21657	0.871	0.168	0
glut.neu.25	Nrg32	0	4.19537	0.99	0.099	0
glut.neu.25	Satb23	0	4.17011	0.928	0.166	0
glut.neu.25	Snhg114	0	3.98157	0.983	0.084	0
glut.neu.25	Csmd11	0	3.86675	0.991	0.093	0
glut.neu.25	Gabbr23	0	3.84894	0.992	0.147	0
glut.neu.25	Asic25	0	3.75227	0.975	0.138	0
glut.neu.25	Rims13	0	3.73888	0.981	0.255	0
glut.neu.25	Fxyd73	0	3.72443	0.97	0.12	0
glut.neu.25	Lingo13	0	3.69669	0.986	0.095	0
glut.neu.25	Ptprd1	0	3.49404	0.997	0.224	0
glut.neu.25	Fam155a5	0	3.39938	0.936	0.262	0
glut.neu.25	Mdga24	0	3.37535	0.961	0.158	0
glut.neu.25	Ralyl3	0	3.31968	0.984	0.23	0
glut.neu.25	Snrpn2	0	3.29297	0.981	0.301	0
glut.neu.25	Dnm13	0	3.28948	0.968	0.102	0
glut.neu.25	Calm24	0	3.21963	0.958	0.27	0
glut.neu.25	Snhg147	0	3.08906	0.876	0.282	0
glut.neu.25	Nrxn16	0	3.08358	0.987	0.316	0
glut.neu.25	Klhl295	0	3.03202	0.808	0.159	0
glut.neu.25	Aldoc3	0	3.0211	0.868	0.152	0
glut.neu.25	Gapdh4	0	3.00744	0.903	0.35	0
glut.neu.25	Resp182	0	2.98789	0.958	0.151	0
vlmc.26	Col1a2	0	19.795	0.995	0.186	0
vlmc.26	Slc38a2	0	19.6594	0.978	0.308	0
vlmc.26	Gja1	0	16.5604	0.983	0.185	0
vlmc.26	Rspo3	0	16.221	0.966	0.098	0
vlmc.26	Efemp1	0	15.8688	0.954	0.15	0
vlmc.26	Slc26a7	0	15.4681	0.935	0.126	0
vlmc.26	Igfbp5	0	15.3398	0.969	0.18	0
vlmc.26	Col25a1	0	15.2789	0.868	0.105	0
vlmc.26	Islr	0	14.6649	0.975	0.187	0
vlmc.26	Foxd1	0	14.1733	0.94	0.102	0
vlmc.26	Slc4a10	0	13.8669	0.958	0.095	0
vlmc.26	Ccn3	0	13.7521	0.978	0.14	0
vlmc.26	Ptgds	0	13.3889	0.902	0.233	0
vlmc.26	Aebp1	0	13.3645	0.929	0.078	0
vlmc.26	F3	0	13.2566	0.962	0.094	0
vlmc.26	Adamtsl3	0	12.9068	0.92	0.088	0
vlmc.26	Slc26a2	0	11.7321	0.971	0.159	0
vlmc.26	Plpp3	0	11.4808	0.984	0.184	0
vlmc.26	Slc23a2	0	11.3781	0.978	0.237	0
vlmc.26	Gsn	0	11.352	0.92	0.126	0
vlmc.26	Igfbp61	0	10.9744	0.975	0.106	0
vlmc.26	Anxa1	0	10.8202	0.954	0.198	0
vlmc.26	Fxyd5	0	10.1376	0.987	0.363	0
vlmc.26	Ogn	0	9.71257	0.98	0.159	0
vlmc.26	Tbx15	0	9.57745	0.891	0.036	0
vlmc.26	Nbl11	0	9.26702	0.908	0.156	0
vlmc.26	Prrx1	0	9.2423	0.902	0.078	0
vlmc.26	Slc9b21	0	8.72149	0.945	0.103	0
vlmc.26	Bmp41	0	8.58486	0.938	0.11	0
vlmc.26	Thsd41	0	8.4951	0.917	0.09	0
vlmc.26	Col6a11	0	8.47547	0.894	0.068	0
vlmc.26	Mrc2	0	8.42026	0.963	0.085	0
vlmc.26	Bgn	0	8.38539	0.899	0.171	0
vlmc.26	Perp1	0	8.18366	0.886	0.055	0
vlmc.26	Socs31	0	7.94825	0.927	0.158	0
vlmc.26	Mgp	0	7.76199	0.999	0.084	0
vlmc.26	Sema3d	0	7.65152	0.948	0.108	0
vlmc.26	S100a111	0	7.64432	0.886	0.254	0
vlmc.26	Bmp5	0	7.45553	0.926	0.027	0
vlmc.26	S100a103	0	6.95435	0.939	0.242	0
vlmc.26	Hspa52	0	6.79819	0.941	0.346	0
vlmc.26	Alcam3	0	6.78802	0.944	0.233	0
vlmc.26	Lmo42	0	6.66676	0.896	0.32	0
vlmc.26	Plce12	0	6.59949	0.874	0.101	0
vlmc.26	Pawr1	0	6.28665	0.91	0.236	0
vlmc.26	Emp33	0	6.18512	0.945	0.096	0
vlmc.26	Pcolce1	0	6.14578	0.899	0.228	0
vlmc.26	Aspa	0	5.93524	0.888	0.102	0
vlmc.26	Ddit4l1	0	5.77249	0.873	0.182	0
vlmc.26	Abca91	0	5.53849	0.908	0.02	0
im.neu.27	Tmsb10	0	9.43511	1	0.467	0
im.neu.27	Ppp1r14b1	0	8.4495	0.999	0.326	0
im.neu.27	Prokr23	0	8.13624	0.987	0.16	0
im.neu.27	H3f3a2	0	7.64645	0.991	0.382	0
im.neu.27	Stmn25	0	6.07372	1	0.349	0
im.neu.27	Rps264	0	5.99947	0.989	0.436	0
im.neu.27	Fam131c4	0	5.86698	0.042	0.279	0
im.neu.27	Rps93	0	5.82621	1	0.454	0
im.neu.27	Tubb31	0	5.7783	0.992	0.324	0
im.neu.27	Rps27a2	0	4.8098	0.997	0.483	0
im.neu.27	Rps53	0	4.71557	0.997	0.456	0
im.neu.27	Marcksl19	0	4.53279	0.987	0.31	0
im.neu.27	Nrep5	0	4.44057	0.966	0.333	0
im.neu.27	Rps152	0	4.34335	0.996	0.495	0
im.neu.27	Rps282	0	4.31987	0.988	0.444	0
im.neu.27	Eef1a15	0	4.20497	0.997	0.457	0
im.neu.27	Rps83	0	4.15145	0.989	0.487	0
im.neu.27	Rpl115	0	4.06177	0.989	0.469	0
im.neu.27	Rpl18a1	0	4.02654	0.983	0.471	0
im.neu.27	Tpt11	0	3.98975	0.964	0.476	0
im.neu.27	Rps231	0	3.97775	0.991	0.484	0
im.neu.27	Rpl372	0	3.97604	0.969	0.484	0
im.neu.27	Rpl321	0	3.93125	0.997	0.458	0
im.neu.27	Rpl27a2	0	3.84909	0.989	0.491	0
im.neu.27	Rpl75	0	3.84437	0.985	0.471	0
im.neu.27	Rps131	0	3.77481	0.988	0.467	0
im.neu.27	Rpl286	0	3.76439	0.976	0.473	0
im.neu.27	Rpl246	0	3.74797	0.968	0.479	0
im.neu.27	Rpl223	0	3.66768	0.936	0.462	0
im.neu.27	Rpl215	0	3.60919	0.964	0.475	0
im.neu.27	Rplp03	0	3.58611	0.989	0.423	0
im.neu.27	Rps3a12	0	3.58385	0.993	0.474	0
im.neu.27	Rpl264	0	3.57309	0.946	0.468	0
im.neu.27	Rpl23a6	0	3.53845	0.952	0.449	0
im.neu.27	Rpl93	0	3.34958	0.984	0.478	0
im.neu.27	Rps181	0	3.2611	0.988	0.469	0
im.neu.27	Hnrnpa13	0	3.24646	0.975	0.366	0
im.neu.27	Rpl313	0	3.1806	0.98	0.448	0
im.neu.27	Rpl272	0	3.14768	0.968	0.46	0
im.neu.27	Rpl64	0	3.13524	0.969	0.466	0
im.neu.27	Fau2	0	3.13195	0.975	0.472	0
im.neu.27	Rpl382	0	3.12724	0.961	0.468	0
im.neu.27	Rplp22	0	3.10539	0.985	0.466	0
im.neu.27	Rpl342	0	3.08204	0.972	0.487	0
im.neu.27	Rps71	0	3.03158	0.992	0.47	0
im.neu.27	Rpl35a2	0	2.99226	0.968	0.495	0
im.neu.27	Rps113	0	2.98808	0.987	0.455	0
im.neu.27	Pclaf3	0	2.8782	0.905	0.083	0
im.neu.27	Rpl131	0	2.82332	0.988	0.479	0
im.neu.27	Rps4x2	0	2.81017	0.972	0.467	0
msn.neu.28	Pcp44	1.05679e-183	4.56301	0.987	0.109	3.17037e-180
msn.neu.28	Nrgn4	7.52742e-177	3.92431	0.99	0.115	2.25823e-173
msn.neu.28	Arpp211	2.60719e-176	13.6574	0.973	0.145	7.82157e-173
msn.neu.28	Gpr881	4.30409e-174	12.2184	0.967	0.117	1.29123e-170
msn.neu.28	Lrrc14b2	7.99381e-174	3.79522	0.957	0.262	2.39814e-170
msn.neu.28	Dmrtc1a3	1.01159e-173	3.58538	0.95	0.136	3.03478e-170
msn.neu.28	Calm25	1.34524e-169	6.16345	0.98	0.275	4.03571e-166
msn.neu.28	Itga93	4.91073e-168	5.07591	0.934	0.151	1.47322e-164
msn.neu.28	Gm121114	5.5372e-167	6.20221	0.957	0.275	1.66116e-163
msn.neu.28	Ppp1r1b1	3.43092e-164	10.8432	0.957	0.108	1.02928e-160
msn.neu.28	Lck1	1.99817e-159	5.03668	0.934	0.084	5.99451e-156
msn.neu.28	Drd22	3.91022e-158	10.3578	0.937	0.149	1.17307e-154
msn.neu.28	Map1a2	9.53545e-155	4.93686	0.95	0.259	2.86063e-151
msn.neu.28	Ckb3	1.44481e-152	4.91184	0.953	0.174	4.33443e-149
msn.neu.28	Pde8b	1.20238e-149	2.59829	0.927	0.116	3.60714e-146
msn.neu.28	Ppp3ca2	2.36963e-148	9.15096	0.944	0.322	7.10889e-145
msn.neu.28	Rubcnl2	6.83916e-147	5.47336	0.927	0.113	2.05175e-143
msn.neu.28	Spock33	1.01704e-141	5.62544	0.91	0.095	3.05111e-138
msn.neu.28	Gm21154	8.61041e-140	4.67805	0.05	0.376	2.58312e-136
msn.neu.28	Ntf34	3.12305e-139	1.27174	0.056	0.282	9.36915e-136
msn.neu.28	Grm53	3.94126e-139	1.33548	0.927	0.099	1.18238e-135
msn.neu.28	Gm144035	1.04902e-137	6.49376	0.924	0.278	3.14705e-134
msn.neu.28	Gnal2	7.06915e-137	9.02188	0.917	0.119	2.12075e-133
msn.neu.28	Prkcb2	1.84251e-136	6.94104	0.927	0.282	5.52754e-133
msn.neu.28	Tmem1581	1.94256e-135	11.0313	0.907	0.13	5.82767e-132
msn.neu.28	Scg55	2.53971e-134	4.4877	0.93	0.296	7.61912e-131
msn.neu.28	Cplx22	3.3987e-133	5.11174	0.924	0.21	1.01961e-129
msn.neu.28	Cnksr23	8.45953e-133	7.63477	0.927	0.179	2.53786e-129
msn.neu.28	Dpys5	9.91406e-130	3.80906	0.02	0.307	2.97422e-126
msn.neu.28	Tac13	4.31812e-129	8.22474	0.907	0.111	1.29544e-125
msn.neu.28	Ppp1r9a1	6.83204e-129	3.42594	0.914	0.335	2.04961e-125
msn.neu.28	Eno23	1.47271e-128	6.15359	0.89	0.121	4.41814e-125
msn.neu.28	Plp11	1.30767e-127	2.77842	0.897	0.278	3.92302e-124
msn.neu.28	Calm13	9.51916e-127	2.1814	0.934	0.396	2.85575e-123
msn.neu.28	Rtn4rl14	6.34907e-126	5.31972	0.894	0.116	1.90472e-122
msn.neu.28	Rab6b2	7.65982e-126	2.1559	0.934	0.238	2.29795e-122
msn.neu.28	Vamp22	2.64058e-124	1.36657	0.917	0.247	7.92174e-121
msn.neu.28	C1ql33	4.13528e-124	3.92996	0.927	0.165	1.24058e-120
msn.neu.28	Rgs4	4.91909e-124	3.19649	0.897	0.139	1.47573e-120
msn.neu.28	Camk2n12	4.25187e-122	4.66814	0.894	0.261	1.27556e-118
msn.neu.28	Penk1	9.8916e-122	3.96398	0.89	0.091	2.96748e-118
msn.neu.28	Chchd101	2.12217e-120	2.39184	0.914	0.136	6.36651e-117
msn.neu.28	Necab14	2.55235e-120	7.15388	0.87	0.135	7.65706e-117
msn.neu.28	Hpca1	6.18531e-120	7.04215	0.887	0.124	1.85559e-116
msn.neu.28	Dnah12	6.36097e-120	6.41592	0.884	0.225	1.90829e-116
msn.neu.28	Gm97741	3.52989e-118	2.41362	0.917	0.24	1.05897e-114
msn.neu.28	Elmod12	3.09158e-117	7.15295	0.894	0.149	9.27473e-114
msn.neu.28	Snca4	5.73811e-117	5.94693	0.894	0.109	1.72143e-113
msn.neu.28	Camk2a1	8.21994e-117	3.88049	0.89	0.107	2.46598e-113
msn.neu.28	Ngb3	9.51888e-117	1.7289	0.894	0.198	2.85566e-113
micro.29	Ncf1	1.41663e-193	15.8443	0.997	0.066	4.24988e-190
micro.29	Ikzf12	1.21203e-189	12.07	0.997	0.087	3.6361e-186
micro.29	Blnk	1.05256e-188	16.611	0.987	0.088	3.15769e-185
micro.29	Plxdc21	5.55433e-187	8.67521	0.993	0.141	1.6663e-183
micro.29	Otulinl1	7.64712e-187	13.2308	0.993	0.115	2.29414e-183
micro.29	0610040J01Rik	1.11021e-186	13.434	0.983	0.084	3.33063e-183
micro.29	Dock21	4.75298e-186	5.48616	0.997	0.152	1.42589e-182
micro.29	Lgmn1	1.832e-185	8.5681	0.997	0.133	5.49599e-182
micro.29	Adap21	3.14451e-185	12.1665	0.99	0.083	9.43354e-182
micro.29	Adap2os	7.84708e-185	10.9849	0.98	0.109	2.35412e-181
micro.29	Kcnk13	8.99598e-185	12.4966	0.98	0.081	2.69879e-181
micro.29	Pde3b1	1.41316e-184	13.9352	0.99	0.216	4.23948e-181
micro.29	Pfkfb3	2.01012e-184	15.8807	0.99	0.226	6.03035e-181
micro.29	Gm342803	3.24159e-184	6.74876	0.987	0.208	9.72478e-181
micro.29	Itgam1	3.7004e-184	7.29614	0.983	0.065	1.11012e-180
micro.29	Agmo2	4.63473e-184	12.2707	0.987	0.182	1.39042e-180
micro.29	Tgfbr11	4.87782e-183	11.6983	0.987	0.264	1.46335e-179
micro.29	Mafb1	3.38293e-182	7.5505	0.993	0.184	1.01488e-178
micro.29	Csf3r1	4.18402e-182	12.2828	0.98	0.077	1.2552e-178
micro.29	Rapgef5	4.64809e-182	14.0976	0.983	0.285	1.39443e-178
micro.29	BC0350442	1.01284e-181	8.92536	0.983	0.175	3.03851e-178
micro.29	Gm152322	1.33006e-181	4.81461	0.98	0.233	3.99017e-178
micro.29	C1qa1	2.23114e-181	4.82877	0.987	0.062	6.69341e-178
micro.29	Slc8a12	3.34598e-181	11.4515	0.99	0.284	1.00379e-177
micro.29	Laptm51	3.62991e-181	8.42147	0.99	0.066	1.08897e-177
micro.29	Tyrobp1	4.67372e-181	0.911904	0.987	0.062	1.40211e-177
micro.29	Hpgds1	6.3297e-181	10.1402	0.983	0.096	1.89891e-177
micro.29	Maf3	1.06658e-180	7.84925	0.987	0.17	3.19974e-177
micro.29	Epb41l21	2.11534e-180	10.7288	0.983	0.231	6.34602e-177
micro.29	Aif11	8.48157e-179	4.41399	0.983	0.074	2.54447e-175
micro.29	P2ry121	1.45826e-178	1.93417	0.98	0.077	4.37477e-175
micro.29	Gpr1832	2.00195e-178	7.47868	0.983	0.094	6.00586e-175
micro.29	Csf1r1	2.23575e-178	4.30899	0.983	0.075	6.70725e-175
micro.29	Selplg2	7.81056e-178	8.71296	0.987	0.086	2.34317e-174
micro.29	Ctss1	3.7147e-177	3.16126	0.98	0.077	1.11441e-173
micro.29	Rasal32	6.13086e-177	12.1498	0.973	0.058	1.83926e-173
micro.29	4933406I18Rik1	1.97536e-176	10.7867	0.973	0.163	5.92609e-173
micro.29	Ccr52	3.64388e-176	9.78934	0.983	0.099	1.09316e-172
micro.29	Samsn13	3.68639e-176	8.37293	0.983	0.117	1.10592e-172
micro.29	D7Ertd443e1	4.31938e-175	5.39412	0.967	0.183	1.29581e-171
micro.29	Plek1	4.73325e-175	9.37082	0.977	0.134	1.41998e-171
micro.29	Gm205281	7.33474e-174	9.13865	0.97	0.13	2.20042e-170
micro.29	Fyb1	8.44196e-174	10.445	0.98	0.12	2.53259e-170
micro.29	Ggt51	1.07188e-173	6.02575	0.967	0.068	3.21564e-170
micro.29	Ctsd1	3.44823e-173	2.16517	0.983	0.242	1.03447e-169
micro.29	Cd532	3.84824e-173	9.22163	0.987	0.065	1.15447e-169
micro.29	Cebpa1	5.13918e-173	4.96293	0.973	0.081	1.54175e-169
micro.29	Rgs102	7.66334e-173	7.17647	0.977	0.156	2.299e-169
micro.29	Pag11	2.63729e-171	11.1247	0.967	0.246	7.91188e-168
micro.29	Irf82	1.00849e-170	8.74582	0.97	0.109	3.02547e-167
chor.30	Chchd102	2.19463e-172	8.70546	1	0.136	6.5839e-169
chor.30	Atp5g11	3.28044e-172	12.9125	1	0.344	9.84132e-169
chor.30	Rsph11	5.3701e-172	10.0849	1	0.149	1.61103e-168
chor.30	Dbi2	1.68089e-171	10.6521	1	0.316	5.04267e-168
chor.30	Prdx51	9.05263e-171	9.81377	1	0.305	2.71579e-167
chor.30	Ldhb1	2.24718e-170	11.1756	0.996	0.292	6.74153e-167
chor.30	Ttr4	1.58224e-169	5.31367	0.996	0.344	4.74673e-166
chor.30	Calml41	5.07316e-168	12.737	0.992	0.162	1.52195e-164
chor.30	2900040C04Rik1	2.46222e-167	8.3862	0.992	0.176	7.38666e-164
chor.30	Cox8a	5.95671e-165	12.0553	0.989	0.37	1.78701e-161
chor.30	Mt32	5.80934e-164	5.91301	0.989	0.175	1.7428e-160
chor.30	Atp5md5	7.73715e-164	8.67863	0.996	0.374	2.32114e-160
chor.30	Otx22	5.23554e-162	7.06948	0.985	0.101	1.57066e-158
chor.30	Hemk11	1.03092e-161	9.77077	0.989	0.154	3.09277e-158
chor.30	Fth13	6.4959e-160	3.49013	0.996	0.397	1.94877e-156
chor.30	Ppia9	2.51123e-159	7.06076	0.985	0.423	7.53369e-156
chor.30	Mdh16	2.44316e-158	6.67791	0.992	0.291	7.32948e-155
chor.30	Cox4i16	8.09231e-158	4.40848	0.996	0.401	2.42769e-154
chor.30	Lrrc231	5.92482e-157	6.09461	0.958	0.101	1.77745e-153
chor.30	Cryab2	6.0173e-157	8.14513	0.981	0.166	1.80519e-153
chor.30	Enpp21	1.19184e-156	4.98025	0.992	0.3	3.57553e-153
chor.30	Cfap1261	1.19805e-156	9.08609	0.973	0.095	3.59416e-153
chor.30	Prlr1	1.47965e-156	0.606021	0.992	0.26	4.43895e-153
chor.30	Igf21	2.05051e-156	5.15276	0.989	0.227	6.15152e-153
chor.30	Hist1h2bc3	2.18943e-152	7.0989	0.966	0.28	6.5683e-149
chor.30	Rpl41	3.55519e-152	11.7521	0.973	0.481	1.06656e-148
chor.30	Uqcr113	6.88284e-151	8.28695	0.981	0.379	2.06485e-147
chor.30	Atp5mpl4	6.93414e-151	8.49131	0.973	0.396	2.08024e-147
chor.30	Adcyap12	7.18405e-151	6.15598	0.958	0.131	2.15521e-147
chor.30	Gapdh6	1.80575e-149	6.02083	0.985	0.354	5.41724e-146
chor.30	Smim221	1.59689e-148	8.87664	0.962	0.116	4.79067e-145
chor.30	Pebp15	3.11552e-147	6.73222	0.962	0.411	9.34656e-144
chor.30	Krt181	1.31523e-145	7.51049	0.955	0.126	3.94568e-142
chor.30	Tent5a3	4.96401e-145	5.91777	0.951	0.146	1.4892e-141
chor.30	Rbp12	1.52349e-144	8.99837	0.958	0.234	4.57047e-141
chor.30	Lgals35	3.02405e-144	4.83756	0.958	0.113	9.07214e-141
chor.30	Ndufa115	1.65834e-143	7.31807	0.958	0.334	4.97501e-140
chor.30	Spint21	1.81833e-143	2.35696	0.966	0.243	5.45499e-140
chor.30	Kl1	7.61397e-142	2.73065	0.962	0.27	2.28419e-138
chor.30	Gata31	8.28289e-142	5.33567	0.958	0.127	2.48487e-138
chor.30	Atp5h5	7.26643e-141	5.82468	0.951	0.394	2.17993e-137
chor.30	Atp5l3	1.38313e-140	8.63607	0.939	0.382	4.14939e-137
chor.30	Samd33	3.02018e-140	5.48742	0.943	0.086	9.06055e-137
chor.30	Dynlrb21	4.00975e-140	9.87973	0.939	0.04	1.20292e-136
chor.30	Ifi272	2.2962e-139	9.11256	0.955	0.335	6.88861e-136
chor.30	Six32	2.44059e-137	1.2526	0.932	0.144	7.32177e-134
chor.30	A2m1	2.93023e-137	0.808877	0.958	0.242	8.7907e-134
chor.30	Ndufa47	4.7064e-137	5.63629	0.951	0.372	1.41192e-133
chor.30	Hopx3	4.75911e-137	7.19872	0.955	0.12	1.42773e-133
chor.30	Atp5e4	5.08232e-137	8.07861	0.947	0.419	1.5247e-133
smc.31	Myh11	7.83395e-131	18.4422	1	0.125	2.35018e-127
smc.31	Notch3	8.09508e-131	19.3755	1	0.185	2.42852e-127
smc.31	Pdgfrb	1.16753e-130	19.0509	1	0.145	3.5026e-127
smc.31	Cspg4	1.29158e-130	13.3446	1	0.171	3.87474e-127
smc.31	Rarres22	1.70244e-130	13.0708	1	0.12	5.10731e-127
smc.31	Ano1	2.56974e-129	13.3586	0.995	0.137	7.70922e-126
smc.31	Rtn4rl16	1.06159e-128	6.16254	0.995	0.117	3.18478e-125
smc.31	Rgs41	1.49902e-128	13.7627	0.995	0.139	4.49706e-125
smc.31	Bgn1	2.71982e-127	6.13355	0.99	0.176	8.15945e-124
smc.31	Mgp1	1.30225e-125	7.84288	1	0.09	3.90674e-122
smc.31	Rasl11a5	8.77e-125	10.4518	0.985	0.283	2.631e-121
smc.31	Lyzl42	2.81146e-124	7.69255	0.98	0.119	8.43437e-121
smc.31	5430414B19Rik4	1.03945e-123	4.99009	0.98	0.272	3.11834e-120
smc.31	Tagln3	6.18848e-123	9.10757	0.985	0.173	1.85654e-119
smc.31	Inpp4b1	8.27363e-123	4.57159	0.995	0.131	2.48209e-119
smc.31	Gas12	1.68152e-122	7.62028	0.98	0.16	5.04457e-119
smc.31	Sntb12	5.84583e-122	11.178	0.985	0.135	1.75375e-118
smc.31	Vmn2r292	6.75724e-122	2.34794	0.975	0.203	2.02717e-118
smc.31	Cald1	1.41209e-121	14.0209	0.985	0.307	4.23628e-118
smc.31	Cyp7b12	1.47267e-121	10.5307	0.98	0.138	4.418e-118
smc.31	Nr2f25	1.75571e-121	7.24856	0.995	0.241	5.26712e-118
smc.31	C1qtnf63	2.06356e-121	3.66082	0.975	0.149	6.19067e-118
smc.31	Ppfibp24	5.0921e-121	7.94077	0.985	0.167	1.52763e-117
smc.31	Sncg1	1.50926e-120	12.5859	0.98	0.204	4.52779e-117
smc.31	Myl91	1.92914e-120	11.4773	0.98	0.21	5.78743e-117
smc.31	Atp1a2	6.69679e-119	15.4422	0.975	0.178	2.00904e-115
smc.31	Igfbp42	8.9315e-118	8.41787	0.97	0.136	2.67945e-114
smc.31	Crip13	2.22834e-117	11.8812	0.98	0.305	6.68502e-114
smc.31	Ednra	5.69806e-117	12.9786	0.97	0.052	1.70942e-113
smc.31	Aspn2	9.50861e-117	11.7196	0.97	0.134	2.85258e-113
smc.31	Raet1e2	1.4384e-116	0.518194	0.98	0.095	4.31519e-113
smc.31	Prickle21	7.9743e-116	2.29281	0.995	0.246	2.39229e-112
smc.31	Plxdc22	1.14241e-113	2.81342	0.98	0.142	3.42722e-110
smc.31	Pde3a	6.67606e-113	8.38816	0.965	0.216	2.00282e-109
smc.31	Gpx82	7.80405e-113	5.37541	0.98	0.166	2.34121e-109
smc.31	Tmem1002	2.47945e-112	4.05197	0.965	0.115	7.43836e-109
smc.31	Igfbp74	1.64542e-111	7.54933	0.975	0.404	4.93627e-108
smc.31	Vtn1	2.2739e-111	10.0023	0.96	0.241	6.82169e-108
smc.31	Dlc11	1.25441e-110	12.1726	0.97	0.349	3.76324e-107
smc.31	Mcam1	4.75279e-110	12.2164	0.949	0.179	1.42584e-106
smc.31	Eln	5.12511e-110	4.29637	0.97	0.188	1.53753e-106
smc.31	Gsn1	1.47879e-109	2.29866	0.965	0.13	4.43636e-106
smc.31	Dgkb2	1.76824e-109	8.19247	0.975	0.202	5.30473e-106
smc.31	Lamc31	2.72988e-109	8.89912	0.96	0.188	8.18964e-106
smc.31	Ogn1	4.33208e-109	6.00715	0.96	0.164	1.29962e-105
smc.31	Phldb22	5.01109e-109	7.76721	0.96	0.253	1.50333e-105
smc.31	Pdlim3	3.70867e-108	11.9813	0.955	0.131	1.1126e-104
smc.31	Socs32	5.39382e-108	5.85679	0.965	0.163	1.61815e-104
smc.31	Stk394	7.81783e-107	0.813753	0.985	0.237	2.34535e-103
smc.31	Rbpms3	5.48708e-106	5.28636	0.955	0.341	1.64612e-102
glut.neu.32	Kcnip43	1.17862e-108	2.52494	1	0.105	3.53586e-105
glut.neu.32	Grin2a3	5.03031e-108	2.9662	0.994	0.087	1.50909e-104
glut.neu.32	Lrfn52	7.77449e-107	7.57202	0.976	0.092	2.33235e-103
glut.neu.32	Galnt173	9.29079e-107	8.10113	0.988	0.166	2.78724e-103
glut.neu.32	Lrrtm44	9.90407e-107	3.64453	1	0.19	2.97122e-103
glut.neu.32	Gabrb15	9.91851e-107	3.87188	0.994	0.113	2.97555e-103
glut.neu.32	Lingo22	2.37671e-106	1.7929	0.994	0.085	7.13014e-103
glut.neu.32	Ppp3ca3	4.74562e-106	4.38614	0.994	0.323	1.42369e-102
glut.neu.32	Slit35	7.26053e-106	6.0986	0.976	0.092	2.17816e-102
glut.neu.32	Erc26	1.49427e-105	8.38611	0.982	0.217	4.4828e-102
glut.neu.32	Zfpm22	1.67928e-105	7.31273	0.982	0.171	5.03785e-102
glut.neu.32	Nrg33	2.0837e-105	1.27541	0.994	0.107	6.25111e-102
glut.neu.32	Dab16	5.01695e-105	6.48304	0.97	0.164	1.50508e-101
glut.neu.32	Cntnap5a4	7.65741e-105	8.26703	0.976	0.156	2.29722e-101
glut.neu.32	Trpm35	1.95198e-103	1.32474	0.982	0.109	5.85595e-100
glut.neu.32	Ryr25	1.79359e-102	2.47501	0.97	0.089	5.38076e-99
glut.neu.32	Olfm12	2.42372e-102	3.66922	0.982	0.257	7.27117e-99
glut.neu.32	Cnksr24	2.55969e-102	3.01862	0.988	0.18	7.67908e-99
glut.neu.32	Gria14	4.39772e-102	5.89404	0.982	0.15	1.31931e-98
glut.neu.32	Grm74	1.26522e-101	3.63465	0.988	0.114	3.79566e-98
glut.neu.32	Nrgn5	1.65871e-101	4.79605	0.994	0.117	4.97613e-98
glut.neu.32	Tafa24	2.0411e-101	3.29086	0.97	0.149	6.12331e-98
glut.neu.32	Ppfia25	2.28171e-101	6.08853	0.988	0.277	6.84514e-98
glut.neu.32	Cacna1e6	5.0599e-101	3.7047	0.97	0.115	1.51797e-97
glut.neu.32	Nkain24	5.85596e-101	1.77309	1	0.162	1.75679e-97
glut.neu.32	Ncdn3	9.92255e-101	0.709306	0.97	0.16	2.97676e-97
glut.neu.32	Kctd165	1.13059e-100	1.60486	0.97	0.104	3.39176e-97
glut.neu.32	Lsamp5	2.22237e-100	2.30276	0.994	0.309	6.66711e-97
glut.neu.32	Grm14	2.67772e-99	7.24203	0.964	0.18	8.03315e-96
glut.neu.32	Grin2b9	1.07885e-98	3.40384	0.976	0.261	3.23655e-95
glut.neu.32	Prkce6	1.70154e-98	3.47777	0.97	0.283	5.10462e-95
glut.neu.32	Map6d14	1.29673e-97	6.75577	0.899	0.092	3.89019e-94
glut.neu.32	Dock103	2.97216e-96	0.766436	0.97	0.101	8.91648e-93
glut.neu.32	Thy12	4.70416e-96	2.65887	0.97	0.129	1.41125e-92
glut.neu.32	Mctp15	2.56951e-95	0.8757	0.97	0.098	7.70854e-92
glut.neu.32	A830018L16Rik5	2.60868e-95	7.6319	0.97	0.097	7.82605e-92
glut.neu.32	Dlgap24	2.6748e-95	1.91226	0.976	0.097	8.02441e-92
glut.neu.32	Chst82	2.68011e-95	6.36685	0.935	0.152	8.04032e-92
glut.neu.32	Rtl43	2.86204e-95	5.07199	0.952	0.142	8.58611e-92
glut.neu.32	Tenm22	3.81287e-95	2.5551	0.982	0.257	1.14386e-91
glut.neu.32	Nrn14	4.09977e-95	5.80333	0.964	0.146	1.22993e-91
glut.neu.32	Ntng15	4.12825e-95	0.655597	0.952	0.145	1.23848e-91
glut.neu.32	Syn23	6.43655e-95	1.66422	0.964	0.127	1.93096e-91
glut.neu.32	Cyp7b13	1.40154e-94	5.65264	0.94	0.138	4.20463e-91
glut.neu.32	Slc17a74	5.46338e-94	5.0414	0.976	0.134	1.63901e-90
glut.neu.32	Col6a13	1.515e-93	4.35421	0.94	0.073	4.545e-90
glut.neu.32	Prss534	3.86768e-93	3.87981	0.935	0.29	1.1603e-89
glut.neu.32	Calb14	8.80417e-93	1.39896	0.958	0.145	2.64125e-89
glut.neu.32	Nsf5	1.79217e-92	0.913819	0.97	0.279	5.37651e-89
glut.neu.32	Frmpd43	6.36135e-92	3.66438	0.964	0.102	1.9084e-88
oligo.33	Plp12	3.07164e-86	12.5939	0.985	0.279	9.21491e-83
oligo.33	Mag3	2.97219e-84	7.06759	0.978	0.118	8.91658e-81
oligo.33	Nkain25	1.47746e-82	4.88471	0.978	0.163	4.43237e-79
oligo.33	Mbp1	8.18877e-82	11.0305	0.978	0.243	2.45663e-78
oligo.33	Lama23	1.6902e-79	6.70556	0.971	0.088	5.0706e-76
oligo.33	Kcnk131	4.90742e-78	5.10032	0.963	0.082	1.47223e-74
oligo.33	Gal3st11	1.14557e-76	10.7734	0.949	0.159	3.43672e-73
oligo.33	Apod3	1.12003e-73	5.88508	0.971	0.194	3.36009e-70
oligo.33	Efhd11	7.75033e-71	2.47951	0.934	0.176	2.3251e-67
oligo.33	Tmeff25	1.23684e-70	6.13562	0.919	0.151	3.71053e-67
oligo.33	Dock104	1.05055e-69	11.5523	0.934	0.102	3.15164e-66
oligo.33	St182	5.83473e-69	11.3342	0.926	0.203	1.75042e-65
oligo.33	Lrp1b6	7.2106e-69	2.73669	0.934	0.095	2.16318e-65
oligo.33	Dpyd3	8.6335e-69	3.04213	0.934	0.182	2.59005e-65
oligo.33	Pde4b4	1.37038e-66	9.36937	0.919	0.277	4.11114e-63
oligo.33	Nfasc1	2.17155e-66	12.0246	0.926	0.174	6.51464e-63
oligo.33	Frmpd13	6.46978e-66	3.21754	0.919	0.154	1.94093e-62
oligo.33	Phlpp1	1.66483e-65	12.8939	0.897	0.301	4.9945e-62
oligo.33	Grm33	1.63209e-63	7.91814	0.904	0.126	4.89627e-60
oligo.33	Plcl15	3.98209e-63	5.88641	0.971	0.326	1.19463e-59
oligo.33	Slc24a26	4.66852e-63	9.12594	0.912	0.104	1.40056e-59
oligo.33	Kctd166	1.6584e-62	3.40641	0.941	0.105	4.97521e-59
oligo.33	Dgki	1.71284e-62	13.9036	0.912	0.224	5.13851e-59
oligo.33	Kcnq35	4.48543e-61	9.51566	0.912	0.134	1.34563e-57
oligo.33	Ctnna33	5.13819e-61	5.38989	0.86	0.157	1.54146e-57
oligo.33	Trf5	3.139e-60	6.36226	0.904	0.128	9.417e-57
oligo.33	Gm159022	6.81589e-60	6.25239	0.794	0.195	2.04477e-56
oligo.33	Trp733	3.84266e-59	2.37254	0.89	0.185	1.1528e-55
oligo.33	Abtb25	2.64615e-58	6.46415	0.89	0.27	7.93845e-55
oligo.33	Edil31	4.40689e-58	11.1854	0.926	0.289	1.32207e-54
oligo.33	Lrrc4c6	1.52363e-57	4.83218	0.89	0.162	4.5709e-54
oligo.33	Qk3	4.29254e-57	6.74547	0.904	0.404	1.28776e-53
oligo.33	Chsy34	5.58836e-57	1.87535	0.868	0.118	1.67651e-53
oligo.33	Calb15	3.93242e-55	1.38291	0.904	0.145	1.17973e-51
oligo.33	Magi25	5.47246e-55	7.2664	0.875	0.345	1.64174e-51
oligo.33	Aspa1	1.2508e-54	9.72132	0.882	0.108	3.7524e-51
oligo.33	Tmem178b4	5.23729e-54	10.1947	0.824	0.299	1.57119e-50
oligo.33	Adap2os2	5.97251e-54	0.835081	0.735	0.111	1.79175e-50
oligo.33	Mobp6	7.80932e-53	7.09303	0.875	0.272	2.3428e-49
oligo.33	Rhbdl27	1.17074e-52	5.54706	0.853	0.264	3.51222e-49
oligo.33	Creb53	1.70095e-52	6.45451	0.875	0.249	5.10284e-49
oligo.33	Zfp5361	1.70156e-52	11.5426	0.89	0.243	5.10469e-49
oligo.33	Rnf2201	2.19121e-52	12.7341	0.831	0.269	6.57364e-49
oligo.33	Sorcs14	3.76204e-52	8.81114	0.868	0.232	1.12861e-48
oligo.33	Shroom35	7.57191e-52	2.87354	0.875	0.188	2.27157e-48
oligo.33	Snx333	1.19093e-51	5.427	0.824	0.193	3.5728e-48
oligo.33	Reln4	6.61516e-51	1.89141	0.868	0.244	1.98455e-47
oligo.33	Rgs65	1.33964e-50	1.05144	0.824	0.088	4.01893e-47
oligo.33	Gm482501	1.3916e-50	0.639149	0.816	0.196	4.17479e-47
oligo.33	Zeb23	2.17724e-50	9.22109	0.941	0.356	6.53171e-47

## Sheet: neuronal atlas
Neuronal subcluster markers neuronal scRNAseq atlas
subcluster	neuronal_class	Gene	p_val	avg_log2FC	pct.1	pct.2	p_val_adj
0.NA.Gaba	NA.Gaba	Sparcl1	1.35693e-09	1.94989	0.117	0.025	2.90004e-05
0.NA.Gaba	NA.Gaba	Ttr	3.38744e-09	7.44489	0.056	0.001	7.23963e-05
0.NA.Gaba	NA.Gaba	Rpl26	1.41093e-07	0.671059	0.531	0.373	0.00301544
0.NA.Gaba	NA.Gaba	AC149090.1	2.14869e-07	0.731608	0.439	0.285	0.00459219
1.Mixed.Glut	other.Glut	Fth1	1.38991e-33	1.06565	0.995	0.982	2.97051e-29
1.Mixed.Glut	other.Glut	Eef1a1	8.184e-32	1.12592	0.979	0.945	1.74909e-27
1.Mixed.Glut	other.Glut	Selenow	1.04764e-30	1.34139	0.979	0.922	2.23901e-26
1.Mixed.Glut	other.Glut	Rplp1	8.52818e-24	0.900076	0.987	0.963	1.82264e-19
1.Mixed.Glut	other.Glut	Ttr	9.52622e-22	3.83234	0.484	0.111	2.03594e-17
1.Mixed.Glut	other.Glut	Ppia	5.86358e-18	0.655144	0.992	0.986	1.25316e-13
1.Mixed.Glut	other.Glut	Basp1	6.21394e-18	0.89785	0.968	0.945	1.32804e-13
1.Mixed.Glut	other.Glut	Rpl3	9.78382e-18	0.775912	0.947	0.912	2.091e-13
1.Mixed.Glut	other.Glut	AY036118	1.33096e-17	0.839947	0.971	0.94	2.84453e-13
1.Mixed.Glut	other.Glut	Gm42418	2.04922e-17	0.924572	1	0.995	4.37958e-13
1.Mixed.Glut	other.Glut	Rps2	2.17096e-17	1.2539	0.821	0.705	4.63978e-13
1.Mixed.Glut	other.Glut	Rpl14	1.66289e-16	0.937352	0.897	0.816	3.55393e-12
1.Mixed.Glut	other.Glut	Rpl26	3.53654e-15	0.952078	0.882	0.797	7.5583e-11
1.Mixed.Glut	other.Glut	Rpl41	1.01315e-14	0.728532	0.961	0.954	2.1653e-10
1.Mixed.Glut	other.Glut	Rpl17	1.07402e-13	0.801227	0.942	0.862	2.2954e-09
1.Mixed.Glut	other.Glut	Tpt1	1.49792e-13	0.793392	0.95	0.903	3.20136e-09
1.Mixed.Glut	other.Glut	Fkbp1a	1.66721e-13	1.02733	0.813	0.728	3.56317e-09
1.Mixed.Glut	other.Glut	Pebp1	3.82998e-13	0.847109	0.903	0.848	8.18544e-09
1.Mixed.Glut	other.Glut	2900097C17Rik	4.79335e-13	1.06831	0.789	0.65	1.02444e-08
1.Mixed.Glut	other.Glut	Rpl13a	2.04268e-11	0.824325	0.887	0.829	4.36561e-07
1.Mixed.Glut	other.Glut	Cdr1os	2.39591e-11	1.78723	0.587	0.406	5.12054e-07
1.Mixed.Glut	other.Glut	Rps21	3.32385e-11	0.580509	0.955	0.922	7.10372e-07
1.Mixed.Glut	other.Glut	Snrpn	4.58663e-11	0.827142	0.903	0.876	9.80254e-07
1.Mixed.Glut	other.Glut	Rpl13	5.11873e-11	0.629942	0.939	0.922	1.09398e-06
1.Mixed.Glut	other.Glut	Rpl9	9.38678e-11	0.655013	0.916	0.889	2.00614e-06
1.Mixed.Glut	other.Glut	Fau	1.18197e-10	0.646414	0.942	0.903	2.52611e-06
1.Mixed.Glut	other.Glut	Trnp1	1.80432e-10	2.05184	0.389	0.157	3.8562e-06
1.Mixed.Glut	other.Glut	Vamp2	3.55726e-10	0.9303	0.761	0.659	7.60257e-06
1.Mixed.Glut	other.Glut	Nnat	7.12612e-10	2.4301	0.324	0.106	1.52299e-05
1.Mixed.Glut	other.Glut	Rpl19	1.87011e-09	0.563114	0.939	0.885	3.99679e-05
1.Mixed.Glut	other.Glut	Gapdh	2.5408e-09	0.647037	0.889	0.871	5.43019e-05
1.Mixed.Glut	other.Glut	Uchl1	4.80751e-09	0.788598	0.818	0.751	0.000102746
1.Mixed.Glut	other.Glut	Rps5	5.09649e-09	0.767556	0.797	0.687	0.000108922
1.Mixed.Glut	other.Glut	Gng3	6.3338e-09	1.14635	0.671	0.548	0.000135366
1.Mixed.Glut	other.Glut	Mt1	8.41808e-09	1.52371	0.384	0.166	0.000179911
1.Mixed.Glut	other.Glut	Cfl1	1.44555e-08	0.683287	0.839	0.788	0.000308942
1.Mixed.Glut	other.Glut	Rps19	1.97623e-08	0.648945	0.884	0.839	0.000422361
1.Mixed.Glut	other.Glut	Rpl10a	3.29206e-08	0.732127	0.832	0.774	0.000703579
1.Mixed.Glut	other.Glut	Rps27a	3.30188e-08	0.570404	0.913	0.885	0.000705678
1.Mixed.Glut	other.Glut	Atp6v1g2	4.42196e-08	0.885988	0.705	0.576	0.000945062
1.Mixed.Glut	other.Glut	Rpl32	4.73615e-08	0.555166	0.868	0.853	0.00101221
1.Mixed.Glut	other.Glut	Tle5	6.85784e-08	0.863982	0.705	0.627	0.00146566
1.Mixed.Glut	other.Glut	Nrsn1	7.64515e-08	1.48551	0.484	0.309	0.00163392
1.Mixed.Glut	other.Glut	Calm3	1.08726e-07	0.683084	0.879	0.843	0.0023237
1.Mixed.Glut	other.Glut	Rps12	1.12181e-07	0.732555	0.795	0.728	0.00239754
1.Mixed.Glut	other.Glut	Hpca	1.36472e-07	1.46983	0.582	0.447	0.00291667
1.Mixed.Glut	other.Glut	Nisch	1.79574e-07	1.48448	0.434	0.263	0.00383785
1.Mixed.Glut	other.Glut	Enpp2	2.0139e-07	3.38809	0.161	0.023	0.0043041
1.Mixed.Glut	other.Glut	Ftl1	3.76129e-07	1.14041	0.563	0.438	0.00803862
1.Mixed.Glut	other.Glut	Sh3bgrl3	3.87624e-07	0.836054	0.713	0.613	0.00828431
10.DG.Glut	HPF.Glut	Ttr	2.36723e-15	3.86349	0.519	0.135	5.05924e-11
10.DG.Glut	HPF.Glut	Fth1	7.71092e-14	1.18862	0.987	0.957	1.64798e-09
10.DG.Glut	HPF.Glut	Eef1a1	1.89493e-09	0.614402	0.991	0.972	4.04985e-05
10.DG.Glut	HPF.Glut	Cfl1	2.43062e-09	0.891143	0.81	0.56	5.19472e-05
10.DG.Glut	HPF.Glut	Ppia	1.93737e-08	0.774867	0.97	0.872	0.000414055
10.DG.Glut	HPF.Glut	Rpl41	3.96101e-08	0.579777	0.974	0.95	0.000846546
10.DG.Glut	HPF.Glut	Nrgn	3.9671e-08	1.20341	0.632	0.369	0.000847849
10.DG.Glut	HPF.Glut	Rps26	9.98545e-08	0.716927	0.887	0.794	0.00213409
11.Mixed.Gaba	other.Gaba	mt-Co2	1.05992e-20	0.809994	1	1	2.26526e-16
11.Mixed.Gaba	other.Gaba	Gm42418	1.00467e-18	1.72905	0.945	0.994	2.14718e-14
11.Mixed.Gaba	other.Gaba	AY036118	2.24552e-18	3.04962	0.586	0.15	4.79913e-14
11.Mixed.Gaba	other.Gaba	mt-Co3	2.49965e-18	0.769359	1	1	5.34224e-14
11.Mixed.Gaba	other.Gaba	Ttr	4.8004e-18	8.55	0.381	0	1.02594e-13
11.Mixed.Gaba	other.Gaba	mt-Co1	5.37972e-18	0.693433	1	1	1.14975e-13
11.Mixed.Gaba	other.Gaba	mt-Atp6	6.08498e-18	0.816667	1	0.994	1.30048e-13
11.Mixed.Gaba	other.Gaba	Cdk8	5.08104e-15	1.44242	0.751	0.356	1.08592e-10
11.Mixed.Gaba	other.Gaba	Cmss1	9.40479e-14	1.31958	0.884	0.662	2.00999e-09
11.Mixed.Gaba	other.Gaba	mt-Cytb	5.64249e-13	0.681109	1	1	1.20591e-08
11.Mixed.Gaba	other.Gaba	H2-D1	6.24853e-12	5.2144	0.271	0.006	1.33543e-07
11.Mixed.Gaba	other.Gaba	Cldn5	4.36321e-10	4.68006	0.254	0.019	9.32506e-06
11.Mixed.Gaba	other.Gaba	mt-Nd1	1.10873e-09	0.527606	0.994	1	2.36959e-05
11.Mixed.Gaba	other.Gaba	mt-Nd2	2.31314e-09	0.58305	1	1	4.94364e-05
11.Mixed.Gaba	other.Gaba	Cd52	2.07503e-08	4.49451	0.193	0.006	0.000443474
11.Mixed.Gaba	other.Gaba	Ly6c1	7.46339e-08	5.07001	0.166	0	0.00159508
11.Mixed.Gaba	other.Gaba	Ccl5	7.58897e-08	5.68006	0.166	0	0.00162191
11.Mixed.Gaba	other.Gaba	mt-Nd4l	1.464e-07	1.50015	0.359	0.112	0.00312885
11.Mixed.Gaba	other.Gaba	mt-Nd4	1.54191e-07	0.549064	0.983	1	0.00329537
11.Mixed.Gaba	other.Gaba	Lars2	4.14162e-07	0.930859	0.608	0.362	0.00885148
12.Mixed	Mixed	Ttr	2.2215e-09	2.62562	0.421	0.139	4.74778e-05
12.Mixed	Mixed	AY036118	1.22494e-07	0.936701	0.921	0.887	0.00261795
12.Mixed	Mixed	Gm42418	2.68639e-07	0.778984	1	1	0.00574134
13.NA.Gaba	NA.Gaba	Chn1	1.43455e-08	2.54905	0.299	0.064	0.000306591
13.NA.Gaba	NA.Gaba	Ttr	2.64452e-07	6.56286	0.126	0.004	0.00565186
13.NA.Gaba	NA.Gaba	Lingo2	4.08171e-07	2.2567	0.253	0.055	0.00872344
14.Mixed	Mixed	mt-Nd5	2.28727e-08	0.815634	0.716	0.39	0.000488836
15.Mixed.Glut	other.Glut	mt-Co1	1.27737e-14	1.13687	0.973	0.917	2.73e-10
15.Mixed.Glut	other.Glut	mt-Co2	3.82033e-14	1.01788	0.973	0.942	8.16482e-10
15.Mixed.Glut	other.Glut	AY036118	2.72753e-13	2.54054	0.67	0.325	5.82927e-09
15.Mixed.Glut	other.Glut	mt-Co3	1.10293e-12	0.94703	0.967	0.95	2.35719e-08
15.Mixed.Glut	other.Glut	mt-Atp6	4.40282e-12	0.991372	0.978	0.942	9.40971e-08
15.Mixed.Glut	other.Glut	mt-Nd1	1.68816e-11	0.909638	0.951	0.892	3.60795e-07
15.Mixed.Glut	other.Glut	mt-Cytb	2.27736e-11	0.963275	0.967	0.933	4.86717e-07
15.Mixed.Glut	other.Glut	Ttr	6.2543e-11	6.20645	0.324	0.017	1.33667e-06
15.Mixed.Glut	other.Glut	mt-Nd2	1.96367e-10	0.862928	0.934	0.908	4.19675e-06
15.Mixed.Glut	other.Glut	Cldn5	4.36723e-07	3.27561	0.291	0.058	0.00933365
16.L6.CT.CTX.Glut	CTX.Glut	Ttr	9.35247e-20	5.16419	0.608	0.074	1.99881e-15
16.L6.CT.CTX.Glut	CTX.Glut	Actb	5.16862e-16	1.07006	0.989	0.954	1.10464e-11
16.L6.CT.CTX.Glut	CTX.Glut	H2-D1	1.07276e-11	3.50007	0.392	0.028	2.29271e-07
16.L6.CT.CTX.Glut	CTX.Glut	Tmsb10	5.9117e-11	1.15673	0.841	0.556	1.26345e-06
16.L6.CT.CTX.Glut	CTX.Glut	Mt1	1.05093e-10	2.10912	0.503	0.12	2.24605e-06
16.L6.CT.CTX.Glut	CTX.Glut	H3f3b	2.28256e-09	1.05168	0.847	0.63	4.87829e-05
16.L6.CT.CTX.Glut	CTX.Glut	Rps14	3.1532e-09	0.783425	0.942	0.769	6.73901e-05
16.L6.CT.CTX.Glut	CTX.Glut	Rplp0	5.61702e-09	1.44898	0.598	0.259	0.000120047
16.L6.CT.CTX.Glut	CTX.Glut	Cd52	1.55956e-08	3.71621	0.286	0.019	0.00033331
16.L6.CT.CTX.Glut	CTX.Glut	Cldn5	2.92179e-08	3.93411	0.291	0.028	0.000624444
16.L6.CT.CTX.Glut	CTX.Glut	Rps24	3.82567e-08	0.927748	0.899	0.769	0.000817622
16.L6.CT.CTX.Glut	CTX.Glut	Ccl5	4.43355e-08	5.8365	0.238	0	0.000947537
16.L6.CT.CTX.Glut	CTX.Glut	Tpt1	6.12151e-08	0.654587	0.958	0.898	0.00130829
16.L6.CT.CTX.Glut	CTX.Glut	Ptma	6.25424e-08	1.17102	0.735	0.5	0.00133666
16.L6.CT.CTX.Glut	CTX.Glut	Rpl11	7.33111e-08	0.805827	0.889	0.731	0.00156681
16.L6.CT.CTX.Glut	CTX.Glut	Ly6c1	1.42772e-07	5.19265	0.222	0	0.00305132
16.L6.CT.CTX.Glut	CTX.Glut	Rpl18a	2.20851e-07	0.997782	0.81	0.593	0.00472003
16.L6.CT.CTX.Glut	CTX.Glut	Klf2	2.50255e-07	3.89308	0.233	0.009	0.00534844
16.L6.CT.CTX.Glut	CTX.Glut	Bsg	2.57821e-07	1.37004	0.794	0.676	0.00551014
16.L6.CT.CTX.Glut	CTX.Glut	Rpl13	2.75973e-07	0.699737	0.931	0.861	0.00589809
16.L6.CT.CTX.Glut	CTX.Glut	Rps27	2.94948e-07	0.887525	0.762	0.472	0.00630364
17.STR.D1.D2.Gaba	msn.Gaba	mt-Co1	1.65498e-18	1.1355	0.982	0.898	3.53702e-14
17.STR.D1.D2.Gaba	msn.Gaba	mt-Co2	2.8731e-17	1.05507	0.988	0.882	6.14039e-13
17.STR.D1.D2.Gaba	msn.Gaba	mt-Co3	3.31951e-16	0.985502	0.988	0.906	7.09445e-12
17.STR.D1.D2.Gaba	msn.Gaba	mt-Atp6	3.33708e-16	1.1273	0.976	0.882	7.132e-12
17.STR.D1.D2.Gaba	msn.Gaba	Ttr	2.60867e-15	6.71051	0.425	0.024	5.57526e-11
17.STR.D1.D2.Gaba	msn.Gaba	mt-Nd1	1.92996e-13	0.860879	0.97	0.835	4.12471e-09
17.STR.D1.D2.Gaba	msn.Gaba	mt-Cytb	3.37593e-13	0.904541	0.976	0.882	7.21504e-09
17.STR.D1.D2.Gaba	msn.Gaba	mt-Nd2	4.95717e-12	0.808487	0.982	0.819	1.05945e-07
17.STR.D1.D2.Gaba	msn.Gaba	mt-Nd4	1.53867e-10	0.737336	0.97	0.858	3.28845e-06
17.STR.D1.D2.Gaba	msn.Gaba	mt-Nd3	9.14521e-10	0.650304	0.832	0.559	1.95452e-05
17.STR.D1.D2.Gaba	msn.Gaba	Cldn5	2.03977e-09	5.12854	0.287	0.024	4.3594e-05
17.STR.D1.D2.Gaba	msn.Gaba	Bsg	3.54803e-09	3.39446	0.455	0.165	7.58285e-05
17.STR.D1.D2.Gaba	msn.Gaba	AY036118	8.35636e-09	1.34459	0.635	0.339	0.000178592
17.STR.D1.D2.Gaba	msn.Gaba	Itm2a	3.83178e-08	5.01437	0.228	0.008	0.000818929
17.STR.D1.D2.Gaba	msn.Gaba	Enpp2	1.67305e-07	3.9973	0.24	0.024	0.00357564
17.STR.D1.D2.Gaba	msn.Gaba	Flt1	1.93668e-07	5.60498	0.192	0	0.00413908
17.STR.D1.D2.Gaba	msn.Gaba	Actb	2.80737e-07	0.791107	0.898	0.819	0.00599992
18.DG.Glut	HPF.Glut	Rpl26	1.10603e-07	1.98707	0.725	0.333	0.00236381
18.DG.Glut	HPF.Glut	Actb	1.59645e-07	1.26681	0.923	0.692	0.00341194
18.DG.Glut	HPF.Glut	Tmsb4x	2.12719e-07	1.15915	0.953	0.821	0.00454622
19.Ndnf.Pvalb.Gaba	other.Gaba	mt-Co2	1.27713e-12	0.698913	0.991	0.924	2.72948e-08
19.Ndnf.Pvalb.Gaba	other.Gaba	mt-Co1	1.2525e-11	0.672016	0.974	0.89	2.67684e-07
19.Ndnf.Pvalb.Gaba	other.Gaba	mt-Atp6	1.34103e-11	0.624689	0.991	0.924	2.86604e-07
19.Ndnf.Pvalb.Gaba	other.Gaba	mt-Cytb	3.92139e-11	0.686217	0.991	0.89	8.38079e-07
19.Ndnf.Pvalb.Gaba	other.Gaba	mt-Nd1	8.24147e-11	0.630743	0.991	0.862	1.76137e-06
19.Ndnf.Pvalb.Gaba	other.Gaba	mt-Co3	5.83552e-10	0.595298	0.983	0.952	1.24717e-05
19.Ndnf.Pvalb.Gaba	other.Gaba	Cox6c	1.48052e-09	1.04855	0.802	0.414	3.16416e-05
19.Ndnf.Pvalb.Gaba	other.Gaba	mt-Nd4	1.85966e-09	0.612498	0.983	0.876	3.97447e-05
19.Ndnf.Pvalb.Gaba	other.Gaba	Atp6v1e1	6.65861e-09	1.09771	0.724	0.366	0.000142308
19.Ndnf.Pvalb.Gaba	other.Gaba	Atp5b	7.80788e-09	1.09516	0.698	0.331	0.00016687
19.Ndnf.Pvalb.Gaba	other.Gaba	Chchd10	1.01308e-08	1.08523	0.716	0.352	0.000216515
19.Ndnf.Pvalb.Gaba	other.Gaba	Gapdh	1.15803e-08	0.989784	0.784	0.434	0.000247495
19.Ndnf.Pvalb.Gaba	other.Gaba	Hspa8	1.26573e-08	0.966212	0.81	0.434	0.000270512
19.Ndnf.Pvalb.Gaba	other.Gaba	Actb	2.02406e-08	0.791702	0.905	0.717	0.000432583
19.Ndnf.Pvalb.Gaba	other.Gaba	Pcsk1n	2.92432e-08	1.06774	0.707	0.366	0.000624986
19.Ndnf.Pvalb.Gaba	other.Gaba	Hsp90ab1	3.32015e-08	0.862496	0.828	0.579	0.000709583
19.Ndnf.Pvalb.Gaba	other.Gaba	Atp1a3	4.64632e-08	0.979536	0.741	0.414	0.000993012
19.Ndnf.Pvalb.Gaba	other.Gaba	Atp5a1	6.4321e-08	1.08377	0.638	0.303	0.00137467
19.Ndnf.Pvalb.Gaba	other.Gaba	Syp	8.81692e-08	0.906891	0.75	0.434	0.00188435
19.Ndnf.Pvalb.Gaba	other.Gaba	Atp6v0c	9.28233e-08	0.917307	0.784	0.462	0.00198382
19.Ndnf.Pvalb.Gaba	other.Gaba	Ckb	1.14109e-07	0.922658	0.716	0.414	0.00243873
19.Ndnf.Pvalb.Gaba	other.Gaba	Itm2c	1.21525e-07	1.05889	0.569	0.228	0.00259724
19.Ndnf.Pvalb.Gaba	other.Gaba	Ppia	1.43076e-07	0.83589	0.836	0.6	0.00305783
19.Ndnf.Pvalb.Gaba	other.Gaba	Kif1a	1.59016e-07	0.94208	0.647	0.31	0.00339849
19.Ndnf.Pvalb.Gaba	other.Gaba	Atp1b1	1.60641e-07	0.802094	0.793	0.559	0.00343322
19.Ndnf.Pvalb.Gaba	other.Gaba	Sncb	1.77439e-07	0.978275	0.75	0.4	0.00379223
19.Ndnf.Pvalb.Gaba	other.Gaba	Cox4i1	1.96357e-07	0.87317	0.759	0.503	0.00419654
19.Ndnf.Pvalb.Gaba	other.Gaba	Actg1	2.14896e-07	0.800391	0.802	0.497	0.00459275
19.Ndnf.Pvalb.Gaba	other.Gaba	Gnas	2.58962e-07	0.716404	0.819	0.566	0.00553454
19.Ndnf.Pvalb.Gaba	other.Gaba	Atp6v1d	2.93914e-07	1.05889	0.629	0.324	0.00628153
19.Ndnf.Pvalb.Gaba	other.Gaba	Eef1a2	3.5097e-07	0.872125	0.75	0.434	0.00750093
19.Ndnf.Pvalb.Gaba	other.Gaba	Aldoa	4.37839e-07	0.874026	0.767	0.448	0.0093575
19.Ndnf.Pvalb.Gaba	other.Gaba	Stmn3	4.48477e-07	0.911296	0.733	0.414	0.00958485
2.L6.CT.CTX.Glut	CTX.Glut	Ttr	1.34821e-35	5.3271	0.574	0.094	2.8814e-31
2.L6.CT.CTX.Glut	CTX.Glut	Enpp2	2.74563e-14	3.32609	0.281	0.039	5.86795e-10
2.L6.CT.CTX.Glut	CTX.Glut	Tmsb4x	8.18513e-12	0.762161	0.957	0.902	1.74933e-07
2.L6.CT.CTX.Glut	CTX.Glut	Actb	1.49263e-11	0.784094	0.911	0.871	3.19004e-07
2.L6.CT.CTX.Glut	CTX.Glut	Meg3	5.85773e-10	0.515731	0.729	0.388	1.25191e-05
2.L6.CT.CTX.Glut	CTX.Glut	Gh	4.92802e-09	5.36589	0.125	0	0.000105322
2.L6.CT.CTX.Glut	CTX.Glut	Ctla2a	4.93483e-09	5.4791	0.125	0	0.000105467
2.L6.CT.CTX.Glut	CTX.Glut	Adarb2	7.99474e-09	0.834321	0.36	0.149	0.000170864
2.L6.CT.CTX.Glut	CTX.Glut	Snhg11	2.11872e-08	0.630113	0.683	0.4	0.000452814
2.L6.CT.CTX.Glut	CTX.Glut	AY036118	8.45012e-08	0.662019	0.851	0.773	0.00180596
2.L6.CT.CTX.Glut	CTX.Glut	Cldn5	1.01143e-07	3.03658	0.188	0.043	0.00216162
21.IT.RSP.Glut	CTX.Glut	Ttr	1.1555e-11	6.69698	0.818	0.038	2.46953e-07
23.Mixed.Glut	other.Glut	Ttr	4.87504e-09	5.90478	0.46	0.018	0.000104189
23.Mixed.Glut	other.Glut	Actb	1.94047e-08	1.04152	0.971	0.895	0.000414717
23.Mixed.Glut	other.Glut	Cldn5	1.9381e-07	5.87441	0.365	0	0.00414211
24.L4.5.IT.CTX.Glut	CTX.Glut	Ttr	1.37486e-09	3.23181	0.51	0.111	2.93835e-05
24.L4.5.IT.CTX.Glut	CTX.Glut	Fth1	4.8118e-08	1.5293	0.941	0.822	0.00102838
26.SUB.Glut	HPF.Glut	Actb	1.23629e-08	1.59836	0.979	0.889	0.00026422
28.IT.AON.Glut	AON.Glut	AI593442	1.25211e-09	2.58974	0.627	0.121	2.67602e-05
28.IT.AON.Glut	AON.Glut	Rph3a	1.37058e-07	1.46373	0.746	0.258	0.00292921
28.IT.AON.Glut	AON.Glut	Gpm6a	3.63281e-07	0.900302	0.866	0.773	0.00776405
3.Mixed.Glut	other.Glut	Rbm3	1.3916e-12	2.2854	0.355	0.071	2.97413e-08
3.Mixed.Glut	other.Glut	Actb	7.89631e-09	0.5199	0.965	0.896	0.00016876
3.Mixed.Glut	other.Glut	Ttr	1.32866e-08	4.93951	0.192	0.016	0.000283961
3.Mixed.Glut	other.Glut	Ubb	1.43007e-07	0.562061	0.86	0.747	0.00305635
30.CA1.Glut	HPF.Glut	Gad2	2.89554e-07	0.964267	0.986	0.736	0.00618834
4.IT.AON.Glut	AON.Glut	Ttr	6.75891e-24	4.83036	0.5	0.11	1.44451e-19
4.IT.AON.Glut	AON.Glut	Apoe	8.23534e-18	3.8665	0.404	0.089	1.76006e-13
4.IT.AON.Glut	AON.Glut	Ccl4	3.9036e-14	1.74386	0.298	0.039	8.34278e-10
4.IT.AON.Glut	AON.Glut	Cd9	1.59338e-12	2.86959	0.309	0.068	3.40537e-08
4.IT.AON.Glut	AON.Glut	Enpp2	6.08757e-12	3.59158	0.225	0.025	1.30104e-07
4.IT.AON.Glut	AON.Glut	Lyz2	7.34964e-12	5.82862	0.157	0	1.57076e-07
4.IT.AON.Glut	AON.Glut	Cd52	1.1293e-11	3.51667	0.219	0.025	2.41354e-07
4.IT.AON.Glut	AON.Glut	Ctsz	1.42703e-11	2.94557	0.281	0.057	3.04984e-07
4.IT.AON.Glut	AON.Glut	Erbb4	1.66538e-11	1.19227	0.607	0.299	3.55925e-07
4.IT.AON.Glut	AON.Glut	Actb	1.37574e-10	1.13965	0.815	0.701	2.94023e-06
4.IT.AON.Glut	AON.Glut	H2-D1	2.45264e-10	2.35057	0.326	0.1	5.24179e-06
4.IT.AON.Glut	AON.Glut	Ctsb	1.03206e-09	2.0819	0.354	0.125	2.20573e-05
4.IT.AON.Glut	AON.Glut	Sox2ot	2.14778e-09	1.7069	0.382	0.142	4.59024e-05
4.IT.AON.Glut	AON.Glut	C1qc	9.17601e-09	2.27884	0.326	0.121	0.00019611
4.IT.AON.Glut	AON.Glut	Tafa2	1.01851e-08	1.14731	0.5	0.238	0.000217677
4.IT.AON.Glut	AON.Glut	Ctsd	1.1722e-08	2.191	0.399	0.189	0.000250523
4.IT.AON.Glut	AON.Glut	Cyba	1.97806e-08	2.53316	0.208	0.043	0.000422751
4.IT.AON.Glut	AON.Glut	H2-K1	2.18528e-08	2.87169	0.185	0.032	0.000467037
4.IT.AON.Glut	AON.Glut	Ctsc	4.97935e-08	3.31077	0.157	0.021	0.00106419
4.IT.AON.Glut	AON.Glut	C1qb	7.56779e-08	1.9739	0.343	0.142	0.00161739
4.IT.AON.Glut	AON.Glut	Ucp2	9.07376e-08	3.07373	0.146	0.018	0.00193924
4.IT.AON.Glut	AON.Glut	Rps15a	9.47651e-08	1.04274	0.612	0.384	0.00202532
4.IT.AON.Glut	AON.Glut	Tmsb4x	1.11006e-07	0.882088	0.893	0.797	0.00237241
4.IT.AON.Glut	AON.Glut	Ccl5	1.35586e-07	5.90662	0.096	0	0.00289775
4.IT.AON.Glut	AON.Glut	Itm2a	1.3976e-07	3.09165	0.118	0.007	0.00298695
4.IT.AON.Glut	AON.Glut	Ccl3	1.51415e-07	3.18921	0.157	0.025	0.00323605
4.IT.AON.Glut	AON.Glut	Tyrobp	1.67582e-07	2.23723	0.326	0.142	0.00358156
4.IT.AON.Glut	AON.Glut	2024-03-01	1.68316e-07	0.939502	0.59	0.32	0.00359725
4.IT.AON.Glut	AON.Glut	Cd63	2.14267e-07	2.38661	0.197	0.046	0.00457931
4.IT.AON.Glut	AON.Glut	Ftl1	2.5613e-07	1.51783	0.489	0.285	0.00547401
4.IT.AON.Glut	AON.Glut	Rplp0	3.44769e-07	1.13932	0.433	0.21	0.0073684
4.IT.AON.Glut	AON.Glut	C1qa	4.09893e-07	1.95377	0.36	0.171	0.00876022
4.IT.AON.Glut	AON.Glut	Npc2	4.63687e-07	1.87371	0.242	0.075	0.00990993
5.Mixed.Gaba	other.Gaba	Ttr	2.32626e-27	1.85047	0.684	0.085	4.97168e-23
5.Mixed.Gaba	other.Gaba	Lyz2	8.99333e-21	3.81655	0.576	0.076	1.92206e-16
5.Mixed.Gaba	other.Gaba	Apoe	5.39153e-17	1.40129	0.952	0.754	1.15228e-12
5.Mixed.Gaba	other.Gaba	H2-D1	3.21979e-16	1.94529	0.734	0.381	6.88134e-12
5.Mixed.Gaba	other.Gaba	Fth1	9.61383e-16	1.16608	0.958	0.856	2.05467e-11
5.Mixed.Gaba	other.Gaba	Actb	8.89248e-14	0.845655	0.985	0.941	1.9005e-09
5.Mixed.Gaba	other.Gaba	Rpl19	2.23375e-11	0.895388	0.875	0.729	4.77398e-07
5.Mixed.Gaba	other.Gaba	Cd52	1.03428e-10	2.25793	0.469	0.144	2.21047e-06
5.Mixed.Gaba	other.Gaba	Tpt1	1.31053e-10	0.716729	0.964	0.941	2.80087e-06
5.Mixed.Gaba	other.Gaba	Tmsb10	1.95835e-10	2.05359	0.46	0.127	4.18537e-06
5.Mixed.Gaba	other.Gaba	Rpl32	6.04698e-10	0.797508	0.919	0.771	1.29236e-05
5.Mixed.Gaba	other.Gaba	Enpp2	9.48668e-10	2.90213	0.349	0.059	2.02749e-05
5.Mixed.Gaba	other.Gaba	Cldn5	1.06687e-09	3.73166	0.301	0.025	2.28011e-05
5.Mixed.Gaba	other.Gaba	Cd63	1.23048e-09	1.5924	0.576	0.271	2.62977e-05
5.Mixed.Gaba	other.Gaba	Slco1a4	9.88008e-09	5.26281	0.233	0	0.000211157
5.Mixed.Gaba	other.Gaba	mt-Atp6	1.03219e-08	0.731013	0.994	1	0.000220599
5.Mixed.Gaba	other.Gaba	Atp6v0c	1.36036e-08	1.0413	0.66	0.356	0.000290737
5.Mixed.Gaba	other.Gaba	Rpl12	2.91398e-08	0.85688	0.821	0.695	0.000622776
5.Mixed.Gaba	other.Gaba	Bsg	3.35963e-08	1.8835	0.633	0.458	0.00071802
5.Mixed.Gaba	other.Gaba	Spp1	3.58058e-08	5.06448	0.233	0.008	0.000765241
5.Mixed.Gaba	other.Gaba	Rps14	4.3163e-08	0.721397	0.884	0.771	0.00092248
5.Mixed.Gaba	other.Gaba	Rpl23	7.32981e-08	0.651459	0.925	0.797	0.00156653
5.Mixed.Gaba	other.Gaba	Ctsl	9.13854e-08	1.21469	0.681	0.508	0.00195309
5.Mixed.Gaba	other.Gaba	Myl6	9.55607e-08	1.35712	0.534	0.254	0.00204232
5.Mixed.Gaba	other.Gaba	Uba52	1.08151e-07	1.75242	0.436	0.178	0.0023114
5.Mixed.Gaba	other.Gaba	Rpl10a	1.36686e-07	0.800305	0.812	0.686	0.00292125
5.Mixed.Gaba	other.Gaba	Itm2a	1.89593e-07	2.68445	0.245	0.025	0.00405198
5.Mixed.Gaba	other.Gaba	H2-K1	1.90437e-07	1.67998	0.493	0.246	0.00407003
5.Mixed.Gaba	other.Gaba	Rps23	2.1808e-07	0.62814	0.884	0.839	0.00466081
5.Mixed.Gaba	other.Gaba	Eef1a1	2.40268e-07	0.652466	0.958	0.881	0.005135
5.Mixed.Gaba	other.Gaba	Sgms1	2.56258e-07	2.05756	0.316	0.076	0.00547675
5.Mixed.Gaba	other.Gaba	Rpl10	2.80843e-07	0.805727	0.776	0.576	0.00600217
5.Mixed.Gaba	other.Gaba	Rpsa	3.21178e-07	0.841791	0.779	0.627	0.00686422
5.Mixed.Gaba	other.Gaba	Bcl2a1b	3.4926e-07	2.02601	0.328	0.093	0.00746439
5.Mixed.Gaba	other.Gaba	Gm10076	3.83147e-07	1.88694	0.367	0.127	0.00818862
6.STR.D2.Gaba	msn.Gaba	mt-Co1	2.57539e-21	0.954021	0.981	0.946	5.50412e-17
6.STR.D2.Gaba	msn.Gaba	mt-Co2	4.30898e-21	0.943667	0.985	0.962	9.20915e-17
6.STR.D2.Gaba	msn.Gaba	mt-Atp6	1.6494e-20	0.890035	0.981	0.968	3.52509e-16
6.STR.D2.Gaba	msn.Gaba	mt-Cytb	7.91217e-18	0.840797	0.985	0.962	1.69099e-13
6.STR.D2.Gaba	msn.Gaba	mt-Nd1	1.14022e-17	0.881817	0.97	0.925	2.43687e-13
6.STR.D2.Gaba	msn.Gaba	mt-Co3	1.64696e-17	0.833608	0.989	0.973	3.51989e-13
6.STR.D2.Gaba	msn.Gaba	mt-Nd4	2.82992e-14	0.693185	0.973	0.919	6.04811e-10
6.STR.D2.Gaba	msn.Gaba	mt-Nd2	2.17185e-12	0.728405	0.981	0.93	4.64167e-08
6.STR.D2.Gaba	msn.Gaba	mt-Nd5	1.57749e-10	1.06391	0.677	0.376	3.37142e-06
6.STR.D2.Gaba	msn.Gaba	Cdk8	2.52099e-08	1.00377	0.791	0.565	0.000538787
7.STR.D1.Gaba	msn.Gaba	mt-Cytb	1.34738e-18	0.918075	1	0.98	2.87961e-14
7.STR.D1.Gaba	msn.Gaba	mt-Co2	1.75061e-18	0.824966	1	0.97	3.7414e-14
7.STR.D1.Gaba	msn.Gaba	mt-Atp6	8.00881e-18	0.85532	1	0.985	1.71164e-13
7.STR.D1.Gaba	msn.Gaba	mt-Co1	1.98965e-17	0.709118	0.996	0.98	4.25228e-13
7.STR.D1.Gaba	msn.Gaba	mt-Co3	2.80262e-17	0.812321	0.992	0.98	5.98975e-13
7.STR.D1.Gaba	msn.Gaba	AY036118	2.16605e-13	2.84607	0.487	0.172	4.62928e-09
7.STR.D1.Gaba	msn.Gaba	mt-Nd1	1.30901e-12	0.68571	1	0.985	2.79763e-08
7.STR.D1.Gaba	msn.Gaba	Cdk8	9.9681e-12	1.35041	0.63	0.31	2.13038e-07
7.STR.D1.Gaba	msn.Gaba	Gm42418	1.37147e-11	1.34174	0.95	0.975	2.93111e-07
7.STR.D1.Gaba	msn.Gaba	mt-Nd4	2.55893e-11	0.609722	0.992	0.961	5.46894e-07
7.STR.D1.Gaba	msn.Gaba	Cmss1	1.40663e-09	0.823236	0.798	0.626	3.00625e-05
7.STR.D1.Gaba	msn.Gaba	Camk1d	3.92355e-09	0.684047	0.87	0.788	8.3854e-05
7.STR.D1.Gaba	msn.Gaba	Ttr	1.60767e-08	6.1731	0.176	0.015	0.000343591
7.STR.D1.Gaba	msn.Gaba	mt-Nd2	2.19693e-08	0.600029	0.987	0.966	0.000469528
7.STR.D1.Gaba	msn.Gaba	mt-Nd3	3.29767e-08	0.770518	0.845	0.739	0.000704778
8.STR.D1.D2.Gaba	msn.Gaba	Ttr	3.00975e-09	2.34554	0.37	0.128	6.43243e-05
9.L6.IT.CTX.Glut	CTX.Glut	Ttr	8.84026e-31	1.95245	0.727	0.027	1.88934e-26
9.L6.IT.CTX.Glut	CTX.Glut	Actb	4.88847e-21	1.19886	0.979	0.946	1.04476e-16
9.L6.IT.CTX.Glut	CTX.Glut	Gm42418	4.80307e-17	1.25396	0.986	0.991	1.02651e-12
9.L6.IT.CTX.Glut	CTX.Glut	Tmsb4x	6.90921e-17	0.811351	1	1	1.47664e-12
9.L6.IT.CTX.Glut	CTX.Glut	mt-Co3	1.47429e-13	0.887235	1	0.982	3.15086e-09
9.L6.IT.CTX.Glut	CTX.Glut	AY036118	1.18966e-12	1.33017	0.908	0.839	2.54254e-08
9.L6.IT.CTX.Glut	CTX.Glut	Enpp2	1.40297e-12	3.7122	0.39	0.027	2.99843e-08
9.L6.IT.CTX.Glut	CTX.Glut	Fth1	4.75242e-12	1.05247	0.894	0.812	1.01569e-07
9.L6.IT.CTX.Glut	CTX.Glut	Rps14	5.31372e-12	0.952012	0.89	0.768	1.13565e-07
9.L6.IT.CTX.Glut	CTX.Glut	Rpl34	8.38468e-12	1.03837	0.869	0.661	1.79197e-07
9.L6.IT.CTX.Glut	CTX.Glut	mt-Co1	9.74812e-12	0.776376	0.996	0.982	2.08337e-07
9.L6.IT.CTX.Glut	CTX.Glut	mt-Cytb	2.27954e-11	0.824037	0.996	0.991	4.87184e-07
9.L6.IT.CTX.Glut	CTX.Glut	Tmsb10	5.9649e-11	1.40152	0.741	0.446	1.27482e-06
9.L6.IT.CTX.Glut	CTX.Glut	mt-Atp6	8.8912e-11	0.713406	0.996	0.991	1.90023e-06
9.L6.IT.CTX.Glut	CTX.Glut	Rpl26	1.53444e-10	1.25606	0.745	0.527	3.2794e-06
9.L6.IT.CTX.Glut	CTX.Glut	mt-Nd1	2.26417e-10	0.827435	0.989	0.973	4.83899e-06
9.L6.IT.CTX.Glut	CTX.Glut	Rpl32	3.02944e-10	1.12859	0.809	0.58	6.47452e-06
9.L6.IT.CTX.Glut	CTX.Glut	mt-Co2	3.34976e-10	0.742308	1	0.982	7.1591e-06
9.L6.IT.CTX.Glut	CTX.Glut	Rpl23	1.32883e-09	0.858193	0.862	0.723	2.83998e-05
9.L6.IT.CTX.Glut	CTX.Glut	Nrgn	2.36803e-09	1.22448	0.631	0.286	5.06095e-05
9.L6.IT.CTX.Glut	CTX.Glut	Rpl35	4.2236e-09	1.61122	0.504	0.196	9.02668e-05
9.L6.IT.CTX.Glut	CTX.Glut	Tpt1	8.49333e-09	0.684427	0.95	0.92	0.00018152
9.L6.IT.CTX.Glut	CTX.Glut	Rpl17	1.01656e-08	0.902907	0.833	0.696	0.000217259
9.L6.IT.CTX.Glut	CTX.Glut	Rps16	1.52457e-08	0.896002	0.851	0.723	0.00032583
9.L6.IT.CTX.Glut	CTX.Glut	Rps19	3.11223e-08	0.959474	0.809	0.67	0.000665145
9.L6.IT.CTX.Glut	CTX.Glut	Rplp1	3.22459e-08	0.758474	0.872	0.812	0.00068916
9.L6.IT.CTX.Glut	CTX.Glut	Rpl19	3.72584e-08	0.898823	0.826	0.705	0.000796286
9.L6.IT.CTX.Glut	CTX.Glut	mt-Nd4	3.97019e-08	0.699358	0.986	0.946	0.000848509
9.L6.IT.CTX.Glut	CTX.Glut	Rps15a	4.32282e-08	1.02144	0.77	0.652	0.000923872
9.L6.IT.CTX.Glut	CTX.Glut	Stmn1	5.41966e-08	1.33765	0.553	0.232	0.00115829
9.L6.IT.CTX.Glut	CTX.Glut	Rps7	6.09665e-08	0.904463	0.805	0.688	0.00130298
9.L6.IT.CTX.Glut	CTX.Glut	Rtn1	1.16431e-07	1.12461	0.695	0.491	0.00248836
9.L6.IT.CTX.Glut	CTX.Glut	Selenow	2.29319e-07	1.32397	0.617	0.402	0.00490101
9.L6.IT.CTX.Glut	CTX.Glut	Arpp19	2.3155e-07	1.71743	0.436	0.17	0.00494868
9.L6.IT.CTX.Glut	CTX.Glut	Uchl1	2.41541e-07	1.70175	0.415	0.143	0.00516221
9.L6.IT.CTX.Glut	CTX.Glut	Rplp2	3.15593e-07	0.900464	0.773	0.589	0.00674484
9.L6.IT.CTX.Glut	CTX.Glut	Rpl13	3.81958e-07	0.669545	0.897	0.866	0.0081632
9.L6.IT.CTX.Glut	CTX.Glut	Rps24	3.98069e-07	0.621734	0.872	0.821	0.00850753
9.L6.IT.CTX.Glut	CTX.Glut	mt-Nd5	4.53636e-07	1.10554	0.674	0.464	0.0096951
