# Supplementary material for: Single-cell transcriptomics unveils molecular signatures of neuronal vulnerability in a mouse model of prion disease that overlap with Alzheimer’s disease
Source: Nat Commun. 2024 Nov 23;15:10174. doi: 10.1038/s41467-024-54579-2 (PMC11585576; doi:10.1038/s41467-024-54579-2)
Supplement: Supplementary file 5 — Supplementary Data 3 [file 41467_2024_54579_MOESM5_ESM.xlsx]

## Sheet: Full_WB_atlas_between_regions
Automatic reference selection! Reference cell type set to chor
MCMC sampling finished. (300.739 sec)
Acceptance rate: 80.0%
Compositional Analysis summary (extended):
Data: 21 samples, 8 cell types
Reference index: 0 (chor)
Formula: Treatment
Spike-and-slab threshold: 1.000
MCMC Sampling: Sampled 10000 chain states (5000 burnin samples) in 300.739 sec. Acceptance rate: 80.0%
Intercepts
Cell Type	Final Parameter	HDI 3%	HDI 97%	SD	Expected Sample
chor	-0.292	-0.671	0.06	0.196	242.83
endo	1.854	1.548	2.157	0.163	2076.34
gaba.neu	-0.278	-0.717	0.103	0.216	246.254
glut.neu	-0.066	-0.448	0.294	0.206	304.406
im.neu	1.436	1.127	1.768	0.171	1366.98
micro	-0.812	-1.244	-0.342	0.24	144.367
msn.neu	-0.667	-1.074	-0.295	0.213	166.894
other	-0.228	-0.611	0.161	0.21	258.879
Effects
Covariate	Cell Type	Final Parameter	HDI 3%	HDI 97%	SD	Inclusion probability	Expected Sample	log2-fold change
Treatment[T.RML]	chor	0	0	0	0	0	242.83	0
Treatment[T.RML]	endo	0	-0.21	0.371	0.1	0.4282	2076.34	0
Treatment[T.RML]	gaba.neu	0	-0.518	0.361	0.148	0.4656	246.254	0
Treatment[T.RML]	glut.neu	0	-0.272	0.536	0.155	0.4956	304.406	0
Treatment[T.RML]	im.neu	0	-0.178	0.392	0.11	0.4814	1366.98	0
Treatment[T.RML]	micro	0	-0.24	0.736	0.226	0.5356	144.367	0
Treatment[T.RML]	msn.neu	0	-0.338	0.52	0.146	0.428	166.894	0
Treatment[T.RML]	other	0	-0.221	0.614	0.176	0.5322	258.879	0

## Sheet: neuronal_between_regions
Reference region = CTX										Reference region = WB										Reference region = HPF
Automatic reference selection! Reference cell type set to 2.L6.CT.CTX										Automatic reference selection! Reference cell type set to 2.L6.CT.CTX										Automatic reference selection! Reference cell type set to 2.L6.CT.CTX
Compositional Analysis summary (extended):										Compositional Analysis summary (extended):										Compositional Analysis summary (extended):
Data: 42 samples, 42 cell types										Data: 42 samples, 42 cell types										Data: 42 samples, 42 cell types
Reference index: 2 (2.L6.CT.CTX)										Reference index: 2 (2.L6.CT.CTX)										Reference index: 0 (2.L6.CT.CTX)
Formula: Region										Formula: C(Region, Treatment('wb'))										Formula: C(Region, Treatment('hp'))
Spike-and-slab threshold: 0.847										Spike-and-slab threshold: 0.833										Spike-and-slab threshold: 0.833
MCMC Sampling: Sampled 10000 chain states (5000 burnin samples) in 6482.957 sec. Acceptance rate: 74.9%										MCMC Sampling: Sampled 10000 chain states (5000 burnin samples) in 6158.673 sec. Acceptance rate: 75.9%										MCMC Sampling: Sampled 10000 chain states (5000 burnin samples) in 8323.180 sec. Acceptance rate: 73.4%
Intercepts										Intercepts										Intercepts
Cell Type	Final Parameter	HDI 3%	HDI 97%	SD	Expected Sample					Cell Type	Final Parameter	HDI 3%	HDI 97%	SD	Expected Sample					Cell Type	Final Parameter	HDI 3%	HDI 97%	SD	Expected Sample
0	-0.206	-0.701	0.271	0.256	2.87391					0	1.097	0.765	1.411	0.173	12.3828					2	1.541	1.369	1.735	0.097	15.2178
1	1.542	1.137	1.89	0.216	16.5052					1	1.745	1.526	1.949	0.115	23.6724					16	0.267	-0.27	0.697	0.268	4.25657
2	1.544	1.358	1.746	0.101	16.5382					2	1.543	1.355	1.714	0.097	19.3426					37	-0.224	-0.649	0.172	0.214	2.60508
3	1.971	1.703	2.243	0.145	25.3473					3	-0.428	-0.81	-0.057	0.202	2.69476					9	0.513	-0.079	0.943	0.287	5.44372
4	1.418	1.103	1.8	0.189	14.5803					4	1.244	1.005	1.488	0.129	14.3437					24	0.163	-0.246	0.55	0.21	3.83613
5	0.322	-0.015	0.637	0.174	4.87282					5	0.327	0.035	0.615	0.156	5.7334					41	-0.505	-0.938	-0.064	0.229	1.96691
6	0.676	0.158	1.144	0.287	6.94258					6	0.944	0.675	1.192	0.142	10.6261					21	0.559	0.138	1.122	0.268	5.69998
7	0.632	0.123	1.047	0.259	6.64373					7	0.832	0.574	1.11	0.144	9.50016					22	0.107	-0.408	0.555	0.263	3.62721
8	0.373	-0.144	0.982	0.307	5.12778					8	0.914	0.61	1.193	0.155	10.312					10	2.075	1.743	2.422	0.184	25.9576
9	0.798	0.469	1.132	0.176	7.84341					9	0.793	0.495	1.081	0.156	9.13679					18	1.494	1.042	1.902	0.231	14.5191
10	0.627	0.121	1.139	0.288	6.61059					10	0.245	-0.092	0.566	0.176	5.28202					26	0.32	-0.093	0.812	0.246	4.48825
11	0.708	0.301	1.05	0.198	7.16833					11	0.784	0.516	1.055	0.146	9.05493					30	0.538	-0.003	1.037	0.272	5.58153
12	0.945	0.52	1.414	0.248	9.08544					12	0.618	0.332	0.908	0.157	7.66994					4	1.2	0.893	1.475	0.156	10.8207
13	0.055	-0.411	0.436	0.232	3.73099					13	0.178	-0.181	0.505	0.18	4.93972					20	0.094	-0.246	0.462	0.193	3.58036
14	0.557	0.225	0.888	0.175	6.16367					14	0.5	0.21	0.781	0.154	6.81625					28	0.057	-0.338	0.409	0.205	3.45031
15	0.083	-0.299	0.515	0.214	3.83693					15	0.039	-0.297	0.355	0.175	4.29868					34	-0.111	-0.568	0.386	0.253	2.91673
16	0.39	-0.094	0.793	0.238	5.2157					16	0.502	0.202	0.807	0.161	6.82989					1	1.831	1.563	2.181	0.16	20.3374
17	0.577	0.015	1.064	0.289	6.28819					17	-0.002	-0.329	0.342	0.18	4.126					3	1.984	1.663	2.281	0.166	23.6997
18	0.245	-0.237	0.802	0.284	4.5117					18	0.009	-0.321	0.344	0.18	4.17164					15	0.165	-0.274	0.647	0.242	3.84381
19	0.382	0.015	0.805	0.211	5.17414					19	0.291	-0.007	0.573	0.157	5.53067					23	1.452	1.12	1.801	0.182	13.9219
20	0.133	-0.243	0.436	0.181	4.03366					20	0.135	-0.167	0.435	0.16	4.73181					25	0.594	-0.021	1.056	0.288	5.90301
21	0.307	-0.067	0.676	0.199	4.80027					21	0.335	0.022	0.652	0.171	5.77945					36	-0.244	-0.627	0.161	0.205	2.55349
22	0.269	-0.098	0.663	0.208	4.62129					22	0.317	-0.017	0.606	0.166	5.67635					39	-0.262	-0.821	0.319	0.315	2.50794
23	1.318	0.912	1.689	0.208	13.1928					23	-0.586	-0.989	-0.209	0.208	2.30092					0	-0.227	-0.751	0.264	0.276	2.59728
24	0.665	0.136	1.196	0.304	6.86663					24	0.148	-0.208	0.475	0.179	4.79373					13	0.045	-0.437	0.454	0.242	3.40915
25	0.664	0.207	1.126	0.245	6.85976					25	-0.032	-0.412	0.331	0.2	4.00406					38	-0.376	-0.774	0.047	0.217	2.23773
26	0.253	-0.117	0.725	0.223	4.54793					26	0.138	-0.201	0.424	0.167	4.74603					6	0.26	-0.347	0.877	0.335	4.22687
27	0	-0.455	0.41	0.239	3.53132					27	0.145	-0.167	0.472	0.17	4.77937					7	0.381	-0.201	0.92	0.318	4.77056
28	0.086	-0.259	0.486	0.199	3.84846					28	0.13	-0.18	0.437	0.165	4.70821					8	0.186	-0.367	0.757	0.296	3.92538
29	0.227	-0.137	0.636	0.202	4.43121					29	0.136	-0.167	0.441	0.164	4.73655					17	0.207	-0.276	0.81	0.298	4.00868
30	0.386	-0.191	0.864	0.287	5.19488					30	-0.251	-0.645	0.146	0.215	3.21655					5	0.322	-0.004	0.668	0.18	4.49724
31	0.153	-0.289	0.635	0.25	4.11514					31	-0.056	-0.385	0.296	0.182	3.90911					11	0.585	0.083	0.962	0.243	5.85012
32	0.158	-0.164	0.554	0.19	4.13577					32	0.096	-0.198	0.419	0.162	4.55083					19	0.425	0.036	0.883	0.231	4.98515
33	0.144	-0.22	0.527	0.196	4.07827					33	0.085	-0.231	0.371	0.16	4.50104					29	0.179	-0.213	0.565	0.204	3.898
34	-0.018	-0.463	0.499	0.258	3.46833					34	-0.238	-0.59	0.118	0.19	3.25864					32	0.111	-0.239	0.467	0.185	3.64174
35	-0.011	-0.369	0.376	0.196	3.49269					35	-0.081	-0.402	0.223	0.168	3.81259					33	0.133	-0.228	0.498	0.189	3.72275
36	-0.205	-0.565	0.157	0.193	2.87678					36	-0.24	-0.577	0.066	0.173	3.25213					35	-0.058	-0.462	0.298	0.201	3.07549
37	-0.181	-0.576	0.228	0.21	2.94666					37	-0.26	-0.594	0.057	0.175	3.18773					12	0.661	0.295	1.057	0.197	6.31207
38	-0.361	-0.744	0.002	0.199	2.46126					38	-0.383	-0.734	-0.06	0.181	2.81879					14	0.459	0.1	0.781	0.187	5.15756
39	-0.158	-0.672	0.392	0.296	3.01522					39	-0.52	-0.906	-0.128	0.209	2.4579					27	-0.004	-0.517	0.414	0.252	3.24613
40	-0.228	-0.681	0.334	0.278	2.81137					40	-0.477	-0.881	-0.15	0.194	2.5659					31	0.144	-0.32	0.629	0.262	3.76393
41	-0.482	-0.886	-0.013	0.231	2.18076					41	-0.578	-0.952	-0.23	0.194	2.3194					40	-0.261	-0.784	0.29	0.292	2.51045
Effects										Effects										Effects
Covariate	Cell Type	Final Parameter	HDI 3%	HDI 97%	SD	Inclusion probability	Expected Sample	log2-fold change		Covariate	Cell Type	Final Parameter	HDI 3%	HDI 97%	SD	Inclusion probability	Expected Sample	log2-fold change		Covariate	Cell Type	Final Parameter	HDI 3%	HDI 97%	SD	Inclusion probability	Expected Sample	log2-fold change
Region[T.hp]	0	0	-0.758	0.597	0.236	0.4274	2.51771	-0.190901		C(Region, Treatment('wb'))[T.cx]	0	-1.24026	-1.88	-0.629	0.346	0.9966	2.97131	-2.05917		C(Region, Treatment('hp'))[T.cx]	2	0	0	0	0	0	15.9275	0.0657658
Region[T.hp]	1	0	-0.009	0.971	0.308	0.8354	14.4595	-0.190901		C(Region, Treatment('wb'))[T.cx]	1	0	-0.82	0.024	0.265	0.6116	19.6339	-0.269855		C(Region, Treatment('hp'))[T.cx]	16	0	-0.406	0.884	0.245	0.4574	4.45509	0.0657658
Region[T.hp]	2	0	0	0	0	0	14.4884	-0.190901		C(Region, Treatment('wb'))[T.cx]	2	0	0	0	0	0	16.0428	-0.269855		C(Region, Treatment('hp'))[T.cx]	37	0	-0.45	0.803	0.249	0.4702	2.72658	0.0657658
Region[T.hp]	3	0	-0.3	0.5	0.136	0.3604	22.2057	-0.190901		C(Region, Treatment('wb'))[T.cx]	3	2.41736	1.917	2.876	0.256	1	25.0688	3.21766		C(Region, Treatment('hp'))[T.cx]	9	0	-0.147	1.133	0.363	0.6728	5.69762	0.0657658
Region[T.hp]	4	0	-0.914	0.124	0.294	0.5758	12.7732	-0.190901		C(Region, Treatment('wb'))[T.cx]	4	0	-0.015	0.83	0.278	0.754	11.8967	-0.269855		C(Region, Treatment('hp'))[T.cx]	24	0.7467	0.188	1.331	0.337	0.951	8.47185	1.14303
Region[T.hp]	5	0	-0.554	0.587	0.187	0.3948	4.26888	-0.190901		C(Region, Treatment('wb'))[T.cx]	5	0	-0.604	0.484	0.166	0.3226	4.7553	-0.269855		C(Region, Treatment('hp'))[T.cx]	41	0	-0.433	0.807	0.244	0.4614	2.05865	0.0657658
Region[T.hp]	6	0	-1.398	0.046	0.453	0.7432	6.0821	-0.190901		C(Region, Treatment('wb'))[T.cx]	6	0	-0.796	0.251	0.202	0.3734	8.81328	-0.269855		C(Region, Treatment('hp'))[T.cx]	21	0	-1.042	0.249	0.335	0.5828	5.96583	0.0657658
Region[T.hp]	7	0	-1.279	0.095	0.407	0.6974	5.82029	-0.190901		C(Region, Treatment('wb'))[T.cx]	7	0	-0.752	0.303	0.177	0.3168	7.87946	-0.269855		C(Region, Treatment('hp'))[T.cx]	22	0	-0.331	1.013	0.294	0.509	3.79638	0.0657658
Region[T.hp]	8	0	-1.204	0.264	0.372	0.5678	4.49224	-0.190901		C(Region, Treatment('wb'))[T.cx]	8	0	-1.023	0.123	0.336	0.5782	8.55281	-0.269855		C(Region, Treatment('hp'))[T.cx]	10	-1.22699	-1.801	-0.719	0.286	1	7.96503	-1.7044
Region[T.hp]	9	0	-1.234	0.021	0.393	0.8104	6.87128	-0.190901		C(Region, Treatment('wb'))[T.cx]	9	0	-0.271	0.677	0.186	0.3804	7.57808	-0.269855		C(Region, Treatment('hp'))[T.cx]	18	-0.997471	-1.601	-0.405	0.328	0.9954	5.60454	-1.37328
Region[T.hp]	10	1.53749	0.923	2.136	0.329	1	26.9462	2.02723		C(Region, Treatment('wb'))[T.cx]	10	0	-0.175	0.992	0.294	0.5018	4.38092	-0.269855		C(Region, Treatment('hp'))[T.cx]	26	0	-0.556	0.665	0.209	0.4216	4.69758	0.0657658
Region[T.hp]	11	0	-1.11	0.145	0.344	0.623	6.27988	-0.190901		C(Region, Treatment('wb'))[T.cx]	11	0	-0.545	0.509	0.15	0.3134	7.51018	-0.269855		C(Region, Treatment('hp'))[T.cx]	30	0	-0.76	0.502	0.234	0.4634	5.84185	0.0657658
Region[T.hp]	12	0	-1.074	0.225	0.322	0.5312	7.95938	-0.190901		C(Region, Treatment('wb'))[T.cx]	12	0.638698	0.151	1.161	0.32	0.8958	12.0487	0.651591		C(Region, Treatment('hp'))[T.cx]	4	0.477947	-0.004	0.884	0.279	0.8334	18.2652	0.755298
Region[T.hp]	13	0	-0.862	0.509	0.261	0.4366	3.26856	-0.190901		C(Region, Treatment('wb'))[T.cx]	13	0	-0.933	0.337	0.243	0.4008	4.09702	-0.269855		C(Region, Treatment('hp'))[T.cx]	20	0	-0.478	0.703	0.213	0.4254	3.74735	0.0657658
Region[T.hp]	14	0	-0.899	0.279	0.261	0.4644	5.39974	-0.190901		C(Region, Treatment('wb'))[T.cx]	14	0	-0.232	0.878	0.259	0.464	5.65341	-0.269855		C(Region, Treatment('hp'))[T.cx]	28	0	-0.521	0.646	0.204	0.4224	3.61123	0.0657658
Region[T.hp]	15	0	-0.244	1.071	0.329	0.5544	3.36138	-0.190901		C(Region, Treatment('wb'))[T.cx]	15	0	-0.566	0.689	0.191	0.3454	3.56534	-0.269855		C(Region, Treatment('hp'))[T.cx]	34	0	-0.266	0.999	0.307	0.562	3.05277	0.0657658
Region[T.hp]	16	0	-1.16	0.156	0.354	0.6102	4.56926	-0.190901		C(Region, Treatment('wb'))[T.cx]	16	0	-0.642	0.471	0.167	0.3246	5.66473	-0.269855		C(Region, Treatment('hp'))[T.cx]	1	0	-0.874	0.021	0.285	0.756	21.286	0.0657658
Region[T.hp]	17	0	-1.088	0.321	0.338	0.5254	5.50882	-0.190901		C(Region, Treatment('wb'))[T.cx]	17	0.835822	0.276	1.409	0.337	0.958	7.89383	0.935981		C(Region, Treatment('hp'))[T.cx]	3	0	-0.294	0.584	0.153	0.3724	24.8051	0.0657658
Region[T.hp]	18	1.35618	0.702	1.979	0.351	0.9968	15.3411	1.76566		C(Region, Treatment('wb'))[T.cx]	18	0	-0.345	0.86	0.242	0.4238	3.45997	-0.269855		C(Region, Treatment('hp'))[T.cx]	15	0	-0.753	0.514	0.218	0.415	4.02308	0.0657658
Region[T.hp]	19	0	-0.289	0.928	0.261	0.4828	4.53285	-0.190901		C(Region, Treatment('wb'))[T.cx]	19	0	-0.325	0.814	0.206	0.364	4.58715	-0.269855		C(Region, Treatment('hp'))[T.cx]	23	0	-0.575	0.344	0.158	0.3768	14.5712	0.0657658
Region[T.hp]	20	0	-0.868	0.386	0.25	0.4356	3.53372	-0.190901		C(Region, Treatment('wb'))[T.cx]	20	0	-0.489	0.665	0.177	0.3322	3.92458	-0.269855		C(Region, Treatment('hp'))[T.cx]	25	0	-0.294	0.957	0.273	0.4774	6.17833	0.0657658
Region[T.hp]	21	0	-0.013	1.205	0.387	0.8008	4.20532	-0.190901		C(Region, Treatment('wb'))[T.cx]	21	0	-0.778	0.349	0.202	0.3476	4.79349	-0.269855		C(Region, Treatment('hp'))[T.cx]	36	0	-0.392	0.832	0.231	0.4566	2.67259	0.0657658
Region[T.hp]	22	0	-1.171	0.098	0.377	0.6542	4.04852	-0.190901		C(Region, Treatment('wb'))[T.cx]	22	0	-0.442	0.662	0.172	0.3496	4.70798	-0.269855		C(Region, Treatment('hp'))[T.cx]	39	0	-0.296	1.068	0.342	0.58	2.62491	0.0657658
Region[T.hp]	23	0	-0.138	0.888	0.269	0.554	11.5577	-0.190901		C(Region, Treatment('wb'))[T.cx]	23	1.84312	1.272	2.428	0.309	1	12.0538	2.38921		C(Region, Treatment('hp'))[T.cx]	0	0	-0.664	0.699	0.236	0.4374	2.71841	0.0657658
Region[T.hp]	24	0	-1.342	0.055	0.43	0.7372	6.01557	-0.190901		C(Region, Treatment('wb'))[T.cx]	24	0.809133	0.226	1.324	0.34	0.9428	8.92979	0.897478		C(Region, Treatment('hp'))[T.cx]	13	0	-0.687	0.562	0.22	0.4368	3.56815	0.0657658
Region[T.hp]	25	0	-0.632	0.638	0.212	0.3958	6.00955	-0.190901		C(Region, Treatment('wb'))[T.cx]	25	0.790621	0.231	1.431	0.381	0.9032	7.32198	0.87077		C(Region, Treatment('hp'))[T.cx]	38	0	-0.497	0.725	0.216	0.43	2.3421	0.0657658
Region[T.hp]	26	0	-0.268	0.966	0.287	0.5228	3.98426	-0.190901		C(Region, Treatment('wb'))[T.cx]	26	0	-0.418	0.775	0.213	0.3876	3.93637	-0.269855		C(Region, Treatment('hp'))[T.cx]	6	0	-0.209	1.134	0.373	0.6578	4.42402	0.0657658
Region[T.hp]	27	0	-0.864	0.471	0.242	0.4296	3.09365	-0.190901		C(Region, Treatment('wb'))[T.cx]	27	0	-0.982	0.278	0.266	0.4266	3.96402	-0.269855		C(Region, Treatment('hp'))[T.cx]	7	0	-0.306	1.041	0.307	0.5364	4.99306	0.0657658
Region[T.hp]	28	0	-0.83	0.407	0.24	0.4298	3.37148	-0.190901		C(Region, Treatment('wb'))[T.cx]	28	0	-0.633	0.583	0.175	0.3248	3.90501	-0.269855		C(Region, Treatment('hp'))[T.cx]	8	0	-0.371	0.978	0.287	0.4862	4.10846	0.0657658
Region[T.hp]	29	0	-0.68	0.566	0.208	0.3986	3.882	-0.190901		C(Region, Treatment('wb'))[T.cx]	29	0	-0.257	0.929	0.265	0.4432	3.92851	-0.269855		C(Region, Treatment('hp'))[T.cx]	17	0	-0.039	1.234	0.403	0.8136	4.19565	0.0657658
Region[T.hp]	30	0	-0.236	1.087	0.331	0.529	4.55102	-0.190901		C(Region, Treatment('wb'))[T.cx]	30	0	-0.056	1.215	0.411	0.7266	2.66781	-0.269855		C(Region, Treatment('hp'))[T.cx]	5	0	-0.654	0.463	0.186	0.4056	4.70699	0.0657658
Region[T.hp]	31	0	-0.487	0.801	0.239	0.4412	3.6051	-0.190901		C(Region, Treatment('wb'))[T.cx]	31	0	-0.177	1.018	0.305	0.5136	3.24222	-0.269855		C(Region, Treatment('hp'))[T.cx]	11	0	-0.361	0.853	0.236	0.4364	6.12298	0.0657658
Region[T.hp]	32	0	-0.718	0.516	0.21	0.4054	3.62317	-0.190901		C(Region, Treatment('wb'))[T.cx]	32	0	-0.28	0.893	0.233	0.3794	3.77447	-0.269855		C(Region, Treatment('hp'))[T.cx]	19	0	-0.527	0.697	0.21	0.4182	5.21766	0.0657658
Region[T.hp]	33	0	-0.588	0.678	0.216	0.4112	3.5728	-0.190901		C(Region, Treatment('wb'))[T.cx]	33	0	-0.431	0.764	0.203	0.3544	3.73318	-0.269855		C(Region, Treatment('hp'))[T.cx]	29	0	-0.282	0.818	0.247	0.5126	4.0798	0.0657658
Region[T.hp]	34	0	-0.76	0.605	0.238	0.4246	3.03846	-0.190901		C(Region, Treatment('wb'))[T.cx]	34	0	-0.161	1.108	0.358	0.5974	2.70272	-0.269855		C(Region, Treatment('hp'))[T.cx]	32	0	-0.269	0.806	0.239	0.5104	3.8116	0.0657658
Region[T.hp]	35	0	-0.719	0.55	0.211	0.3836	3.0598	-0.190901		C(Region, Treatment('wb'))[T.cx]	35	0	-0.332	0.896	0.253	0.4376	3.16217	-0.269855		C(Region, Treatment('hp'))[T.cx]	33	0	-0.402	0.69	0.204	0.4402	3.89638	0.0657658
Region[T.hp]	36	0	-0.776	0.587	0.232	0.4224	2.52023	-0.190901		C(Region, Treatment('wb'))[T.cx]	36	0	-0.507	0.821	0.225	0.3682	2.69732	-0.269855		C(Region, Treatment('hp'))[T.cx]	35	0	-0.361	0.789	0.239	0.457	3.21893	0.0657658
Region[T.hp]	37	0	-0.679	0.597	0.21	0.3882	2.58145	-0.190901		C(Region, Treatment('wb'))[T.cx]	37	0	-0.341	0.895	0.246	0.3954	2.64391	-0.269855		C(Region, Treatment('hp'))[T.cx]	12	0.576518	-0.007	1.038	0.327	0.8572	11.7584	0.897505
Region[T.hp]	38	0	-0.72	0.596	0.217	0.389	2.15621	-0.190901		C(Region, Treatment('wb'))[T.cx]	38	0	-0.532	0.794	0.21	0.371	2.33792	-0.269855		C(Region, Treatment('hp'))[T.cx]	14	0	-0.236	0.857	0.279	0.5588	5.39811	0.0657658
Region[T.hp]	39	0	-0.781	0.651	0.255	0.4466	2.64151	-0.190901		C(Region, Treatment('wb'))[T.cx]	39	0	-0.082	1.258	0.42	0.7292	2.03859	-0.269855		C(Region, Treatment('hp'))[T.cx]	27	0	-0.778	0.499	0.232	0.4488	3.39753	0.0657658
Region[T.hp]	40	0	-0.635	0.775	0.254	0.4368	2.46293	-0.190901		C(Region, Treatment('wb'))[T.cx]	40	0	-0.207	1.127	0.355	0.5466	2.12816	-0.269855		C(Region, Treatment('hp'))[T.cx]	31	0	-0.395	0.869	0.251	0.4842	3.93948	0.0657658
Region[T.hp]	41	0	-0.639	0.744	0.24	0.435	1.91047	-0.190901		C(Region, Treatment('wb'))[T.cx]	41	0	-0.439	0.896	0.27	0.4222	1.92372	-0.269855		C(Region, Treatment('hp'))[T.cx]	40	0	-0.365	0.938	0.278	0.4968	2.62754	0.0657658
Region[T.wb]	0	1.32956	0.789	1.922	0.299	1	12.346	2.10295		C(Region, Treatment('wb'))[T.hp]	0	-1.33255	-2.005	-0.556	0.386	0.9976	2.68214	-2.20688		C(Region, Treatment('hp'))[T.wb]	2	0	0	0	0	0	19.4501	0.354023
Region[T.wb]	1	0	-0.109	0.757	0.237	0.5066	18.7608	0.184805		C(Region, Treatment('wb'))[T.hp]	1	0	-0.061	0.688	0.197	0.4362	19.4369	-0.28441		C(Region, Treatment('hp'))[T.wb]	16	0	-0.094	1.049	0.313	0.5132	5.4404	0.354023
Region[T.wb]	2	0	0	0	0	0	18.7984	0.184805		C(Region, Treatment('wb'))[T.hp]	2	0	0	0	0	0	15.8818	-0.28441		C(Region, Treatment('hp'))[T.wb]	37	0	-0.829	0.372	0.21	0.3454	3.3296	0.354023
Region[T.wb]	3	-2.49021	-2.988	-2.024	0.259	1	2.38825	-3.40781		C(Region, Treatment('wb'))[T.hp]	3	2.31268	1.769	2.845	0.288	1	22.3506	3.05208		C(Region, Treatment('hp'))[T.wb]	9	0	-0.132	1.011	0.312	0.4776	6.95773	0.354023
Region[T.wb]	4	0	-0.671	0.117	0.207	0.4564	16.5729	0.184805		C(Region, Treatment('wb'))[T.hp]	4	0	-0.798	0.166	0.215	0.3784	11.7773	-0.28441		C(Region, Treatment('hp'))[T.wb]	24	0	-0.665	0.538	0.181	0.3254	4.90303	0.354023
Region[T.wb]	5	0	-0.469	0.528	0.145	0.308	5.53876	0.184805		C(Region, Treatment('wb'))[T.hp]	5	0	-0.676	0.617	0.195	0.3304	4.70757	-0.28441		C(Region, Treatment('hp'))[T.wb]	41	0	-0.89	0.328	0.247	0.3848	2.51394	0.354023
Region[T.wb]	6	0	-0.074	0.979	0.322	0.6144	7.89137	0.184805		C(Region, Treatment('wb'))[T.hp]	6	-1.01904	-1.743	-0.337	0.411	0.964	3.14916	-1.75457		C(Region, Treatment('hp'))[T.wb]	21	0	-1.013	0.165	0.303	0.4676	7.28526	0.354023
Region[T.wb]	7	0	-0.09	0.932	0.289	0.5358	7.55168	0.184805		C(Region, Treatment('wb'))[T.hp]	7	-0.844117	-1.548	-0.133	0.444	0.8806	3.35367	-1.50221		C(Region, Treatment('hp'))[T.wb]	22	0	-0.225	1.014	0.289	0.4402	4.636	0.354023
Region[T.wb]	8	0.671439	0.118	1.234	0.353	0.8734	11.4068	1.15349		C(Region, Treatment('wb'))[T.hp]	8	-0.987383	-1.719	-0.287	0.424	0.955	3.15437	-1.7089		C(Region, Treatment('hp'))[T.wb]	10	-1.92138	-2.442	-1.456	0.26	1	4.85725	-2.41794
Region[T.wb]	9	0	-0.52	0.49	0.139	0.2908	8.91531	0.184805		C(Region, Treatment('wb'))[T.hp]	9	-0.757941	-1.361	0.006	0.429	0.833	3.51567	-1.37789		C(Region, Treatment('hp'))[T.wb]	18	-1.5607	-2.095	-0.999	0.296	1	3.89679	-1.89759
Region[T.wb]	10	0	-1.118	0.014	0.366	0.7476	7.51401	0.184805		C(Region, Treatment('wb'))[T.hp]	10	1.87663	1.425	2.367	0.249	1	28.3266	2.423		C(Region, Treatment('hp'))[T.wb]	26	0	-1.039	0.101	0.314	0.5258	5.73652	0.354023
Region[T.wb]	11	0	-0.206	0.742	0.196	0.3774	8.14798	0.184805		C(Region, Treatment('wb'))[T.hp]	11	0	-1.213	0.011	0.393	0.7028	7.4348	-0.28441		C(Region, Treatment('hp'))[T.wb]	30	-0.932513	-1.491	-0.311	0.356	0.9616	2.80763	-0.991309
Region[T.wb]	12	0	-0.931	0.066	0.311	0.6148	10.3271	0.184805		C(Region, Treatment('wb'))[T.hp]	12	0	-0.697	0.492	0.184	0.3198	6.29762	-0.28441		C(Region, Treatment('hp'))[T.wb]	4	0	-0.378	0.532	0.132	0.2878	13.8302	0.354023
Region[T.wb]	13	0	-0.156	0.938	0.268	0.4546	4.24088	0.184805		C(Region, Treatment('wb'))[T.hp]	13	0	-1.12	0.264	0.325	0.4576	4.05589	-0.28441		C(Region, Treatment('hp'))[T.wb]	20	0	-0.383	0.696	0.167	0.3112	4.57613	0.354023
Region[T.wb]	14	0	-0.61	0.372	0.157	0.3246	7.00602	0.184805		C(Region, Treatment('wb'))[T.hp]	14	0	-0.978	0.251	0.259	0.3916	5.59667	-0.28441		C(Region, Treatment('hp'))[T.wb]	28	0	-0.383	0.719	0.196	0.3322	4.4099	0.354023
Region[T.wb]	15	0	-0.851	0.317	0.215	0.3848	4.3613	0.184805		C(Region, Treatment('wb'))[T.hp]	15	0	-0.269	1.054	0.325	0.5004	3.52955	-0.28441		C(Region, Treatment('hp'))[T.wb]	34	0	-1.003	0.219	0.291	0.4562	3.72793	0.354023
Region[T.wb]	16	0	-0.205	0.829	0.243	0.461	5.92849	0.184805		C(Region, Treatment('wb'))[T.hp]	16	0	-1.316	0.035	0.428	0.6878	5.60787	-0.28441		C(Region, Treatment('hp'))[T.wb]	1	0	-0.6	0.17	0.157	0.3458	25.9937	0.354023
Region[T.wb]	17	-0.698382	-1.321	-0.104	0.384	0.847	3.55512	-0.822747		C(Region, Treatment('wb'))[T.hp]	17	0	-0.551	0.78	0.207	0.3482	3.38777	-0.28441		C(Region, Treatment('hp'))[T.wb]	3	-2.54557	-3.052	-2.017	0.276	1	2.37567	-3.31846
Region[T.wb]	18	0	-1.053	0.11	0.334	0.5672	5.12828	0.184805		C(Region, Treatment('wb'))[T.hp]	18	1.57298	1.076	2.111	0.279	1	16.513	1.98492		C(Region, Treatment('hp'))[T.wb]	15	0	-1.025	0.237	0.274	0.4274	4.91284	0.354023
Region[T.wb]	19	0	-0.833	0.193	0.24	0.4318	5.88125	0.184805		C(Region, Treatment('wb'))[T.hp]	19	0	-0.257	0.96	0.249	0.3826	4.54111	-0.28441		C(Region, Treatment('hp'))[T.wb]	23	-2.14489	-2.674	-1.616	0.282	1	2.08331	-2.7404
Region[T.wb]	20	0	-0.49	0.55	0.153	0.3064	4.58491	0.184805		C(Region, Treatment('wb'))[T.hp]	20	0	-0.987	0.346	0.277	0.3908	3.88519	-0.28441		C(Region, Treatment('hp'))[T.wb]	25	-0.804882	-1.411	-0.245	0.375	0.9072	3.37357	-0.807177
Region[T.wb]	21	0	-0.509	0.635	0.165	0.312	5.45629	0.184805		C(Region, Treatment('wb'))[T.hp]	21	0	-0.041	1.142	0.381	0.6856	4.74538	-0.28441		C(Region, Treatment('hp'))[T.wb]	36	0	-0.612	0.524	0.166	0.3106	3.26367	0.354023
Region[T.wb]	22	0	-0.378	0.719	0.186	0.3436	5.25285	0.184805		C(Region, Treatment('wb'))[T.hp]	22	0	-1.337	0.062	0.442	0.718	4.66073	-0.28441		C(Region, Treatment('hp'))[T.wb]	39	0	-1.269	0.077	0.391	0.5968	3.20545	0.354023
Region[T.wb]	23	-1.97976	-2.548	-1.452	0.293	1	2.07096	-2.67138		C(Region, Treatment('wb'))[T.hp]	23	2.05105	1.488	2.639	0.303	1	14.6908	2.67463		C(Region, Treatment('hp'))[T.wb]	0	1.34758	0.79	1.965	0.319	0.998	12.7743	2.29817
Region[T.wb]	24	0	-1.165	0.016	0.383	0.7518	7.80504	0.184805		C(Region, Treatment('wb'))[T.hp]	24	0	-0.954	0.401	0.242	0.3654	3.93602	-0.28441		C(Region, Treatment('hp'))[T.wb]	13	0	-0.171	0.981	0.276	0.4474	4.3573	0.354023
Region[T.wb]	25	-0.81564	-1.405	-0.295	0.337	0.955	3.44916	-0.991915		C(Region, Treatment('wb'))[T.hp]	25	0	-0.046	1.274	0.407	0.645	3.28764	-0.28441		C(Region, Treatment('hp'))[T.wb]	38	0	-0.596	0.663	0.186	0.3252	2.86009	0.354023
Region[T.wb]	26	0	-0.907	0.156	0.261	0.4674	5.16947	0.184805		C(Region, Treatment('wb'))[T.hp]	26	0	-0.184	1.025	0.307	0.4726	3.89686	-0.28441		C(Region, Treatment('hp'))[T.wb]	6	0.775858	0.193	1.435	0.386	0.9138	11.7366	1.47335
Region[T.wb]	27	0	-0.119	0.971	0.28	0.4782	4.01393	0.184805		C(Region, Treatment('wb'))[T.hp]	27	0	-1.021	0.305	0.298	0.4366	3.92423	-0.28441		C(Region, Treatment('hp'))[T.wb]	7	0	-0.017	1.175	0.382	0.7588	6.09734	0.354023
Region[T.wb]	28	0	-0.326	0.711	0.184	0.3536	4.3744	0.184805		C(Region, Treatment('wb'))[T.hp]	28	0	-1.059	0.36	0.29	0.4026	3.86581	-0.28441		C(Region, Treatment('hp'))[T.wb]	8	0.812425	0.268	1.446	0.349	0.9518	11.3054	1.5261
Region[T.wb]	29	0	-0.833	0.18	0.217	0.4072	5.03679	0.184805		C(Region, Treatment('wb'))[T.hp]	29	0	-0.666	0.669	0.195	0.3234	3.88907	-0.28441		C(Region, Treatment('hp'))[T.wb]	17	0	-1.059	0.217	0.336	0.531	5.12358	0.354023
Region[T.wb]	30	-0.80047	-1.409	-0.222	0.381	0.9058	2.65196	-0.970029		C(Region, Treatment('wb'))[T.hp]	30	0.886752	0.179	1.57	0.447	0.8788	6.41041	0.994904		C(Region, Treatment('hp'))[T.wb]	5	0	-0.505	0.561	0.146	0.2802	5.748	0.354023
Region[T.wb]	31	0	-1.053	0.067	0.33	0.5682	4.67753	0.184805		C(Region, Treatment('wb'))[T.hp]	31	0	-0.306	0.952	0.257	0.3886	3.20968	-0.28441		C(Region, Treatment('hp'))[T.wb]	11	0	-0.093	0.964	0.274	0.4544	7.47716	0.354023
Region[T.wb]	32	0	-0.725	0.297	0.186	0.3464	4.70097	0.184805		C(Region, Treatment('wb'))[T.hp]	32	0	-0.698	0.535	0.185	0.3076	3.73658	-0.28441		C(Region, Treatment('hp'))[T.wb]	19	0	-0.921	0.155	0.281	0.4754	6.37161	0.354023
Region[T.wb]	33	0	-0.767	0.295	0.196	0.3616	4.63562	0.184805		C(Region, Treatment('wb'))[T.hp]	33	0	-0.511	0.758	0.195	0.3298	3.6957	-0.28441		C(Region, Treatment('hp'))[T.wb]	29	0	-0.799	0.284	0.201	0.3642	4.98211	0.354023
Region[T.wb]	34	0	-1.013	0.172	0.326	0.5608	3.94232	0.184805		C(Region, Treatment('wb'))[T.hp]	34	0	-0.581	0.796	0.216	0.3434	2.67559	-0.28441		C(Region, Treatment('hp'))[T.wb]	32	0	-0.739	0.373	0.164	0.2986	4.65458	0.354023
Region[T.wb]	35	0	-0.804	0.268	0.193	0.3612	3.97002	0.184805		C(Region, Treatment('wb'))[T.hp]	35	0	-0.722	0.577	0.193	0.308	3.13043	-0.28441		C(Region, Treatment('hp'))[T.wb]	33	0	-0.769	0.257	0.193	0.3578	4.75812	0.354023
Region[T.wb]	36	0	-0.642	0.472	0.172	0.3252	3.26993	0.184805		C(Region, Treatment('wb'))[T.hp]	36	0	-0.779	0.568	0.21	0.3414	2.67025	-0.28441		C(Region, Treatment('hp'))[T.wb]	35	0	-0.688	0.5	0.183	0.313	3.93084	0.354023
Region[T.wb]	37	0	-0.796	0.278	0.207	0.3806	3.34936	0.184805		C(Region, Treatment('wb'))[T.hp]	37	0	-0.657	0.637	0.193	0.337	2.61737	-0.28441		C(Region, Treatment('hp'))[T.wb]	12	0	-0.651	0.434	0.171	0.3152	8.06757	0.354023
Region[T.wb]	38	0	-0.723	0.438	0.174	0.3362	2.79762	0.184805		C(Region, Treatment('wb'))[T.hp]	38	0	-0.809	0.636	0.223	0.3324	2.31445	-0.28441		C(Region, Treatment('hp'))[T.wb]	14	0	-0.47	0.63	0.157	0.2954	6.59197	0.354023
Region[T.wb]	39	0	-1.22	0.027	0.389	0.692	3.42729	0.184805		C(Region, Treatment('wb'))[T.hp]	39	0	-0.382	1.038	0.271	0.3772	2.01813	-0.28441		C(Region, Treatment('hp'))[T.wb]	27	0	-0.151	1.008	0.288	0.4454	4.14894	0.354023
Region[T.wb]	40	0	-1.107	0.13	0.361	0.6126	3.19558	0.184805		C(Region, Treatment('wb'))[T.hp]	40	0	-0.401	1.014	0.286	0.43	2.1068	-0.28441		C(Region, Treatment('hp'))[T.wb]	31	0	-1.04	0.089	0.335	0.5682	4.81075	0.354023
Region[T.wb]	41	0	-0.882	0.305	0.249	0.4192	2.47879	0.184805		C(Region, Treatment('wb'))[T.hp]	41	0	-0.645	0.83	0.229	0.349	1.90441	-0.28441		C(Region, Treatment('hp'))[T.wb]	40	0	-1.145	0.146	0.368	0.5854	3.20866	0.354023

## Sheet: neuronal_between_treatments
Sub-region = HPF										Sub-region = CTX										Sub-region = WB
Automatic reference selection! Reference cell type set to 1.Mixed.Glut										Automatic reference selection! Reference cell type set to 2.L6.CT.CTX										Automatic reference selection! Reference cell type set to 33.Sncg.Gaba
Compositional Analysis summary (extended):										Compositional Analysis summary (extended):										Compositional Analysis summary (extended):
Data: 9 samples, 42 cell types										Data: 12 samples, 42 cell types										Data: 21 samples, 42 cell types
Reference index: 16 (1.Mixed.Glut)										Reference index: 0 (2.L6.CT.CTX)										Reference index: 35 (33.Sncg.Gaba)
Formula: Treatment										Formula: Treatment										Formula: Treatment
Spike-and-slab threshold: 1.000										Spike-and-slab threshold: 1.000										Spike-and-slab threshold: 0.893
MCMC Sampling: Sampled 10000 chain states (5000 burnin samples) in 1686.976 sec. Acceptance rate: 75.8%										MCMC Sampling: Sampled 10000 chain states (5000 burnin samples) in 402.726 sec. Acceptance rate: 75.7%										MCMC Sampling: Sampled 10000 chain states (5000 burnin samples) in 3396.900 sec. Acceptance rate: 74.0%
Intercepts										Intercepts										Intercepts
Cell Type	Final Parameter	HDI 3%	HDI 97%	SD	Expected Sample					Cell Type	Final Parameter	HDI 3%	HDI 97%	SD	Expected Sample					Cell Type	Final Parameter	HDI 3%	HDI 97%	SD	Expected Sample
2	1.084	0.506	1.651	0.309	6.37726					2	1.664	1.289	2.096	0.218	5.54143					2	1.959	1.674	2.264	0.16	37.1334
16	-0.258	-1.043	0.56	0.431	1.66652					16	0.683	0.086	1.254	0.311	2.07768					16	0.798	0.389	1.182	0.212	11.6292
37	-0.312	-1.118	0.497	0.421	1.57892					37	0.231	-0.457	0.86	0.353	1.32214					37	-0.279	-0.744	0.141	0.238	3.96108
9	-0.093	-0.893	0.645	0.413	1.96548					9	1.265	0.778	1.732	0.254	3.71825					9	0.893	0.567	1.232	0.18	12.7881
24	-0.117	-0.936	0.663	0.421	1.91887					24	1.283	0.815	1.774	0.259	3.78579					24	0.154	-0.281	0.597	0.237	6.10749
41	-0.512	-1.355	0.295	0.448	1.29271					41	-0.141	-0.842	0.47	0.35	0.911424					41	-0.646	-1.151	-0.172	0.265	2.74427
21	0.868	0.213	1.481	0.346	5.13838					21	0.339	-0.231	0.983	0.33	1.47293					21	0.521	0.114	0.978	0.229	8.81554
22	-0.467	-1.301	0.351	0.433	1.35221					22	0.652	0.041	1.199	0.311	2.01426					22	0.411	0.024	0.786	0.207	7.89726
10	1.745	1.034	2.366	0.374	12.351					10	0.94	0.31	1.465	0.303	2.68654					10	0.188	-0.239	0.579	0.221	6.31872
18	1.408	0.753	2.068	0.371	8.8175					18	0.507	-0.128	1.117	0.339	1.74238					18	-0.031	-0.462	0.379	0.225	5.07596
26	0.572	-0.111	1.249	0.367	3.82186					26	0.579	-0.083	1.114	0.323	1.87246					26	0.076	-0.343	0.471	0.218	5.64921
30	0.759	0.03	1.566	0.404	4.60774					30	0.663	0.114	1.252	0.303	2.03654					30	-0.355	-0.808	0.099	0.244	3.67119
4	0.901	0.293	1.513	0.33	5.31078					4	2.011	1.606	2.405	0.209	7.84011					4	1.408	1.123	1.702	0.154	21.4027
20	-0.259	-1.069	0.511	0.425	1.66486					20	0.438	-0.245	0.986	0.33	1.62621					20	0.214	-0.19	0.63	0.219	6.48516
28	-0.235	-1.058	0.553	0.429	1.70529					28	0.31	-0.299	0.951	0.344	1.43083					28	0.327	-0.087	0.725	0.218	7.26099
34	-0.136	-0.927	0.655	0.428	1.88276					34	0.525	-0.076	1.086	0.31	1.77403					34	-0.301	-0.761	0.169	0.249	3.87489
1	1.997	1.607	2.344	0.197	15.8908					1	1.727	1.283	2.196	0.242	5.90178					1	1.573	1.262	1.862	0.159	25.2422
3	2.197	1.605	2.779	0.324	19.409					3	2.337	1.986	2.695	0.191	10.8618					3	-0.595	-1.079	-0.135	0.257	2.88786
15	0.326	-0.458	1.069	0.414	2.9884					15	0.273	-0.471	0.873	0.35	1.37885					15	-0.244	-0.761	0.247	0.268	4.10217
23	1.579	1.024	2.094	0.281	10.4619					23	1.645	1.187	2.071	0.24	5.43714					23	-0.729	-1.256	-0.271	0.262	2.52569
25	0.56	-0.134	1.226	0.367	3.77628					25	1.119	0.62	1.604	0.26	3.21316					25	-0.078	-0.487	0.378	0.228	4.84291
36	-0.407	-1.199	0.341	0.423	1.43582					36	0.195	-0.455	0.88	0.361	1.27539					36	-0.184	-0.652	0.25	0.238	4.35583
39	-0.248	-1.071	0.536	0.428	1.68327					39	0.384	-0.265	0.99	0.336	1.54073					39	-0.553	-1.054	-0.039	0.268	3.01173
0	-0.393	-1.192	0.401	0.43	1.45607					0	-0.092	-0.73	0.585	0.353	0.957196					0	1.822	1.458	2.201	0.2	32.3792
13	-0.305	-1.109	0.436	0.416	1.59001					13	0.154	-0.479	0.77	0.333	1.22416					13	0.759	0.247	1.235	0.268	11.1844
38	-0.513	-1.356	0.29	0.442	1.29141					38	-0.092	-0.764	0.611	0.366	0.957196					38	-0.302	-0.789	0.166	0.253	3.87101
6	-0.124	-1.08	0.736	0.472	1.90549					6	0.98	0.386	1.51	0.303	2.79618					6	1.122	0.83	1.442	0.163	16.079
7	0.029	-0.879	0.971	0.478	2.22051					7	0.887	0.333	1.436	0.299	2.54786					7	1.023	0.703	1.316	0.161	14.5635
8	-0.112	-1.013	0.75	0.464	1.92849					8	0.709	0.113	1.273	0.313	2.13241					8	1.099	0.801	1.39	0.158	15.7134
17	0.309	-0.603	1.303	0.497	2.93803					17	1.175	0.689	1.663	0.261	3.39823					17	-0.057	-0.527	0.358	0.236	4.94569
5	0.242	-0.516	0.893	0.379	2.74763					5	0.507	-0.127	1.071	0.318	1.74238					5	0.457	0.05	0.823	0.207	8.26902
11	0.16	-0.525	0.892	0.381	2.53131					11	1.069	0.485	1.566	0.281	3.05645					11	1.046	0.693	1.41	0.194	14.9023
19	0.617	-0.088	1.321	0.383	3.99778					19	0.78	0.19	1.322	0.302	2.28932					19	0.263	-0.151	0.634	0.21	6.81085
29	0.185	-0.649	0.977	0.427	2.59539					29	0.706	0.155	1.213	0.293	2.12602					29	0.132	-0.283	0.544	0.223	5.97459
32	-0.024	-0.833	0.68	0.401	2.10589					32	0.595	0.006	1.177	0.306	1.90266					32	0.115	-0.28	0.513	0.212	5.87388
33	0.175	-0.624	0.87	0.4	2.56957					33	0.482	-0.086	1.079	0.311	1.69936					33	0.093	-0.273	0.448	0.193	5.74607
35	-0.185	-1.022	0.584	0.424	1.79273					35	0.424	-0.163	1.087	0.322	1.6036					35	-0.148	-0.628	0.317	0.255	4.5155
12	0.609	-0.205	1.395	0.421	3.96592					12	1.598	1.168	2.034	0.234	5.18751					12	1.233	0.87	1.603	0.196	17.9666
14	0.17	-0.614	0.923	0.402	2.55675					14	1.171	0.601	1.651	0.283	3.38466					14	0.664	0.291	1.069	0.208	10.1708
27	-0.288	-1.078	0.474	0.417	1.61727					27	0.029	-0.67	0.693	0.373	1.08032					27	0.343	-0.047	0.724	0.207	7.3781
31	0.226	-0.543	0.975	0.407	2.70402					31	0.593	-0.075	1.123	0.33	1.89886					31	-0.156	-0.622	0.278	0.244	4.47952
40	-0.163	-0.95	0.608	0.418	1.8326					40	0.217	-0.41	0.823	0.33	1.30376					40	-0.585	-1.054	-0.133	0.247	2.91688
Effects										Effects										Effects
Covariate	Cell Type	Final Parameter	HDI 3%	HDI 97%	SD	Inclusion probability	Expected Sample	log2-fold change		Covariate	Cell Type	Final Parameter	HDI 3%	HDI 97%	SD	Inclusion probability	Expected Sample	log2-fold change		Covariate	Cell Type	Final Parameter	HDI 3%	HDI 97%	SD	Inclusion probability	Expected Sample	log2-fold change
Treatment[T.RML]	2	0	-0.514	0.697	0.217	0.4694	6.37726	0		Treatment[T.RML]	2	0	0	0	0	0	5.54143	0		Treatment[T.RML]	2	0	-0.681	0.043	0.228	0.6562	38.2088	0.0411868
Treatment[T.RML]	16	0	-0.47	1.005	0.303	0.5268	1.66652	0		Treatment[T.RML]	16	0	-0.328	0.374	0.133	0.5422	2.07768	0		Treatment[T.RML]	16	0	-0.859	0.176	0.284	0.6054	11.9659	0.0411868
Treatment[T.RML]	37	0	-0.573	0.884	0.268	0.5024	1.57892	0		Treatment[T.RML]	37	0	-0.34	0.341	0.131	0.571	1.32214	0		Treatment[T.RML]	37	0	-0.573	0.618	0.206	0.4308	4.07579	0.0411868
Treatment[T.RML]	9	0	-0.505	0.887	0.283	0.5358	1.96548	0		Treatment[T.RML]	9	0	-0.21	0.41	0.122	0.5004	3.71825	0		Treatment[T.RML]	9	0	-0.403	0.542	0.163	0.3972	13.1585	0.0411868
Treatment[T.RML]	24	0	-0.715	0.765	0.276	0.5394	1.91887	0		Treatment[T.RML]	24	0	-0.222	0.512	0.15	0.4684	3.78579	0		Treatment[T.RML]	24	0	-0.239	0.925	0.271	0.5236	6.28436	0.0411868
Treatment[T.RML]	41	0	-0.651	0.835	0.275	0.5034	1.29271	0		Treatment[T.RML]	41	0	-0.305	0.358	0.128	0.4804	0.911424	0		Treatment[T.RML]	41	0	-0.503	0.756	0.223	0.4444	2.82375	0.0411868
Treatment[T.RML]	21	0	-0.465	0.802	0.251	0.5058	5.13838	0		Treatment[T.RML]	21	0	-0.387	0.393	0.139	0.5024	1.47293	0		Treatment[T.RML]	21	0	-0.967	0.126	0.296	0.586	9.07084	0.0411868
Treatment[T.RML]	22	0	-0.633	0.791	0.27	0.5128	1.35221	0		Treatment[T.RML]	22	0	-0.28	0.36	0.119	0.5134	2.01426	0		Treatment[T.RML]	22	0	-0.33	0.712	0.214	0.47	8.12597	0.0411868
Treatment[T.RML]	10	0	-0.023	1.347	0.43	0.8764	12.351	0		Treatment[T.RML]	10	0	-0.466	0.222	0.13	0.5588	2.68654	0		Treatment[T.RML]	10	0	-0.516	0.63	0.203	0.4316	6.50171	0.0411868
Treatment[T.RML]	18	0	-0.199	1.196	0.389	0.6844	8.8175	0		Treatment[T.RML]	18	0	-0.38	0.256	0.114	0.4992	1.74238	0		Treatment[T.RML]	18	0	-0.486	0.63	0.196	0.4296	5.22296	0.0411868
Treatment[T.RML]	26	0	-0.744	0.609	0.247	0.5052	3.82186	0		Treatment[T.RML]	26	0	-0.304	0.356	0.122	0.5162	1.87246	0		Treatment[T.RML]	26	0	-0.467	0.623	0.194	0.424	5.81281	0.0411868
Treatment[T.RML]	30	0	-1.027	0.499	0.302	0.5476	4.60774	0		Treatment[T.RML]	30	0	-0.309	0.332	0.114	0.5096	2.03654	0		Treatment[T.RML]	30	0	-0.483	0.724	0.223	0.4572	3.77751	0.0411868
Treatment[T.RML]	4	0	-0.479	0.787	0.247	0.5312	5.31078	0		Treatment[T.RML]	4	0	-0.302	0.254	0.1	0.5056	7.84011	0		Treatment[T.RML]	4	0	-0.65	0.182	0.182	0.4426	22.0225	0.0411868
Treatment[T.RML]	20	0	-0.771	0.761	0.277	0.5004	1.66486	0		Treatment[T.RML]	20	0	-0.28	0.492	0.138	0.4962	1.62621	0		Treatment[T.RML]	20	0	-0.308	0.801	0.228	0.4704	6.67297	0.0411868
Treatment[T.RML]	28	0	-0.844	0.611	0.266	0.5218	1.70529	0		Treatment[T.RML]	28	0	-0.262	0.428	0.138	0.6082	1.43083	0		Treatment[T.RML]	28	0	-0.761	0.376	0.224	0.4718	7.47127	0.0411868
Treatment[T.RML]	34	0	-0.743	0.725	0.262	0.5084	1.88276	0		Treatment[T.RML]	34	0	-0.397	0.274	0.11	0.4208	1.77403	0		Treatment[T.RML]	34	0	-0.574	0.673	0.219	0.441	3.9871	0.0411868
Treatment[T.RML]	1	0	0	0	0	0	15.8908	0		Treatment[T.RML]	1	0	-0.46	0.208	0.134	0.5208	5.90178	0		Treatment[T.RML]	1	0.627622	0.276	0.973	0.199	0.9874	48.6517	0.946654
Treatment[T.RML]	3	0	-1.08	0.087	0.347	0.7586	19.409	0		Treatment[T.RML]	3	0	-0.12	0.399	0.111	0.5644	10.8618	0		Treatment[T.RML]	3	0	-0.584	0.662	0.222	0.4574	2.97149	0.0411868
Treatment[T.RML]	15	0	-0.347	1.157	0.355	0.5724	2.9884	0		Treatment[T.RML]	15	0	-0.336	0.31	0.117	0.498	1.37885	0		Treatment[T.RML]	15	0.754495	0.129	1.422	0.388	0.9118	8.97605	1.12969
Treatment[T.RML]	23	0	-0.648	0.438	0.205	0.4998	10.4619	0		Treatment[T.RML]	23	0	-0.253	0.363	0.114	0.4664	5.43714	0		Treatment[T.RML]	23	0	-0.555	0.741	0.227	0.4444	2.59884	0.0411868
Treatment[T.RML]	25	0	-0.733	0.664	0.246	0.4692	3.77628	0		Treatment[T.RML]	25	0	-0.38	0.232	0.121	0.5388	3.21316	0		Treatment[T.RML]	25	0	-0.651	0.537	0.204	0.4266	4.98316	0.0411868
Treatment[T.RML]	36	0	-0.606	0.842	0.26	0.497	1.43582	0		Treatment[T.RML]	36	0	-0.341	0.319	0.12	0.499	1.27539	0		Treatment[T.RML]	36	0	-0.715	0.511	0.218	0.436	4.48198	0.0411868
Treatment[T.RML]	39	0	-0.758	0.634	0.264	0.5224	1.68327	0		Treatment[T.RML]	39	0	-0.397	0.319	0.133	0.5134	1.54073	0		Treatment[T.RML]	39	0	-0.873	0.408	0.275	0.5134	3.09895	0.0411868
Treatment[T.RML]	0	0	-0.68	0.684	0.249	0.5076	1.45607	0		Treatment[T.RML]	0	0	-0.314	0.417	0.135	0.5204	0.957196	0		Treatment[T.RML]	0	-0.994205	-1.541	-0.464	0.295	0.9974	12.3278	-1.39315
Treatment[T.RML]	13	0	-0.595	0.827	0.27	0.5032	1.59001	0		Treatment[T.RML]	13	0	-0.284	0.355	0.116	0.4996	1.22416	0		Treatment[T.RML]	13	-0.706778	-1.237	0.009	0.378	0.8934	5.67623	-0.978478
Treatment[T.RML]	38	0	-0.673	0.874	0.284	0.5142	1.29141	0		Treatment[T.RML]	38	0	-0.259	0.389	0.118	0.4756	0.957196	0		Treatment[T.RML]	38	0	-0.799	0.41	0.237	0.455	3.98312	0.0411868
Treatment[T.RML]	6	0	-0.992	0.617	0.309	0.5368	1.90549	0		Treatment[T.RML]	6	0	-0.251	0.418	0.13	0.4816	2.79618	0		Treatment[T.RML]	6	0	-0.383	0.474	0.141	0.378	16.5447	0.0411868
Treatment[T.RML]	7	0	-1.141	0.477	0.347	0.5594	2.22051	0		Treatment[T.RML]	7	0	-0.218	0.563	0.178	0.6188	2.54786	0		Treatment[T.RML]	7	0	-0.44	0.449	0.141	0.3616	14.9852	0.0411868
Treatment[T.RML]	8	0	-1.026	0.502	0.311	0.5582	1.92849	0		Treatment[T.RML]	8	0	-0.298	0.425	0.131	0.4756	2.13241	0		Treatment[T.RML]	8	0	-0.329	0.526	0.141	0.369	16.1685	0.0411868
Treatment[T.RML]	17	0	-1.317	0.322	0.42	0.6406	2.93803	0		Treatment[T.RML]	17	0	-0.223	0.382	0.113	0.4948	3.39823	0		Treatment[T.RML]	17	0	-0.338	0.832	0.252	0.5046	5.08892	0.0411868
Treatment[T.RML]	5	0	-0.522	0.905	0.26	0.5006	2.74763	0		Treatment[T.RML]	5	0	-0.342	0.364	0.122	0.4698	1.74238	0		Treatment[T.RML]	5	0	-0.571	0.514	0.184	0.4064	8.50849	0.0411868
Treatment[T.RML]	11	0	-0.785	0.619	0.255	0.5198	2.53131	0		Treatment[T.RML]	11	0	-0.327	0.284	0.112	0.516	3.05645	0		Treatment[T.RML]	11	0	-0.824	0.137	0.26	0.579	15.3339	0.0411868
Treatment[T.RML]	19	0	-0.818	0.606	0.264	0.5212	3.99778	0		Treatment[T.RML]	19	0	-0.38	0.329	0.13	0.5398	2.28932	0		Treatment[T.RML]	19	0	-0.622	0.529	0.189	0.3988	7.00809	0.0411868
Treatment[T.RML]	29	0	-0.958	0.547	0.301	0.5256	2.59539	0		Treatment[T.RML]	29	0	-0.246	0.421	0.131	0.4784	2.12602	0		Treatment[T.RML]	29	0	-0.599	0.55	0.189	0.3936	6.14762	0.0411868
Treatment[T.RML]	32	0	-0.66	0.751	0.255	0.4936	2.10589	0		Treatment[T.RML]	32	0	-0.281	0.463	0.15	0.609	1.90266	0		Treatment[T.RML]	32	0	-0.515	0.584	0.181	0.3968	6.04399	0.0411868
Treatment[T.RML]	33	0	-0.744	0.71	0.267	0.5186	2.56957	0		Treatment[T.RML]	33	0	-0.259	0.571	0.181	0.5632	1.69936	0		Treatment[T.RML]	33	0	0	0	0	0	5.91248	0.0411868
Treatment[T.RML]	35	0	-0.697	0.663	0.246	0.5058	1.79273	0		Treatment[T.RML]	35	0	-0.298	0.373	0.131	0.5508	1.6036	0		Treatment[T.RML]	35	0	-0.253	0.928	0.293	0.5466	4.64627	0.0411868
Treatment[T.RML]	12	0	-1.042	0.401	0.326	0.5578	3.96592	0		Treatment[T.RML]	12	0	-0.323	0.262	0.103	0.4678	5.18751	0		Treatment[T.RML]	12	-1.03975	-1.623	-0.467	0.311	0.9968	6.53591	-1.45886
Treatment[T.RML]	14	0	-0.722	0.696	0.256	0.4794	2.55675	0		Treatment[T.RML]	14	0	-0.326	0.282	0.113	0.517	3.38466	0		Treatment[T.RML]	14	0	-0.85	0.223	0.255	0.5328	10.4653	0.0411868
Treatment[T.RML]	27	0	-0.636	0.815	0.271	0.5176	1.61727	0		Treatment[T.RML]	27	0	-0.35	0.401	0.135	0.5176	1.08032	0		Treatment[T.RML]	27	0	-0.47	0.607	0.191	0.4322	7.59177	0.0411868
Treatment[T.RML]	31	0	-0.76	0.647	0.257	0.4906	2.70402	0		Treatment[T.RML]	31	0	-0.306	0.353	0.128	0.5848	1.89886	0		Treatment[T.RML]	31	0	-0.555	0.622	0.201	0.4218	4.60925	0.0411868
Treatment[T.RML]	40	0	-0.692	0.71	0.262	0.532	1.8326	0		Treatment[T.RML]	40	0	-0.314	0.405	0.133	0.497	1.30376	0		Treatment[T.RML]	40	0	-0.685	0.549	0.218	0.4326	3.00136	0.0411868
