# Supplementary material for: Single-cell transcriptomics unveils molecular signatures of neuronal vulnerability in a mouse model of prion disease that overlap with Alzheimer’s disease
Source: Nat Commun. 2024 Nov 23;15:10174. doi: 10.1038/s41467-024-54579-2 (PMC11585576; doi:10.1038/s41467-024-54579-2)
Supplement: Supplementary file 6 — Supplementary Data 4 [file 41467_2024_54579_MOESM6_ESM.xlsx]

## Sheet: MAST full atlas
MAST aggregated celltype DE analysis
celltype	gene	Pr..Chisq.	coef	ci.hi	ci.lo	FDR	score
endo	Net1	5.92696e-23	0.348332	0.261354	0.221536	1.1196e-19	18.9509
endo	Txnip	2.49102e-17	0.330483	0.256897	0.20125	2.35276e-14	13.6284
endo	Pmaip1	2.04529e-13	0.530127	0.450398	0.284513	9.6589e-11	10.0151
endo	Paqr5	4.6359e-13	0.31105	0.260171	0.171036	1.75144e-10	9.7566
endo	Fyco1	6.37311e-11	0.136321	0.115424	0.0735567	1.30174e-08	7.88548
endo	Mcl1	2.00761e-10	0.149441	0.123047	0.0841226	3.02665e-08	7.51904
endo	2024-03-07	4.27686e-10	0.0836712	0.0720981	0.0438949	4.77138e-08	7.32136
endo	Fnbp1l	6.65017e-10	0.282197	0.240046	0.151163	6.61167e-08	7.17969
endo	Serinc3	6.47274e-10	0.385256	0.326447	0.20763	6.61167e-08	7.17969
endo	Nek7	9.22313e-10	0.0938019	0.0788797	0.0511573	8.71125e-08	7.05992
endo	Gatm	1.16494e-09	0.409621	0.355587	0.212268	9.16908e-08	7.03767
endo	Itpr1	1.06096e-09	0.0896777	0.0754298	0.0488899	9.16908e-08	7.03767
endo	Mrtfb	2.04141e-09	0.270404	0.235739	0.139121	1.32973e-07	6.87624
endo	Fryl	2.59433e-09	0.261717	0.222198	0.140619	1.62412e-07	6.78938
endo	Cnot6l	4.20842e-09	0.106963	0.092662	0.0556208	2.09284e-07	6.67926
endo	Rapgef6	4.21006e-09	0.154018	0.134785	0.0787289	2.09284e-07	6.67926
endo	Znrf3	7.5587e-09	0.0812382	0.0688653	0.0437547	3.5696e-07	6.44738
endo	Slc31a1	8.83506e-09	0.182365	0.16081	0.0920019	3.97367e-07	6.40081
endo	Osbpl9	1.10639e-08	0.100375	0.0880685	0.0510815	4.86038e-07	6.31333
endo	Pir	1.1513e-08	0.31811	0.274205	0.166789	4.94275e-07	6.30603
endo	Dazap2	1.77613e-08	0.100993	0.0884315	0.0515745	7.45579e-07	6.12751
endo	Selenom	2.65151e-08	0.238151	0.209979	0.120168	1.06568e-06	5.97237
endo	Reep5	3.0016e-08	0.125645	0.109057	0.0651238	1.18126e-06	5.92766
endo	Klf3	3.47849e-08	0.116096	0.100943	0.0600007	1.31888e-06	5.8798
endo	Foxq1	3.85227e-08	0.300791	0.264036	0.152948	1.39941e-06	5.85405
endo	Bcl2l1	4.59172e-08	0.162796	0.144752	0.0809317	1.63656e-06	5.78607
endo	Adgrg1	4.87485e-08	0.119296	0.112752	0.0526267	1.67429e-06	5.77617
endo	Syf2	5.88514e-08	0.109955	0.0978975	0.0545325	1.98518e-06	5.7022
endo	Tsc22d3	6.33921e-08	0.249565	0.229241	0.11673	2.05726e-06	5.68671
endo	Tfrc	8.06285e-08	0.530233	0.470203	0.264857	2.41758e-06	5.61662
endo	Ppp1r2	8.0477e-08	0.128877	0.112848	0.0658128	2.41758e-06	5.61662
endo	Kdm6a	1.30154e-07	0.126439	0.114307	0.0609756	3.72515e-06	5.42886
endo	Gjc1	1.36456e-07	0.130037	0.120124	0.0601451	3.84724e-06	5.41485
endo	Arhgap5	1.46572e-07	0.075953	0.0692675	0.0360257	4.01269e-06	5.39656
endo	Herc1	1.45171e-07	0.0807082	0.0752407	0.0366447	4.01269e-06	5.39656
endo	Usp53	1.87129e-07	0.296253	0.271324	0.139369	5.0498e-06	5.29673
endo	Psma6	2.17032e-07	0.0774951	0.0689351	0.0384959	5.61607e-06	5.25057
endo	Svil	2.59767e-07	0.139158	0.130624	0.0622909	6.45658e-06	5.19
endo	Tmem160	2.892e-07	0.0851904	0.0760238	0.0420751	7.0948e-06	5.14906
endo	Pcca	3.26053e-07	0.142561	0.127557	0.0700748	7.89632e-06	5.10258
endo	Pim3	4.12271e-07	0.199098	0.194166	0.0818419	9.27119e-06	5.03286
endo	Sesn1	4.04822e-07	0.0920843	0.0840609	0.0435952	9.27119e-06	5.03286
endo	Tjp1	4.09744e-07	0.232771	0.203206	0.119484	9.27119e-06	5.03286
endo	Ptprr	5.43636e-07	0.174793	0.158138	0.0841767	1.16696e-05	4.93294
endo	U2af1	5.58839e-07	0.0932704	0.0823251	0.0469751	1.18612e-05	4.92587
endo	Ahcyl1	5.73358e-07	0.0801478	0.073009	0.0380995	1.20341e-05	4.91958
endo	Ocln	6.44786e-07	0.118598	0.109352	0.0550597	1.33846e-05	4.87339
endo	Ranbp9	6.86404e-07	0.0752175	0.0675644	0.0367092	1.40937e-05	4.85098
endo	Ttr	8.50649e-07	0.5498	0.616796	0.145388	1.69145e-05	4.77174
endo	Dipk2b	9.22898e-07	0.121713	0.111754	0.056976	1.81599e-05	4.74089
endo	Ppp3ca	9.32627e-07	0.265338	0.235846	0.13199	1.81622e-05	4.74083
endo	Tmpo	1.33002e-06	0.0890371	0.077365	0.0460666	2.51242e-05	4.59991
endo	Hs3st1	1.3715e-06	0.151801	0.140502	0.0699386	2.53996e-05	4.59517
endo	Atraid	1.53914e-06	0.105221	0.0975285	0.0483387	2.76899e-05	4.55768
endo	Lmo2	1.60865e-06	0.223248	0.206445	0.103043	2.86673e-05	4.54261
endo	Eif4h	1.64317e-06	0.0638641	0.0585375	0.0299969	2.90089e-05	4.53747
endo	Picalm	1.79272e-06	0.124318	0.114424	0.0579171	3.1356e-05	4.50368
endo	Ppp2r5a	1.91433e-06	0.155746	0.147222	0.0686873	3.31758e-05	4.47918
endo	Ubxn1	2.37042e-06	0.116008	0.102299	0.0585216	4.07066e-05	4.39034
endo	Sorbs1	2.85397e-06	0.20794	0.192494	0.0957721	4.85688e-05	4.31364
endo	Hint1	3.18022e-06	0.190172	0.176568	0.0870664	5.36378e-05	4.27053
endo	Myo9a	3.23757e-06	0.0723778	0.0663191	0.0340178	5.41218e-05	4.26663
endo	Bcas3	3.43974e-06	0.0825392	0.0764907	0.0379329	5.52334e-05	4.2578
endo	Ddx3x	3.45026e-06	0.0965744	0.0913849	0.0424956	5.52334e-05	4.2578
endo	Pkp4	3.42802e-06	0.220457	0.207462	0.098156	5.52334e-05	4.2578
endo	Ccdc12	3.59912e-06	0.0575415	0.0573473	0.0224221	5.69182e-05	4.24475
endo	Aftph	3.80278e-06	0.0562729	0.0535369	0.0244739	5.88807e-05	4.23003
endo	Ssbp4	3.91715e-06	0.127547	0.120595	0.0562228	6.01585e-05	4.2207
endo	Rbm3	3.96269e-06	0.41292	0.364547	0.207882	6.03671e-05	4.2192
endo	Fis1	4.68988e-06	0.101587	0.0911858	0.0496431	7.03109e-05	4.15298
endo	Ube2v2	4.92624e-06	0.0510089	0.0483548	0.0223586	7.32729e-05	4.13506
endo	Eif3f	5.23317e-06	0.192877	0.179434	0.0879508	7.66314e-05	4.11559
endo	Gls	5.56903e-06	0.0631904	0.0604777	0.0271229	8.09223e-05	4.09193
endo	Klf13	6.8891e-06	0.0875837	0.0830321	0.0383847	9.71157e-05	4.01271
endo	Psmb6	7.20217e-06	0.0961118	0.0897921	0.0434472	0.000100036	3.99984
endo	Sypl	7.70593e-06	0.0609085	0.0643313	0.0201059	0.000105898	3.97511
endo	Klhl2	8.03927e-06	0.0994322	0.092561	0.0452813	0.000108189	3.96582
endo	Pbrm1	8.3876e-06	0.0809825	0.0762811	0.0359845	0.000111579	3.95242
endo	Sema3c	8.47286e-06	0.452	0.416903	0.209702	0.000111925	3.95107
endo	Stk3	9.50256e-06	0.0891727	0.0914312	0.0321884	0.000123795	3.9073
endo	Tgm2	9.89564e-06	0.11089	0.10375	0.0499769	0.000128033	3.89268
endo	Ssr4	1.07814e-05	0.068015	0.0638976	0.0303912	0.000137608	3.86136
endo	Fau	1.09879e-05	0.226909	0.204315	0.110248	0.000138374	3.85895
endo	Inpp5f	1.09816e-05	0.103929	0.110953	0.0331229	0.000138374	3.85895
endo	Slc3a2	1.13532e-05	0.172904	0.160224	0.0794721	0.000142028	3.84762
endo	Med13l	1.39337e-05	0.0575922	0.0544566	0.0253832	0.000172031	3.76439
endo	Psmb3	1.54073e-05	0.0821284	0.0767479	0.0371062	0.00018777	3.72637
endo	Hist1h1c	1.63568e-05	0.15814	0.159391	0.0598385	0.000198064	3.70319
endo	Kansl1	1.98798e-05	0.09772	0.0927315	0.0427371	0.000236182	3.62675
endo	Vmp1	2.10467e-05	0.0576116	0.0566776	0.023189	0.000248482	3.6047
endo	Hnrnpk	2.2874e-05	0.0711022	0.0744114	0.0241572	0.00026347	3.57927
endo	Cd2ap	2.3614e-05	0.115357	0.108886	0.0510323	0.000268716	3.57071
endo	Tcf12	2.38129e-05	0.134901	0.128297	0.0587146	0.000269357	3.56967
endo	Zfp36	2.46858e-05	0.226877	0.236335	0.0781835	0.000275926	3.55921
endo	Ube2d2a	2.60368e-05	0.0543918	0.0505004	0.0249027	0.000289315	3.53863
endo	Tlk1	3.08506e-05	0.0585148	0.0561786	0.0249401	0.00033686	3.47255
endo	Ogdh	3.11412e-05	0.0519419	0.0533227	0.018684	0.000338078	3.47098
endo	Tek	3.44939e-05	0.183875	0.173602	0.0813027	0.000370221	3.43154
endo	Tob1	3.70702e-05	0.049946	0.0481454	0.0210944	0.000393403	3.40516
endo	2024-03-06	4.19947e-05	0.0430687	0.0407248	0.0189812	0.000440712	3.35585
endo	Tbc1d4	4.4933e-05	0.242476	0.235647	0.100496	0.000466365	3.33127
endo	Bnip3l	4.84359e-05	0.108408	0.108032	0.042253	0.000494569	3.30577
endo	Btg2	4.98418e-05	0.280878	0.300198	0.089181	0.000506189	3.29569
endo	Hnrnpd	5.46563e-05	0.104993	0.0985781	0.0469728	0.000552117	3.25797
endo	Denr	5.66149e-05	0.0651556	0.0614325	0.0288924	0.00056751	3.24603
endo	Eif3h	5.77185e-05	0.108228	0.102989	0.0470472	0.000573844	3.24121
endo	Isyna1	5.80937e-05	0.174084	0.177125	0.0642061	0.00057455	3.24067
endo	Add3	6.45403e-05	0.124512	0.125367	0.0472439	0.000631692	3.19949
endo	Celf1	6.97816e-05	0.0645362	0.0605226	0.0289436	0.000675987	3.17006
endo	Jund	7.02766e-05	0.547989	0.531118	0.228557	0.000677308	3.16921
endo	Psmb4	7.23329e-05	0.0670161	0.0645055	0.0283986	0.000693588	3.1589
endo	Adipor2	7.92514e-05	0.149736	0.150758	0.05682	0.000756091	3.12143
endo	Polr2a	8.60878e-05	0.0617124	0.0588652	0.0266863	0.000809054	3.09202
endo	Stat3	8.5803e-05	0.0851193	0.0805369	0.0374634	0.000809054	3.09202
endo	Ash1l	8.78565e-05	0.0657914	0.0636133	0.027593	0.000821589	3.08535
endo	Rab11a	9.11255e-05	0.115691	0.110526	0.0498553	0.000847961	3.07162
endo	Slc38a5	9.27427e-05	0.214787	0.213081	0.0846772	0.000852871	3.06912
endo	Smad4	9.30076e-05	0.0548558	0.0624006	0.0136456	0.000852871	3.06912
endo	Ulk2	9.21601e-05	0.0611339	0.0588889	0.0258606	0.000852871	3.06912
endo	Sptan1	0.000118427	0.148956	0.14748	0.0590166	0.00106023	2.9746
endo	Arap2	0.000119208	0.109707	0.110848	0.0412386	0.00106219	2.9738
endo	Stmn1	0.000125844	0.450323	0.439384	0.184896	0.00110055	2.95839
endo	Csnk1g3	0.000125838	0.0509466	0.0487716	0.0218554	0.00110055	2.95839
endo	Lats2	0.000135674	0.0310806	0.0404622	0.00262462	0.00117027	2.93171
endo	Prnp	0.000137957	0.120311	0.116095	0.050691	0.00118455	2.92645
endo	Usp47	0.000141243	0.0360225	0.0361067	0.013831	0.00120728	2.91819
endo	Gata2	0.000144078	0.105136	0.104739	0.0410107	0.00121809	2.91432
endo	Apcdd1	0.000147151	0.162145	0.160424	0.0643567	0.00122453	2.91203
endo	Lnpep	0.000146776	0.0574807	0.055711	0.0239742	0.00122453	2.91203
endo	Csde1	0.000151814	0.0946118	0.0912319	0.039928	0.00125236	2.90227
endo	Csgalnact1	0.000151821	0.105681	0.113114	0.0333913	0.00125236	2.90227
endo	Prr5l	0.000160814	0.118984	0.11839	0.0465574	0.00131505	2.88106
endo	Dennd5b	0.000164889	0.0535029	0.0528556	0.0213151	0.0013368	2.87393
endo	Ppp2r5c	0.000164794	0.0344146	0.0371615	0.0105473	0.0013368	2.87393
endo	Smim14	0.000166537	0.11109	0.110625	0.0433789	0.00134439	2.87147
endo	Maoa	0.000169781	0.167171	0.15883	0.072918	0.00136475	2.86495
endo	Vim	0.000182461	0.238906	0.237237	0.093957	0.00144213	2.841
endo	Plec	0.000190652	0.0875784	0.0864345	0.0349749	0.00149437	2.82554
endo	Glcci1	0.000193887	0.0648579	0.0772111	0.0127011	0.00151344	2.82003
endo	Mindy1	0.000196185	0.214501	0.213376	0.0839853	0.00151883	2.81849
endo	Prpf40a	0.000195752	0.050498	0.0514408	0.0185644	0.00151883	2.81849
endo	Rabac1	0.000204135	0.125585	0.121057	0.053041	0.00156118	2.80655
endo	Cdk17	0.000211269	0.0593535	0.0605715	0.02171	0.00158189	2.80082
endo	Ddrgk1	0.000209993	0.05817	0.060653	0.0199878	0.00158189	2.80082
endo	Shroom4	0.00021147	0.0563215	0.057678	0.0204003	0.00158189	2.80082
endo	Stag1	0.000211868	0.0790676	0.0784054	0.0312056	0.00158189	2.80082
endo	Tgfbr3	0.000210419	0.0955303	0.0981487	0.0342843	0.00158189	2.80082
endo	Ybx1	0.000214833	0.185272	0.183836	0.0730063	0.00159367	2.7976
endo	Ogt	0.00021756	0.10515	0.101153	0.0446157	0.00160535	2.79443
endo	Ctsh	0.000226039	0.195653	0.189951	0.0812815	0.00165499	2.7812
endo	Zic2	0.000233224	0.0892793	0.0975065	0.0262608	0.001701	2.76929
endo	H2afv	0.000236204	0.134076	0.13203	0.0538392	0.00171612	2.76545
endo	Pcmtd1	0.000237836	0.162524	0.159729	0.0655768	0.00172135	2.76413
endo	Jmjd1c	0.000239038	0.0804354	0.0783983	0.0331089	0.00172345	2.7636
endo	Iqgap1	0.000248068	0.10691	0.112005	0.0362035	0.001775	2.7508
endo	Hnrnph3	0.000249306	0.0812693	0.0856713	0.0269919	0.00177713	2.75028
endo	Aldh1a1	0.000255342	0.125108	0.118522	0.0549142	0.00181331	2.74153
endo	Slc16a4	0.000262923	0.10021	0.0986059	0.0403145	0.00186015	2.73045
endo	Use1	0.000266733	0.0789351	0.0773885	0.0320388	0.00188007	2.72583
endo	H2-D1	0.000272379	0.439227	0.490813	0.118085	0.00190565	2.71996
endo	Bri3	0.000276554	0.100454	0.0984497	0.0408094	0.00191359	2.71815
endo	Scaf8	0.000278272	0.0332698	0.0375151	0.00860657	0.00191845	2.71705
endo	Fn1	0.000281244	0.354506	0.349243	0.142207	0.00192489	2.71559
endo	Ndnf	0.000283553	0.181355	0.197477	0.0539345	0.00193161	2.71408
endo	Rgs12	0.00029133	0.0879191	0.0904322	0.0314495	0.00196544	2.70654
endo	Lnx2	0.000299235	0.0663798	0.0704894	0.0215325	0.00199737	2.69954
endo	Timm10b	0.000309848	0.0862305	0.0829696	0.0365713	0.00204651	2.68899
endo	Rnf144b	0.00032045	0.119629	0.124101	0.0417392	0.00210184	2.6774
endo	Taok1	0.000328722	0.0524501	0.0522597	0.0204516	0.00214864	2.66784
endo	Eif5	0.000345537	0.0693539	0.0665968	0.0295482	0.00224302	2.64917
endo	Dek	0.000350779	0.0936263	0.0949089	0.0348847	0.00226151	2.6456
endo	Mkln1	0.000399599	0.0561596	0.0609949	0.0168589	0.00252456	2.59781
endo	Ddc	0.000402292	0.121892	0.134895	0.0340835	0.0025331	2.59635
endo	Nol7	0.00042041	0.0915723	0.091691	0.0352552	0.00262965	2.5801
endo	Crebrf	0.000422443	0.0769383	0.0799502	0.026709	0.00263364	2.57944
endo	Tprgl	0.000440657	0.0831737	0.0906534	0.0246498	0.00270965	2.56709
endo	Sat1	0.000446987	0.0803328	0.0835457	0.0278193	0.00273255	2.56343
endo	Ncoa1	0.000450486	0.0863372	0.0865679	0.0331208	0.00273623	2.56285
endo	Arl4a	0.000462305	0.250647	0.254112	0.0933585	0.00279902	2.55299
endo	Slc39a10	0.000485602	0.117891	0.121801	0.0416301	0.00291207	2.5358
endo	Rhobtb1	0.000511659	0.0760187	0.0813749	0.0240094	0.00305547	2.51492
endo	Ube2b	0.00051275	0.0700641	0.0684679	0.0286616	0.00305547	2.51492
endo	F11r	0.00053815	0.169525	0.177675	0.0573362	0.0031732	2.4985
endo	Rabgap1l	0.000540905	0.0784504	0.0780454	0.03071	0.0031732	2.4985
endo	Selenow	0.00054082	0.198726	0.199409	0.0760843	0.0031732	2.4985
endo	Smc3	0.000546151	0.073768	0.0762681	0.0259961	0.00318456	2.49695
endo	Cpne8	0.000554425	0.0379992	0.0484581	0.00421996	0.00322249	2.49181
endo	Pard3b	0.000587689	0.0794818	0.0848422	0.025343	0.00337474	2.47176
endo	Zfand6	0.000587767	0.0570498	0.0606532	0.0184346	0.00337474	2.47176
endo	Ctdsp2	0.000591289	0.0545439	0.058564	0.0170499	0.00338468	2.47048
endo	Tjp2	0.000594644	0.062701	0.0681112	0.0188108	0.0033936	2.46934
endo	Map3k20	0.000624602	0.0961826	0.100827	0.0325108	0.00351153	2.4545
endo	Tmem245	0.000632361	0.0521653	0.054119	0.0181975	0.0035446	2.45043
endo	Ybx3	0.000670114	0.0563906	0.056237	0.021937	0.0037013	2.43165
endo	Rassf9	0.000677205	0.0640228	0.0749267	0.0138278	0.00372957	2.42834
endo	Epc1	0.000680718	0.0358215	0.0406172	0.00904187	0.00373048	2.42824
endo	Synm	0.00068132	0.196486	0.205271	0.0671157	0.00373048	2.42824
endo	Zcrb1	0.000686729	0.0592717	0.0586993	0.0234688	0.00374922	2.42606
endo	Vwf	0.000696428	0.238622	0.23856	0.0922404	0.00379122	2.42122
endo	Tnpo1	0.000742855	0.0343436	0.0355579	0.0120524	0.00403233	2.39444
endo	Clip1	0.000754784	0.0699112	0.073819	0.0230984	0.00408535	2.38877
endo	Bag1	0.000842634	0.0676824	0.0707849	0.0230428	0.00454782	2.3422
endo	Tspan9	0.000886649	0.0715322	0.072947	0.0262176	0.00477174	2.32132
endo	Tead1	0.00089936	0.0707123	0.0760778	0.0219503	0.00482125	2.31684
endo	Pum2	0.000905187	0.0478081	0.0487762	0.0175	0.00483022	2.31603
endo	Junb	0.000949178	0.334144	0.378049	0.085174	0.00505069	2.29665
endo	Rhob	0.000971009	0.25849	0.269618	0.0887261	0.00515235	2.28799
endo	Dnajc8	0.000985957	0.0669319	0.067379	0.0254084	0.00521701	2.28258
endo	Adam10	0.00109974	0.0841918	0.0855761	0.0311385	0.00577059	2.23878
endo	Fmnl3	0.00111498	0.0685273	0.0767841	0.0182148	0.00583435	2.23401
endo	Rac1	0.00115078	0.0972332	0.0949944	0.0397995	0.00600505	2.22148
endo	Fbxo11	0.00121231	0.0387746	0.0389106	0.0148424	0.00630871	2.20006
endo	Tmem243	0.00136978	0.0759508	0.0798511	0.025439	0.00701225	2.15414
endo	Aff1	0.0013792	0.0467563	0.0569397	0.00787827	0.00704139	2.15234
endo	Prrc2b	0.00138371	0.0338701	0.035987	0.010967	0.00704534	2.1521
endo	Mllt10	0.00141974	0.059296	0.0660388	0.016163	0.00720939	2.1421
endo	Pfdn5	0.00145519	0.124418	0.13085	0.0416305	0.00736957	2.13256
endo	Hist1h2bc	0.00150141	0.0945518	0.104073	0.027004	0.00758331	2.12014
endo	Ddx6	0.00153328	0.0634763	0.0661861	0.0218108	0.00770311	2.11333
endo	Rb1	0.00159936	0.0467286	0.0490094	0.0157701	0.00786768	2.10415
endo	Stox2	0.00159136	0.0888596	0.0908049	0.0323807	0.00786768	2.10415
endo	Pcdh19	0.00163951	0.0592316	0.0614518	0.0206607	0.00804424	2.09452
endo	Reep3	0.0016845	0.0880191	0.0898236	0.0321969	0.00822226	2.08501
endo	Cnot6	0.00175885	0.075154	0.0787277	0.0254578	0.00856308	2.06737
endo	H3f3b	0.00178441	0.266944	0.273749	0.0963147	0.00866519	2.06222
endo	Srpr	0.00181263	0.0563058	0.0626926	0.0153638	0.00875717	2.05764
endo	Extl3	0.001849	0.100053	0.111137	0.0275652	0.00888744	2.05122
endo	Kif1b	0.00184618	0.0754051	0.0800936	0.0244401	0.00888744	2.05122
endo	Chic2	0.00189755	0.0471076	0.0512118	0.0140932	0.00905169	2.04327
endo	Rab11fip1	0.00195632	0.100551	0.11826	0.0211335	0.00930852	2.03112
endo	Nfat5	0.00205908	0.105934	0.115592	0.0312643	0.00974838	2.01107
endo	Uqcrh	0.00208974	0.152665	0.158843	0.0527953	0.0098688	2.00574
endo	Ube2k	0.0021048	0.0374883	0.0406644	0.0113054	0.00991511	2.0037
endo	Phip	0.00216029	0.0534921	0.0560537	0.0181021	0.010101	1.99564
endo	Xdh	0.00219653	0.132361	0.145342	0.0381484	0.010245	1.98949
endo	Fos	0.00221221	0.347747	0.398452	0.083628	0.0102755	1.9882
endo	Eef1a1	0.00224636	0.188299	0.190811	0.0702273	0.0104004	1.98295
endo	Lrrk1	0.00225228	0.0434606	0.0521137	0.00813547	0.0104023	1.98287
endo	Lbr	0.0024974	0.043344	0.0486513	0.0114363	0.0114783	1.94012
endo	Dab2ip	0.00260243	0.0872518	0.0975672	0.0233895	0.0119031	1.92434
endo	Phf20	0.00263885	0.0425267	0.0486876	0.0102669	0.0120405	1.91935
endo	Irf2bp2	0.00265246	0.0262457	0.0336254	0.00275882	0.0120445	1.91921
endo	Trir	0.00267575	0.0651602	0.0709178	0.0194135	0.0121211	1.91646
endo	Specc1l	0.00269265	0.0518997	0.0574015	0.0145468	0.0121685	1.91476
endo	Akap13	0.0027249	0.0981167	0.10365	0.0323685	0.0122848	1.91063
endo	Adk	0.0028347	0.199348	0.197764	0.078591	0.0127494	1.89451
endo	Gpi1	0.00286286	0.0268827	0.0356545	0.00161283	0.0128455	1.89125
endo	Nampt	0.0028817	0.164911	0.171977	0.0566391	0.0128994	1.88943
endo	Magi1	0.00293183	0.148267	0.167695	0.037847	0.0130927	1.88297
endo	Plat	0.00296892	0.211709	0.236945	0.0565456	0.0132271	1.87854
endo	Ier2	0.00302267	0.120593	0.171912	-0.00473426	0.0134349	1.87177
endo	Akt3	0.00311676	0.0603255	0.0636828	0.0199461	0.013756	1.86151
endo	Rbm6	0.00311506	0.0484849	0.0520429	0.0151714	0.013756	1.86151
endo	Cavin1	0.00313695	0.15759	0.164865	0.0536014	0.0138128	1.85972
endo	Hmgb2	0.00329554	0.12887	0.138234	0.0404169	0.0144438	1.84032
endo	Dctn2	0.00336982	0.0393506	0.0430153	0.0115362	0.0146686	1.83361
endo	Hipk1	0.00337013	0.0450244	0.0487842	0.0136329	0.0146686	1.83361
endo	Eef1b2	0.00345997	0.153041	0.159796	0.0523634	0.0149905	1.82418
endo	Pds5b	0.0034548	0.03232	0.0337676	0.0110374	0.0149905	1.82418
endo	Pard3	0.00347824	0.0574642	0.0663862	0.0132761	0.0150009	1.82388
endo	Srek1	0.00349376	0.0321886	0.0354466	0.0091762	0.0150335	1.82294
endo	Ubr3	0.00354817	0.0367785	0.0399024	0.0110834	0.0151984	1.8182
endo	Acap2	0.00364351	0.0320668	0.0348614	0.00959262	0.0155715	1.80767
endo	Rheb	0.00369661	0.0973894	0.106662	0.0283479	0.0157273	1.80335
endo	Ppard	0.00393204	0.0542356	0.0625709	0.0126156	0.0166166	1.77946
endo	Psma5	0.0039445	0.0292	0.0427375	-0.00225769	0.0166321	1.77905
endo	Srrm1	0.0039927	0.0406754	0.0501157	0.00627234	0.0167605	1.77571
endo	Wdr33	0.00398577	0.0441642	0.0501805	0.0110441	0.0167605	1.77571
endo	Adgrl3	0.00409584	0.136051	0.140551	0.0480563	0.0171553	1.7656
endo	Mapk1	0.00412715	0.0393219	0.0432338	0.0112779	0.0172101	1.76422
endo	Vamp4	0.00412556	0.0237209	0.0324391	0.000445077	0.0172101	1.76422
endo	Pan3	0.00430327	0.065068	0.0694267	0.0207767	0.0178657	1.74798
endo	Ccnd3	0.00441873	0.0507907	0.0629582	0.00745264	0.0182647	1.73839
endo	Anapc16	0.00446736	0.0623405	0.0686266	0.0177957	0.0184254	1.73458
endo	Fcgrt	0.00458868	0.119339	0.134608	0.0308301	0.0188435	1.72484
endo	Ube2l3	0.00465578	0.0365978	0.0391934	0.011542	0.0190776	1.71948
endo	Dlg1	0.00468853	0.0411519	0.0445628	0.0124859	0.0191553	1.71771
endo	Rrp1	0.00470396	0.024036	0.0348395	-0.00151851	0.0191553	1.71771
endo	Crim1	0.00471992	0.106359	0.120531	0.0269135	0.019174	1.71729
endo	Afap1l1	0.00499703	0.0894436	0.10155	0.0224447	0.0201646	1.69541
endo	Wwc2	0.00500646	0.0459684	0.0679371	-0.00421136	0.0201646	1.69541
endo	Dennd5a	0.00502407	0.0358144	0.0378893	0.01176	0.0201721	1.69525
endo	Elk3	0.00502968	0.100574	0.112957	0.0264679	0.0201721	1.69525
endo	Thrap3	0.00505018	0.028896	0.0375881	0.00247035	0.0202114	1.6944
endo	Dmxl1	0.00506776	0.0271347	0.0315912	0.00602559	0.0202389	1.69381
endo	Lrba	0.00513827	0.0537351	0.062363	0.0121297	0.0204341	1.68964
endo	Eef1g	0.00515319	0.0878327	0.10148	0.0202824	0.0204504	1.6893
endo	Pebp1	0.00518615	0.0918706	0.0963441	0.0310156	0.020538	1.68744
endo	Flrt2	0.00522028	0.155897	0.155988	0.0601313	0.0206028	1.68607
endo	Fxyd5	0.00522433	0.227664	0.255082	0.0605273	0.0206028	1.68607
endo	Srrm2	0.00553207	0.0468879	0.056403	0.00859745	0.0216806	1.66393
endo	Fry	0.00554926	0.203341	0.213471	0.06842	0.021703	1.66348
endo	Btbd7	0.00567757	0.0465586	0.0522435	0.0123005	0.0221133	1.65535
endo	Elob	0.00570807	0.110823	0.123448	0.0301861	0.0221655	1.65432
endo	Klf6	0.00571446	0.12072	0.157532	0.00982185	0.0221655	1.65432
endo	Cdc42bpb	0.00602341	0.0380523	0.0433037	0.00944798	0.0232683	1.63323
endo	Arid1a	0.0063672	0.0315135	0.0347325	0.00895453	0.0243591	1.61334
endo	Braf	0.00637024	0.0445265	0.0489674	0.0127594	0.0243591	1.61334
endo	Add1	0.00654024	0.042335	0.0496115	0.0090773	0.0248582	1.60453
endo	Gatad2b	0.00667646	0.0449005	0.0490399	0.0132054	0.025325	1.59645
endo	Tnrc6b	0.00669531	0.0697006	0.0885703	0.00805533	0.0253456	1.5961
endo	Cdc42bpa	0.00672137	0.0454273	0.0516364	0.0113393	0.0253933	1.59528
endo	Pdcd5	0.0067834	0.0561925	0.0618019	0.0160974	0.0255765	1.59216
endo	Wapl	0.00732306	0.0326865	0.0396783	0.00563474	0.0273384	1.56323
endo	Nbea	0.00738097	0.0808301	0.0867725	0.0252818	0.0275003	1.56066
endo	Ppia	0.00745877	0.14701	0.168213	0.0355871	0.027681	1.55782
endo	Edn1	0.00759481	0.244939	0.278565	0.0609922	0.0281306	1.55082
endo	Itm2b	0.00771969	0.115094	0.13189	0.0276647	0.0284814	1.54544
endo	Lrch1	0.00770774	0.0914632	0.109777	0.0170176	0.0284814	1.54544
endo	Capza2	0.00782939	0.0624724	0.0684023	0.0182029	0.0286873	1.54231
endo	Evl	0.00779963	0.110548	0.1211	0.0321527	0.0286873	1.54231
endo	Ypel3	0.00781967	0.0498396	0.0572242	0.0118682	0.0286873	1.54231
endo	Polk	0.00804665	0.123914	0.147357	0.0244238	0.0294006	1.53164
endo	Esyt2	0.00808084	0.150903	0.165724	0.0434715	0.0294118	1.53148
endo	Celf2	0.00814611	0.0985149	0.118684	0.0178862	0.0295069	1.53008
endo	Pcnp	0.00815385	0.102788	0.112317	0.0301781	0.0295069	1.53008
endo	R3hdm1	0.00812353	0.0299759	0.0331917	0.00836375	0.0295069	1.53008
endo	Arhgef3	0.00827222	0.087298	0.103208	0.0178125	0.0298342	1.52529
endo	Med13	0.0082806	0.0264066	0.0301245	0.00648292	0.0298342	1.52529
endo	Pja2	0.00844236	0.044162	0.0515818	0.00963979	0.0302038	1.51994
endo	Ythdc1	0.00843674	0.029388	0.0426675	-0.00192705	0.0302038	1.51994
endo	Mob3b	0.00851437	0.101407	0.124619	0.0159608	0.0304039	1.51707
endo	Arf5	0.00862538	0.065648	0.0742705	0.016737	0.0307422	1.51227
endo	Irf2bpl	0.0086851	0.0297042	0.0451713	-0.00399261	0.0308967	1.51009
endo	Psmd8	0.00875684	0.0232423	0.0289415	0.00327907	0.0310934	1.50733
endo	Sltm	0.0089579	0.0371964	0.0452783	0.00628683	0.0316289	1.49992
endo	Ube2i	0.00899369	0.0327294	0.0416522	0.00372044	0.031696	1.499
endo	Eef2	0.00910221	0.0804117	0.0931196	0.0183547	0.0320187	1.4946
endo	Hnrnpf	0.00931643	0.0821172	0.0901644	0.0236743	0.0326507	1.48611
endo	Glud1	0.00941136	0.0270252	0.0330448	0.00442006	0.0328618	1.48331
endo	Chd2	0.00953533	0.0412667	0.048141	0.00906679	0.0331107	1.48003
endo	Elf1	0.00956741	0.0600286	0.0712642	0.0119531	0.0331612	1.47937
endo	Herc4	0.00968137	0.0336933	0.040726	0.00598292	0.0334947	1.47502
endo	Syne1	0.00974583	0.135477	0.156041	0.0317696	0.0335947	1.47373
endo	Rdx	0.00999143	0.0872805	0.10334	0.0176564	0.0343764	1.46374
endo	Lifr	0.0101795	0.0508193	0.0600936	0.0103568	0.0348984	1.45719
endo	Nos3	0.0102317	0.0582959	0.0719999	0.00881539	0.0350138	1.45576
endo	Tdrp	0.010596	0.061176	0.0746401	0.0101678	0.0361295	1.44214
endo	Klhl24	0.0107839	0.0396292	0.0519006	0.00303714	0.0365124	1.43756
endo	Pam	0.0107856	0.0820336	0.0938063	0.0199165	0.0365124	1.43756
endo	Ppp4r3b	0.0107597	0.0329977	0.0384205	0.00732397	0.0365124	1.43756
endo	Rbx1	0.0107453	0.0825855	0.0907435	0.0237442	0.0365124	1.43756
endo	Mllt3	0.0108736	0.106084	0.120569	0.0264945	0.0367446	1.43481
endo	Podxl	0.010989	0.095986	0.116545	0.01652	0.0370023	1.43177
endo	Ppp2ca	0.0109813	0.0407921	0.0452758	0.0112741	0.0370023	1.43177
endo	Smurf2	0.0111206	0.0535731	0.0610597	0.0132084	0.0373788	1.42737
endo	Gbf1	0.0111526	0.013243	0.0249466	-0.00658791	0.0374011	1.42712
endo	Gulp1	0.0111669	0.106398	0.129663	0.0178355	0.0374011	1.42712
endo	Cpne3	0.0113594	0.0340727	0.0382217	0.00901303	0.0379788	1.42046
endo	Mtpap	0.0115768	0.0324962	0.0392948	0.00575443	0.0386372	1.41299
endo	Dcun1d3	0.0116686	0.0621994	0.0731163	0.0131104	0.0388749	1.41033
endo	Tmcc1	0.0119072	0.0498294	0.0557796	0.0132987	0.0394609	1.40383
endo	Abhd17a	0.0121799	0.0393594	0.0511974	0.00336624	0.0402939	1.39476
endo	Srsf5	0.0124266	0.152746	0.172211	0.0395407	0.0409665	1.38757
endo	Ptprb	0.0124512	0.150699	0.167276	0.0416361	0.0409762	1.38747
endo	Gsk3b	0.0125537	0.0773307	0.0862678	0.0209353	0.0410985	1.38617
endo	Sos1	0.0125517	0.126754	0.157316	0.0184024	0.0410985	1.38617
endo	H2afz	0.0127357	0.14467	0.160978	0.0395772	0.0416225	1.38067
endo	Prdx1	0.0133508	0.0747657	0.0914325	0.0122148	0.0433327	1.36318
endo	Hcfc1r1	0.0136914	0.0243422	0.0283016	0.00544391	0.044286	1.35373
endo	Ldlrad4	0.0138402	0.0765164	0.0864549	0.0196193	0.0446908	1.34978
endo	Zmym4	0.0142069	0.0245471	0.0329561	0.00107347	0.0455633	1.34139
endo	Fbxw7	0.0142855	0.0416565	0.0480491	0.00969903	0.0456605	1.34046
endo	Vdac3	0.0143515	0.0596837	0.066506	0.0162332	0.045794	1.33919
endo	Sox17	0.014484	0.15866	0.180452	0.0394969	0.0461388	1.33593
endo	Drap1	0.0145624	0.0350641	0.041578	0.00703115	0.0462536	1.33485
endo	Trappc6b	0.014569	0.036017	0.0412311	0.00869913	0.0462536	1.33485
endo	Nfic	0.0149338	0.072924	0.0829247	0.0181694	0.0472527	1.32557
endo	Zfp280d	0.0150677	0.0308545	0.0348048	0.00796859	0.0475968	1.32242
endo	Mark3	0.0152635	0.0244697	0.0353457	-0.00142351	0.0481348	1.31754
endo	Nfkbia	0.0156822	0.185162	0.211117	0.0455717	0.0492087	1.30796
endo	Ism1	0.0155097	-0.0731438	-0.0108206	-0.0905782	0.0487484	-1.31204
endo	Etnk1	0.0153717	-0.0386882	-0.00988327	-0.0437499	0.0483952	-1.3152
endo	Cav2	0.0147532	-0.0875454	-0.020531	-0.100833	0.0467596	-1.33013
endo	Exoc6	0.0142777	-0.0544553	-0.0106599	-0.0648312	0.0456605	-1.34046
endo	Pomp	0.0140614	-0.0842539	-0.019431	-0.0973697	0.0451734	-1.34512
endo	Rnaset2a	0.0140021	-0.236613	-0.0564079	-0.271607	0.0450597	-1.34621
endo	Flnb	0.0138885	-0.10479	-0.0277078	-0.117562	0.0447704	-1.34901
endo	Ywhaq	0.013527	-0.126131	-0.0319409	-0.142914	0.0438293	-1.35824
endo	Lgals9	0.0133492	-0.0642947	-0.01405	-0.0750813	0.0433327	-1.36318
endo	Ppp1r11	0.0132399	-0.0348906	-0.00475526	-0.0436134	0.0431211	-1.36531
endo	Alpl	0.0129747	-0.0520371	0.000744315	-0.072883	0.0423303	-1.37335
endo	Prkar1a	0.0125228	-0.0657734	-0.016575	-0.0746063	0.0410985	-1.38617
endo	Sh3bgrl	0.0122725	-0.0629548	-0.016546	-0.0707279	0.0405293	-1.39223
endo	Tceal9	0.0117748	-0.0980224	-0.0227135	-0.113174	0.0390908	-1.40793
endo	Cav1	0.0117018	-0.0766374	-0.0170644	-0.0891776	0.0389168	-1.40986
endo	Ifnar1	0.0104379	-0.107223	-0.0309594	-0.117684	0.0356551	-1.44788
endo	Igfbp7	0.010009	-0.24345	-0.0669308	-0.270563	0.0343764	-1.46374
endo	Ostf1	0.00972192	-0.243126	-0.0623857	-0.274659	0.0335735	-1.474
endo	Sec14l1	0.00952126	-0.0610873	-0.0175599	-0.067125	0.0331107	-1.48003
endo	Rapgef1	0.00943927	-0.0644664	-0.0198098	-0.0695596	0.0328981	-1.48283
endo	Pik3c2a	0.00941145	-0.062821	-0.0171217	-0.0699667	0.0328618	-1.48331
endo	St13	0.009282	-0.127875	-0.0336621	-0.143611	0.0325905	-1.48691
endo	Tapbp	0.0088886	-0.0961958	-0.0260382	-0.107317	0.031443	-1.50248
endo	Mxi1	0.00880083	-0.0445946	-0.0104954	-0.0513259	0.0311909	-1.50597
endo	Anxa7	0.00830745	-0.0502957	-0.0154984	-0.0542262	0.0298342	-1.52529
endo	Msrb3	0.0083	-0.0468509	-0.0147468	-0.0502023	0.0298342	-1.52529
endo	Fbxl17	0.00807807	-0.128553	-0.032374	-0.145838	0.0294118	-1.53148
endo	Dhx36	0.00783623	-0.0356612	-0.0105109	-0.0389261	0.0286873	-1.54231
endo	Stxbp6	0.00742813	-0.12893	-0.0377206	-0.141015	0.0276215	-1.55875
endo	Ushbp1	0.00715557	-0.15507	-0.0470253	-0.167947	0.0267661	-1.57242
endo	Rapgef2	0.00702608	-0.0870765	-0.0252818	-0.095432	0.0263339	-1.57949
endo	Gcc2	0.00701199	-0.0508115	-0.00790426	-0.0625354	0.0263333	-1.57949
endo	Rbpms	0.0069079	-0.0797926	-0.021943	-0.088673	0.0259941	-1.58513
endo	Canx	0.00649058	-0.0552305	-0.0165111	-0.0600547	0.0247192	-1.60697
endo	Mfsd2a	0.00645302	-0.211059	-0.037877	-0.254713	0.0246258	-1.60861
endo	Cyb5a	0.00633054	-0.0588118	-0.0138889	-0.0676415	0.0243057	-1.61429
endo	Ubl3	0.00632911	-0.0981265	-0.028963	-0.107069	0.0243057	-1.61429
endo	Hdlbp	0.00605159	-0.0312496	-0.00930396	-0.0340172	0.0233295	-1.63209
endo	Zfp366	0.00588384	-0.118365	-0.03437	-0.129719	0.0227758	-1.64253
endo	Slco1c1	0.00559082	-0.268412	-0.0836702	-0.288427	0.0218204	-1.66114
endo	Bhlhe40	0.00524497	-0.0885866	-0.0259814	-0.0968256	0.0206381	-1.68533
endo	Pttg1ip	0.00525513	-0.0837883	-0.0266489	-0.0895063	0.0206381	-1.68533
endo	Wasl	0.00508015	-0.0252458	-0.00606651	-0.0289317	0.0202456	-1.69367
endo	Plcb4	0.00500075	-0.162685	-0.0485347	-0.176995	0.0201646	-1.69541
endo	Nfkb1	0.00487741	-0.0478077	-0.013868	-0.0524076	0.0197713	-1.70396
endo	Slc2a1	0.00470516	-0.116372	-0.0372605	-0.124066	0.0191553	-1.71771
endo	Smchd1	0.00452688	-0.0577361	-0.0185306	-0.0615086	0.0186302	-1.72978
endo	Tmem256	0.00436623	-0.112454	-0.0338488	-0.122046	0.0180873	-1.74263
endo	Flt1	0.00427539	-0.261314	-0.0867559	-0.275503	0.017789	-1.74985
endo	Dock1	0.00377123	-0.114502	-0.0384134	-0.12032	0.0159728	-1.79662
endo	Tanc1	0.00377021	-0.0789215	-0.0246083	-0.0848002	0.0159728	-1.79662
endo	Frmd4b	0.00369238	-0.06832	-0.0209606	-0.073751	0.0157273	-1.80335
endo	Sh3rf1	0.00352426	-0.0695092	-0.0156771	-0.0806831	0.0151303	-1.82015
endo	Rras	0.00347436	-0.131325	-0.0340627	-0.147993	0.0150009	-1.82388
endo	Ift20	0.00332289	-0.0393733	-0.0129025	-0.0416805	0.0145299	-1.83774
endo	Ptpra	0.00326923	-0.0577982	-0.0195937	-0.0605316	0.0143618	-1.84279
endo	Piezo1	0.00304374	-0.0259839	-0.00450702	-0.0315143	0.0134968	-1.86977
endo	Hsp90ab1	0.00265222	-0.344661	-0.107942	-0.369859	0.0120445	-1.91921
endo	Zfand3	0.00259053	-0.0622216	-0.0215784	-0.064679	0.0118775	-1.92528
endo	Ubxn4	0.00241462	-0.0334473	-0.0111987	-0.0351691	0.0111249	-1.9537
endo	Rock2	0.00221394	-0.0557331	-0.0081579	-0.0691046	0.0102755	-1.9882
endo	Tm4sf1	0.00214657	-0.128705	-0.0302755	-0.148148	0.0100617	-1.99733
endo	Phactr1	0.00213249	-0.124037	-0.0364469	-0.135505	0.0100206	-1.99911
endo	Mphosph8	0.00199187	-0.036015	-0.0122823	-0.0376451	0.00945387	-2.02439
endo	Cd81	0.0018871	-0.100508	-0.032342	-0.106991	0.00902464	-2.04457
endo	Cdc42ep3	0.00187623	-0.0531411	-0.0178051	-0.0558641	0.00899541	-2.04598
endo	Fkbp4	0.00181001	-0.115535	-0.0328758	-0.12729	0.00875717	-2.05764
endo	Rin2	0.00167498	-0.140458	-0.0495287	-0.145188	0.00819699	-2.08635
endo	Lysmd2	0.00159605	-0.0851004	-0.0193872	-0.098587	0.00786768	-2.10415
endo	Irf2	0.00158146	-0.0831873	-0.0315633	-0.0837588	0.0078409	-2.10563
endo	Trib2	0.00157695	-0.14385	-0.0453413	-0.154077	0.00783908	-2.10574
endo	Eif3c	0.00155772	-0.0724518	-0.0263705	-0.074069	0.00776392	-2.10992
endo	Med28	0.00155123	-0.0935056	-0.033242	-0.0963843	0.00775206	-2.11058
endo	2024-03-03	0.00153821	-0.0474725	-0.0172124	-0.0485984	0.00770737	-2.11309
endo	Zranb2	0.00152514	-0.0536004	-0.0182544	-0.0560516	0.00768265	-2.11449
endo	Prrg1	0.00133619	-0.057549	-0.0252579	-0.0545219	0.00685885	-2.16375
endo	Exoc5	0.0012945	-0.0673982	-0.0246198	-0.0688139	0.00666295	-2.17633
endo	Pakap.1	0.00129003	-0.133574	-0.0365904	-0.148582	0.0066581	-2.17665
endo	Dock4	0.00124233	-0.159095	-0.0574895	-0.163063	0.00642948	-2.19182
endo	Atxn1	0.00123213	-0.0878521	-0.0296269	-0.092162	0.00639422	-2.19421
endo	Sec61b	0.00106065	-0.159903	-0.0548377	-0.166835	0.00558099	-2.25329
endo	Ccny	0.00105523	-0.0986221	-0.0363972	-0.100322	0.00556795	-2.2543
endo	Pak2	0.000900953	-0.0618992	-0.02448	-0.0613305	0.00482125	-2.31684
endo	Robo4	0.000666782	-0.0924277	-0.0306794	-0.0974527	0.0036937	-2.43254
endo	Zbtb46	0.000665272	-0.0942366	-0.0346371	-0.0960026	0.0036937	-2.43254
endo	Ankrd37	0.000659881	-0.106864	-0.0381876	-0.109958	0.00368003	-2.43415
endo	Cd151	0.000660418	-0.0926732	-0.0350536	-0.0934187	0.00368003	-2.43415
endo	Eif4g3	0.000620836	-0.0399717	-0.0129639	-0.0424487	0.00350078	-2.45584
endo	Jup	0.00062066	-0.112448	-0.0406728	-0.115213	0.00350078	-2.45584
endo	Aplp2	0.000602389	-0.129051	-0.0443296	-0.134573	0.00341715	-2.46634
endo	Slc16a2	0.000599627	-0.107163	-0.0380602	-0.110499	0.00341173	-2.46702
endo	Hspa5	0.000583243	-0.125683	-0.0468957	-0.127337	0.00336926	-2.47247
endo	Fut8	0.000558393	-0.173398	-0.0653914	-0.17499	0.00323559	-2.49005
endo	Maml2	0.000546214	-0.198568	-0.0753967	-0.199876	0.00318456	-2.49695
endo	Ablim1	0.000531351	-0.156687	-0.049051	-0.168163	0.00314646	-2.50218
endo	Lrrc58	0.00051977	-0.0561724	-0.0179467	-0.0599248	0.00308756	-2.51038
endo	Tgfbr2	0.000472122	-0.083587	-0.0317684	-0.0841078	0.00284025	-2.54664
endo	Arl15	0.00046615	-0.130286	-0.0488998	-0.131715	0.00281328	-2.55079
endo	Tmed5	0.000449464	-0.0614102	-0.0236566	-0.0614761	0.00273623	-2.56285
endo	Map4	0.000441807	-0.127388	-0.0472705	-0.129327	0.00270965	-2.56709
endo	Map4k4	0.000441076	-0.102453	-0.0371915	-0.104838	0.00270965	-2.56709
endo	G3bp1	0.000434381	-0.0874303	-0.0319569	-0.0892473	0.00269031	-2.5702
endo	Insr	0.000426377	-0.322188	-0.124326	-0.322322	0.00264943	-2.57685
endo	Trps1	0.000420406	-0.106094	-0.0395541	-0.107524	0.00262965	-2.5801
endo	Adgrl4	0.00038721	-0.294068	-0.0910656	-0.316599	0.0024545	-2.61004
endo	Cebpd	0.000367503	-0.17594	-0.0720552	-0.17185	0.00233742	-2.63126
endo	Spcs1	0.000366067	-0.0503088	-0.0200944	-0.0496484	0.00233615	-2.6315
endo	Mcc	0.000364743	-0.146673	-0.048831	-0.1545	0.00233559	-2.6316
endo	Ubc	0.000362791	-0.621416	-0.21688	-0.644585	0.00233099	-2.63246
endo	Wfdc1	0.000346944	-0.192224	-0.0750608	-0.191418	0.00224444	-2.64889
endo	Hdac9	0.000345231	-0.340937	-0.111286	-0.361353	0.00224302	-2.64917
endo	Tgoln1	0.000317089	-0.0659492	-0.0261132	-0.0653119	0.00208705	-2.68047
endo	Tiam1	0.000309049	-0.134508	-0.0542046	-0.132264	0.00204651	-2.68899
endo	Lef1	0.000302284	-0.146372	-0.0490783	-0.153837	0.00201061	-2.69667
endo	Arhgef15	0.000294863	-0.0623101	-0.0247761	-0.0616041	0.00197516	-2.7044
endo	Tnfaip1	0.000293761	-0.0915133	-0.0296416	-0.0972227	0.00197478	-2.70448
endo	Dusp3	0.000290011	-0.129069	-0.0507378	-0.12819	0.00196355	-2.70696
endo	Smad7	0.000284271	-0.350163	-0.13091	-0.354519	0.00193161	-2.71408
endo	Rbms1	0.000279416	-0.0940425	-0.0357851	-0.0945854	0.00191933	-2.71685
endo	Ebf1	0.000275139	-0.141574	-0.056344	-0.139919	0.0019108	-2.71878
endo	Rasgrp2	0.000273728	-0.0790397	-0.0319591	-0.0776132	0.00190802	-2.71942
endo	Rhoc	0.000270391	-0.222351	-0.0859891	-0.222255	0.00189877	-2.72153
endo	Rapgef4	0.000247833	-0.255435	-0.101244	-0.252864	0.001775	-2.7508
endo	Acvrl1	0.000219148	-0.158189	-0.0630596	-0.156237	0.00161078	-2.79296
endo	Ifitm2	0.000215132	-0.187363	-0.0733083	-0.186432	0.00159367	-2.7976
endo	Lhfpl2	0.000206829	-0.116432	-0.0479261	-0.113482	0.0015754	-2.80261
endo	Ppp1r16b	0.000203729	-0.149199	-0.0575131	-0.149321	0.00156118	-2.80655
endo	Tpm4	0.0002014	-0.347692	-0.133348	-0.348655	0.00155284	-2.80887
endo	Ifnar2	0.000187619	-0.12407	-0.0492979	-0.1227	0.00147672	-2.8307
endo	Tmed10	0.000181132	-0.0960153	-0.0382631	-0.0948423	0.00143764	-2.84235
endo	Jak1	0.000175429	-0.0610925	-0.024413	-0.0602792	0.00139825	-2.85442
endo	Notch1	0.000172309	-0.0878118	-0.0361214	-0.0856116	0.0013792	-2.86037
endo	Egln1	0.00015499	-0.0520246	-0.0241299	-0.0479914	0.00127294	-2.89519
endo	Apoe	0.000146145	-0.13514	-0.0322461	-0.155097	0.00122453	-2.91203
endo	Mt1	0.000144443	-0.477153	-0.198451	-0.463023	0.00121809	-2.91432
endo	Sp100	0.000143991	-0.177228	-0.0763992	-0.169292	0.00121809	-2.91432
endo	Xaf1	0.000135479	-0.123405	-0.0494834	-0.121592	0.00117027	-2.93171
endo	St3gal1	0.000134324	-0.12393	-0.0498176	-0.121986	0.0011693	-2.93207
endo	Heg1	0.00012283	-0.135694	-0.0515333	-0.136579	0.00108423	-2.96488
endo	Oxr1	0.000120563	-0.090804	-0.0349233	-0.0909578	0.00106922	-2.97093
endo	Arl6ip1	0.000116909	-0.1094	-0.0456495	-0.106011	0.00105163	-2.97814
endo	Samd9l	0.000113455	-0.0664164	-0.0283515	-0.0637211	0.00102544	-2.98909
endo	Max	0.000110361	-0.0696152	-0.0222642	-0.074243	0.00100227	-2.99902
endo	Vwa1	9.71994e-05	-0.36471	-0.154373	-0.351222	0.000887003	-3.05207
endo	Tmeff1	8.59903e-05	-0.168548	-0.0672129	-0.166445	0.000809054	-3.09202
endo	Mt2	6.50802e-05	-0.324495	-0.131297	-0.318548	0.000633693	-3.19812
endo	Icam2	6.17022e-05	-0.205923	-0.0847388	-0.200731	0.000607059	-3.21677
endo	Foxo1	5.6781e-05	-0.128393	-0.0568564	-0.121134	0.00056751	-3.24603
endo	Nes	4.64986e-05	-0.141781	-0.0414705	-0.15508	0.000477368	-3.32115
endo	Nostrin	4.61012e-05	-0.287032	-0.117139	-0.280772	0.000475876	-3.32251
endo	Rsrp1	4.24884e-05	-0.231581	-0.0986848	-0.222355	0.000443428	-3.35318
endo	Fbxw11	3.95607e-05	-0.0453843	-0.0197096	-0.0432064	0.000417487	-3.37936
endo	Zfp608	3.58077e-05	-0.12356	-0.0515083	-0.119782	0.000382151	-3.41776
endo	Mcf2l	3.21375e-05	-0.134373	-0.0606374	-0.125643	0.000346901	-3.45979
endo	Pdia6	2.9749e-05	-0.100148	-0.038868	-0.0999661	0.00032672	-3.48582
endo	Prkg1	2.63368e-05	-0.228472	-0.103018	-0.213711	0.000290937	-3.5362
endo	Arpc4	2.42516e-05	-0.156973	-0.0679328	-0.149678	0.000272686	-3.56434
endo	Palmd	2.33729e-05	-0.335513	-0.158444	-0.306675	0.000267585	-3.57254
endo	Acer2	2.19276e-05	-0.447599	-0.197706	-0.422798	0.000254118	-3.59497
endo	Col4a2	2.15082e-05	-0.192367	-0.084463	-0.182214	0.000251255	-3.59989
endo	Rap1a	2.15475e-05	-0.210176	-0.0914401	-0.199925	0.000251255	-3.59989
endo	Phldb2	1.86257e-05	-0.122053	-0.0544054	-0.114796	0.000222683	-3.65231
endo	Utrn	1.83503e-05	-0.220033	-0.0951446	-0.209886	0.000220788	-3.65602
endo	Pdia3	1.47698e-05	-0.115517	-0.0458819	-0.114258	0.000181169	-3.74191
endo	Tmbim6	1.38212e-05	-0.10839	-0.0507384	-0.0995226	0.000171765	-3.76506
endo	Arhgap31	1.04556e-05	-0.214521	-0.0997437	-0.197645	0.000134358	-3.87174
endo	Arap3	8.94233e-06	-0.115822	-0.0548019	-0.105762	0.000117306	-3.93068
endo	Aldoa	8.0755e-06	-0.16869	-0.0762072	-0.157646	0.000108189	-3.96582
endo	Nr3c1	7.79238e-06	-0.14655	-0.0680046	-0.135157	0.000105898	-3.97511
endo	Prss23	7.78079e-06	-0.203483	-0.0975158	-0.184572	0.000105898	-3.97511
endo	Efr3b	7.12894e-06	-0.350427	-0.163177	-0.322618	9.97524e-05	-4.00108
endo	Arhgap29	6.49923e-06	-0.226557	-0.104745	-0.20933	9.29636e-05	-4.03169
endo	Lrrn3	6.54535e-06	-0.103765	-0.0333721	-0.110477	9.29636e-05	-4.03169
endo	Atox1	5.8873e-06	-0.298136	-0.142232	-0.271073	8.4894e-05	-4.07112
endo	Sgk1	4.96686e-06	-0.0506016	-0.020072	-0.0500767	7.33e-05	-4.1349
endo	Emp2	4.25208e-06	-0.233675	-0.0963241	-0.227618	6.42574e-05	-4.19208
endo	Nrip1	3.66259e-06	-0.089827	-0.0398809	-0.0846458	5.71788e-05	-4.24277
endo	Eng	3.61577e-06	-0.300716	-0.142742	-0.274139	5.69182e-05	-4.24475
endo	Gng11	3.43629e-06	-0.389701	-0.185368	-0.354872	5.52334e-05	-4.2578
endo	Slfn5	3.31712e-06	-0.184949	-0.0889029	-0.167491	5.49652e-05	-4.25991
endo	Sipa1	1.47548e-06	-0.109425	-0.0513405	-0.100355	2.67999e-05	-4.57187
endo	Ttyh2	1.42787e-06	-0.164242	-0.079615	-0.148073	2.61868e-05	-4.58192
endo	Kdelr1	1.36492e-06	-0.0521743	-0.025292	-0.0470369	2.53996e-05	-4.59517
endo	Fam129a	1.12705e-06	-0.147388	-0.0682936	-0.136029	2.1505e-05	-4.66746
endo	Cstb	1.10944e-06	-0.165033	-0.0739768	-0.154807	2.1385e-05	-4.66989
endo	Stard8	8.08188e-07	-0.0855421	-0.0455613	-0.0730252	1.62411e-05	-4.78938
endo	Pon2	7.64859e-07	-0.187776	-0.090772	-0.169541	1.55357e-05	-4.80867
endo	Serpinh1	5.26257e-07	-0.224881	-0.109503	-0.202249	1.14264e-05	-4.94209
endo	AW112010	5.18612e-07	-0.439572	-0.206588	-0.402789	1.13914e-05	-4.94342
endo	Shank3	4.26354e-07	-0.159241	-0.0795223	-0.141233	9.47509e-06	-5.02342
endo	Adamts1	3.80586e-07	-0.2399	-0.122173	-0.210398	8.87565e-06	-5.0518
endo	Hnrnpc	3.76164e-07	-0.109109	-0.0548697	-0.096388	8.87565e-06	-5.0518
endo	Tmem204	3.64059e-07	-0.191308	-0.0961187	-0.16909	8.70517e-06	-5.06022
endo	Slc1a1	2.54429e-07	-0.374547	-0.188704	-0.330528	6.40821e-06	-5.19326
endo	Fmo2	2.28319e-07	-0.1507	-0.0719393	-0.136975	5.8283e-06	-5.23446
endo	Mmrn2	2.15376e-07	-0.372722	-0.180208	-0.336494	5.61607e-06	-5.25057
endo	Sparc	1.92819e-07	-0.69462	-0.354475	-0.608473	5.13008e-06	-5.28988
endo	Plekhh2	1.06714e-07	-0.155323	-0.077865	-0.137458	3.10129e-06	-5.50846
endo	Tspan13	9.80641e-08	-0.193065	-0.100074	-0.167572	2.89442e-06	-5.53844
endo	Cdkn1c	7.99702e-08	-0.0975435	-0.0203853	-0.114839	2.41758e-06	-5.61662
endo	Rrbp1	7.06573e-08	-0.160252	-0.0862231	-0.135933	2.22453e-06	-5.65276
endo	Rasgrp3	6.42555e-08	-0.253698	-0.128194	-0.223505	2.05726e-06	-5.68671
endo	Cxcl12	6.0737e-08	-0.960428	-0.485333	-0.846103	2.01285e-06	-5.69619
endo	Kdr	4.87387e-08	-0.43789	-0.229254	-0.37779	1.67429e-06	-5.77617
endo	Mfhas1	3.5793e-08	-0.156258	-0.0820545	-0.134566	1.32574e-06	-5.87754
endo	Gas6	3.49094e-08	-0.18149	-0.0961277	-0.155471	1.31888e-06	-5.8798
endo	Tpi1	2.30883e-08	-0.123662	-0.0680241	-0.103408	9.48124e-07	-6.02313
endo	Vamp3	7.82562e-09	-0.109782	-0.054561	-0.0976287	3.60551e-07	-6.44303
endo	Fam13c	4.63926e-09	-0.212723	-0.112783	-0.182114	2.24707e-07	-6.64838
endo	Pitpna	4.1618e-09	-0.11434	-0.0625021	-0.0960074	2.09284e-07	-6.67926
endo	Pde8a	3.87186e-09	-0.159087	-0.0860732	-0.134468	2.0897e-07	-6.67992
endo	Smarca2	3.54262e-09	-0.290651	-0.154113	-0.248814	1.96824e-07	-6.70592
endo	Lrrc8c	3.23082e-09	-0.151673	-0.0798671	-0.130396	1.8494e-07	-6.73297
endo	Col4a1	2.93351e-09	-0.261985	-0.139411	-0.223777	1.73169e-07	-6.76153
endo	Snrk	2.66531e-09	-0.324604	-0.178437	-0.271559	1.62412e-07	-6.78938
endo	Slc22a8	1.79941e-09	-0.301898	-0.161742	-0.256778	1.21396e-07	-6.9158
endo	Ivns1abp	1.54984e-09	-0.307534	-0.160816	-0.265517	1.08431e-07	-6.96485
endo	2024-09-04	1.50952e-09	-0.107433	-0.0573923	-0.0915418	1.08431e-07	-6.96485
endo	Cavin2	1.23224e-09	-0.214442	-0.117128	-0.180152	9.3108e-08	-7.03101
endo	Hsp90b1	1.14162e-09	-0.253296	-0.136205	-0.214937	9.16908e-08	-7.03767
endo	Cyp2d22	1.11219e-09	-0.203199	-0.108182	-0.173511	9.16908e-08	-7.03767
endo	Tnfsf10	4.29399e-10	-0.164782	-0.0941433	-0.134293	4.77138e-08	-7.32136
endo	Ldha	3.04354e-10	-0.234614	-0.130017	-0.195227	3.83284e-08	-7.41648
endo	Car2	2.83994e-10	-0.487738	-0.258139	-0.418009	3.83189e-08	-7.41659
endo	Gimap1	2.08292e-10	-0.1434	-0.0768795	-0.121915	3.02665e-08	-7.51904
endo	Pik3r3	2.06697e-10	-0.114822	-0.063639	-0.0955384	3.02665e-08	-7.51904
endo	Cd93	6.89115e-11	-0.200459	-0.112153	-0.165742	1.30174e-08	-7.88548
endo	Mgll	1.02644e-12	-0.530395	-0.31286	-0.422423	2.66656e-10	-9.57405
endo	Myo1e	1.1293e-12	-0.304372	-0.180261	-0.241689	2.66656e-10	-9.57405
endo	Dlc1	8.17852e-13	-0.340329	-0.199143	-0.272654	2.57487e-10	-9.58924
endo	Nrp1	6.66232e-15	-0.535255	-0.321741	-0.42028	4.19504e-12	-11.3773
im.neu	Abca1	2.09074e-13	0.417918	0.347544	0.231813	7.57893e-10	9.12039
im.neu	Hes6	5.13015e-10	0.123271	0.104565	0.0663246	9.2984e-07	6.03159
im.neu	Ap1s1	4.52343e-09	0.0732487	0.0647302	0.036814	3.27949e-06	5.48419
im.neu	Abhd17b	7.45023e-09	0.152959	0.135727	0.0763194	4.09823e-06	5.3874
im.neu	Pfdn5	7.91382e-09	0.149974	0.14563	0.0622783	4.09823e-06	5.3874
im.neu	Csnk1e	1.01728e-08	0.156164	0.134149	0.0823402	4.60955e-06	5.33634
im.neu	Bok	1.1565e-08	0.129918	0.114266	0.065838	4.65814e-06	5.33179
im.neu	Dazap2	2.03227e-08	0.116909	0.101112	0.0609586	6.69725e-06	5.1741
im.neu	Mcrip1	2.01238e-08	0.095916	0.0854218	0.0475459	6.69725e-06	5.1741
im.neu	Dgkb	2.62084e-08	0.355569	0.308089	0.184834	7.91711e-06	5.10143
im.neu	Polr2a	6.83891e-08	0.223999	0.200539	0.10999	1.77079e-05	4.75183
im.neu	Map1lc3a	1.21259e-07	0.146689	0.138076	0.0652773	2.74729e-05	4.5611
im.neu	Eny2	1.48434e-07	0.1797	0.160399	0.0887188	3.02134e-05	4.5198
im.neu	Wsb1	1.5836e-07	0.137297	0.121848	0.0684868	3.02134e-05	4.5198
im.neu	Tiparp	1.96988e-07	0.133779	0.119239	0.0662183	3.57042e-05	4.44728
im.neu	Bri3	2.9532e-07	0.187194	0.168414	0.0910916	5.09779e-05	4.29262
im.neu	Dennd5a	3.18215e-07	0.128481	0.115086	0.0630271	5.24332e-05	4.28039
im.neu	Ddx3x	3.36352e-07	0.115634	0.104618	0.0556842	5.3012e-05	4.27563
im.neu	Sertad2	4.22019e-07	0.163526	0.14627	0.0804242	6.33494e-05	4.19826
im.neu	Snhg1	4.36892e-07	0.17505	0.156065	0.0866064	6.33494e-05	4.19826
im.neu	Fam171b	4.68017e-07	0.294598	0.26853	0.13987	6.52523e-05	4.1854
im.neu	Rbm3	5.53909e-07	0.744991	0.676343	0.356435	7.29051e-05	4.13724
im.neu	Snhg5	5.63129e-07	0.179549	0.162583	0.0863242	7.29051e-05	4.13724
im.neu	Enpp2	6.15011e-07	0.0897647	0.112256	0.0121839	7.68763e-05	4.11421
im.neu	Jund	9.63518e-07	0.531632	0.486219	0.25078	0.000116425	3.93395
im.neu	Slc1a2	1.48608e-06	0.158454	0.154452	0.065212	0.000168345	3.7738
im.neu	Jun	2.35419e-06	0.48395	0.449041	0.221856	0.000237573	3.6242
im.neu	Ube2e3	2.35934e-06	0.197052	0.179102	0.0940709	0.000237573	3.6242
im.neu	Itm2b	4.00531e-06	0.251137	0.237507	0.110642	0.000372289	3.42912
im.neu	Rp9	4.78981e-06	0.118487	0.115381	0.0488769	0.00042349	3.37316
im.neu	Gpx4	5.18838e-06	0.190058	0.177328	0.0861489	0.000436264	3.36025
im.neu	Ppp1r10	5.27872e-06	0.115805	0.108629	0.0519109	0.000436264	3.36025
im.neu	Schip1	5.7717e-06	0.0968832	0.0902481	0.0440605	0.000464942	3.3326
im.neu	Ctnnbip1	6.43361e-06	0.07918	0.0764203	0.0333464	0.000495641	3.30483
im.neu	Uchl1	7.13894e-06	0.182197	0.180336	0.0722432	0.000528136	3.27725
im.neu	Mir124-2hg	7.74827e-06	0.126488	0.119909	0.0554406	0.000551229	3.25867
im.neu	Prdx1	7.75522e-06	0.19634	0.184551	0.0876346	0.000551229	3.25867
im.neu	Ckb	8.46308e-06	0.309672	0.290885	0.138411	0.000568124	3.24556
im.neu	Tsen34	9.79716e-06	0.119748	0.115261	0.0507459	0.000634191	3.19778
im.neu	Cuedc2	1.05223e-05	0.114008	0.108251	0.0497982	0.000666033	3.1765
im.neu	Tsn	1.1024e-05	0.119047	0.116022	0.0490123	0.000666033	3.1765
im.neu	Btg2	1.16935e-05	0.366489	0.355478	0.152584	0.000694899	3.15808
im.neu	Dusp16	1.2356e-05	0.162605	0.158485	0.0669342	0.000716188	3.14497
im.neu	Mapk6	1.26444e-05	0.105256	0.100812	0.045104	0.000716188	3.14497
im.neu	Gnai2	1.345e-05	0.134877	0.133826	0.0531527	0.000717002	3.14448
im.neu	Ptn	1.30784e-05	0.167634	0.156263	0.0761271	0.000717002	3.14448
im.neu	Slc30a5	1.31205e-05	0.0728616	0.0689787	0.0320289	0.000717002	3.14448
im.neu	Snrpe	1.40875e-05	0.270516	0.266894	0.108121	0.000740102	3.13071
im.neu	Pou3f2	1.52597e-05	0.24323	0.232726	0.104462	0.000790232	3.10225
im.neu	Clpp	1.67007e-05	0.0756643	0.0732435	0.0316496	0.000829317	3.08128
im.neu	Tceal8	1.66042e-05	0.0932887	0.0907193	0.0386064	0.000829317	3.08128
im.neu	Ube2i	1.66832e-05	0.143499	0.142168	0.0567634	0.000829317	3.08128
im.neu	Reep5	2.078e-05	0.0759182	0.0765156	0.0287293	0.00100436	2.99811
im.neu	Tmem126a	2.38124e-05	0.120443	0.116885	0.0500845	0.00112104	2.95038
im.neu	Dda1	2.51025e-05	0.0731174	0.0685399	0.0328223	0.00116662	2.93307
im.neu	Bcl7c	2.56706e-05	0.103433	0.102388	0.0410003	0.00117153	2.93125
im.neu	Tceal9	2.84447e-05	0.224866	0.221029	0.0907007	0.00127299	2.89518
im.neu	Abracl	2.95071e-05	0.266667	0.259457	0.110222	0.00127633	2.89404
im.neu	Anp32e	2.96475e-05	0.216597	0.215007	0.0852595	0.00127633	2.89404
im.neu	Gas5	3.01027e-05	0.136605	0.163974	0.0254004	0.00127633	2.89404
im.neu	Rnf180	3.5037e-05	0.114579	0.116953	0.0418875	0.00141121	2.85041
im.neu	Rhob	3.54983e-05	0.183749	0.175362	0.0793675	0.00141408	2.84953
im.neu	Bzw2	4.15839e-05	0.196225	0.188744	0.0832825	0.00158675	2.79949
im.neu	H3f3b	4.31719e-05	0.277272	0.300545	0.0838349	0.00161338	2.79226
im.neu	Jpt1	4.46325e-05	0.106487	0.114248	0.0333753	0.00165095	2.78227
im.neu	Eci2	4.546e-05	0.105854	0.108493	0.0382512	0.00166457	2.7787
im.neu	Hnrnph3	4.82872e-05	0.128223	0.127806	0.0499487	0.00172097	2.76423
im.neu	Lamtor1	4.84056e-05	0.0834251	0.0794388	0.0362129	0.00172097	2.76423
im.neu	Tank	4.88994e-05	0.0754403	0.0749155	0.0296669	0.00172097	2.76423
im.neu	Timm13	5.77457e-05	0.177862	0.171673	0.0748957	0.0019936	2.70036
im.neu	Micos13	5.84709e-05	0.103428	0.101057	0.0423243	0.0019996	2.69906
im.neu	Ppib	5.98188e-05	0.150497	0.148075	0.0605579	0.00200781	2.69728
im.neu	Tob1	5.97748e-05	0.108833	0.109469	0.0414056	0.00200781	2.69728
im.neu	Hsp90aa1	6.69837e-05	0.224321	0.223212	0.0877638	0.00220742	2.65612
im.neu	Ufc1	7.44448e-05	0.0925762	0.0970402	0.0312977	0.00240948	2.61808
im.neu	Akr1a1	8.11604e-05	0.10973	0.106771	0.0453469	0.00254088	2.59502
im.neu	Pgls	8.20092e-05	0.126013	0.123373	0.051318	0.00254088	2.59502
im.neu	Ranbp1	8.05582e-05	0.243231	0.240806	0.0963828	0.00254088	2.59502
im.neu	Ppm1g	8.3833e-05	0.0600335	0.0580574	0.0251668	0.00254257	2.59473
im.neu	Scand1	8.41677e-05	0.18202	0.176763	0.0755708	0.00254257	2.59473
im.neu	Siah1a	9.10107e-05	0.0800174	0.0795891	0.0313386	0.00270421	2.56796
im.neu	Etfa	9.90381e-05	0.0755423	0.0737333	0.0309905	0.00288015	2.54059
im.neu	Fem1c	9.8758e-05	0.0840874	0.0857275	0.0308423	0.00288015	2.54059
im.neu	Rac1	9.93155e-05	0.0840556	0.0820039	0.0345218	0.00288015	2.54059
im.neu	Ezr	0.000125675	0.167503	0.173008	0.0592001	0.00350439	2.45539
im.neu	Idh2	0.000131741	0.0892206	0.0895478	0.0341382	0.00358876	2.44506
im.neu	Nudt21	0.000131646	0.151126	0.150102	0.059402	0.00358876	2.44506
im.neu	Rex1bd	0.00013258	0.117236	0.115654	0.0468694	0.00358876	2.44506
im.neu	Hint1	0.000134549	0.232754	0.243794	0.0788704	0.0036129	2.44214
im.neu	Rnf7	0.000137108	0.104054	0.104742	0.0395076	0.00365453	2.43717
im.neu	Sumo2	0.000144923	0.171193	0.170785	0.0665393	0.00380685	2.41943
im.neu	Ppm1d	0.000146829	0.0452365	0.0512181	0.0114931	0.00381787	2.41818
im.neu	Zbtb18	0.000151617	0.121775	0.12225	0.0465656	0.00389795	2.40916
im.neu	Elavl1	0.000154035	0.0513143	0.0653279	0.00580881	0.00393224	2.40536
im.neu	Ube2l3	0.000156752	0.100726	0.101022	0.0386142	0.00397361	2.40082
im.neu	Dusp1	0.000160737	0.187837	0.186279	0.0741175	0.00401843	2.39594
im.neu	Eif6	0.000160463	0.0853257	0.0877725	0.030514	0.00401843	2.39594
im.neu	Hnrnpd	0.000162952	0.186809	0.191471	0.0675012	0.00404591	2.39298
im.neu	Selenow	0.000166935	0.0590984	0.109019	-0.0270909	0.00408877	2.38841
im.neu	Idh3g	0.000178192	0.0694431	0.0679083	0.0283603	0.0043063	2.3659
im.neu	Ppm1a	0.00019119	0.0724544	0.0732331	0.02721	0.00458982	2.3382
im.neu	Psma6	0.000192858	0.115559	0.114568	0.0456312	0.00459942	2.3373
im.neu	Tfg	0.000199476	0.0653339	0.0646055	0.0259665	0.00469547	2.32832
im.neu	Srsf5	0.000208901	0.219386	0.218111	0.0860229	0.00479271	2.31942
im.neu	Pcyox1	0.000212753	0.0592377	0.0624831	0.0196378	0.00482018	2.31694
im.neu	Uqcrh	0.000236442	0.141127	0.158883	0.036761	0.00529074	2.27648
im.neu	Gpx1	0.000249434	0.0721185	0.0695588	0.0304188	0.00546372	2.26251
im.neu	Hunk	0.000249113	0.106621	0.109349	0.0384586	0.00546372	2.26251
im.neu	Gtf2a2	0.00026492	0.12426	0.124955	0.0473064	0.00568246	2.24546
im.neu	Zcrb1	0.000263743	0.122277	0.124675	0.0448379	0.00568246	2.24546
im.neu	Fam76b	0.000274228	0.058588	0.0598075	0.0214127	0.00584751	2.23303
im.neu	Ppp1r14b	0.000278917	0.186237	0.198626	0.0595535	0.00591271	2.22821
im.neu	Psmb2	0.000289459	0.12713	0.126891	0.0493489	0.00606525	2.21715
im.neu	Nsf	0.000300728	0.0533658	0.0597661	0.0142146	0.00622936	2.20556
im.neu	Trir	0.000299798	0.127338	0.127246	0.049283	0.00622936	2.20556
im.neu	Ptma	0.000326527	0.279926	0.288067	0.0999932	0.00664458	2.17753
im.neu	Mapre1	0.000327885	0.104047	0.104768	0.0394719	0.00664458	2.17753
im.neu	Lsm7	0.000334512	0.109344	0.109895	0.0416876	0.00669948	2.17396
im.neu	Sdhc	0.000336952	0.0480084	0.0509665	0.0155873	0.00671127	2.1732
im.neu	Med22	0.000351419	0.0717602	0.0789181	0.0205627	0.00695312	2.15782
im.neu	Trp53bp2	0.000352931	0.0410745	0.0422551	0.0146863	0.00695312	2.15782
im.neu	Snrpd2	0.000358358	0.158194	0.169553	0.0497507	0.00702188	2.15355
im.neu	Psmb4	0.000364786	0.130257	0.130857	0.0497177	0.0071094	2.14817
im.neu	Ftl1	0.000376138	0.166977	0.189522	0.0419565	0.0072393	2.1403
im.neu	Hnrnpa1	0.000383433	0.139958	0.166075	0.0279477	0.0072393	2.1403
im.neu	Sin3b	0.000377906	0.0846218	0.092285	0.0250258	0.0072393	2.1403
im.neu	Snrnp40	0.000381406	0.0828913	0.0843723	0.0305394	0.0072393	2.1403
im.neu	Pole3	0.000393927	0.0703959	0.0797848	0.0178046	0.00736074	2.13308
im.neu	Crip2	0.000410966	0.0921156	0.0929174	0.034782	0.00758738	2.11991
im.neu	Hnrnpdl	0.000412335	0.16816	0.170116	0.0630037	0.00758738	2.11991
im.neu	Cnbp	0.000417396	0.150506	0.151702	0.0569427	0.00764171	2.11681
im.neu	Echs1	0.00042624	0.087101	0.0860776	0.0346701	0.00768717	2.11423
im.neu	Eloc	0.000425301	0.118336	0.120399	0.043649	0.00768717	2.11423
im.neu	Mtch2	0.000442364	0.0627289	0.065236	0.0217248	0.00793846	2.10026
im.neu	Mpc1	0.000463647	0.0922822	0.094144	0.0337863	0.00823883	2.08413
im.neu	U2af1	0.000474326	0.152874	0.154169	0.0577591	0.00838746	2.07637
im.neu	Trp53	0.000484042	0.0514406	0.057555	0.0137569	0.00847251	2.07199
im.neu	Xrcc5	0.000486147	0.0651536	0.0641909	0.0261312	0.00847251	2.07199
im.neu	Zfp560	0.000482651	0.0834919	0.0846534	0.0310909	0.00847251	2.07199
im.neu	Oaz1	0.000499391	0.170243	0.192202	0.0438055	0.00866168	2.0624
im.neu	Gnb2	0.000509931	0.13385	0.136667	0.048888	0.00876067	2.05746
im.neu	Drap1	0.000523007	0.145598	0.150135	0.0517058	0.00881701	2.05468
im.neu	Glcci1	0.000527804	0.166611	0.174678	0.0562942	0.00881701	2.05468
im.neu	Nfatc3	0.000524085	0.0593402	0.0606544	0.0216086	0.00881701	2.05468
im.neu	Rab30	0.000516199	0.0985016	0.0989021	0.0376501	0.00881701	2.05468
im.neu	Tipin	0.00053692	0.0863249	0.0921812	0.0274905	0.00888738	2.05123
im.neu	Zc3h12c	0.000534954	0.0898874	0.0948683	0.029742	0.00888738	2.05123
im.neu	Mrfap1	0.000555814	0.185519	0.188411	0.0687735	0.00908782	2.04154
im.neu	Phyhipl	0.000565727	0.0423923	0.0489887	0.00977956	0.00911349	2.04032
im.neu	Rtn1	0.000570693	0.0742049	0.126819	-0.0239487	0.00911349	2.04032
im.neu	Gng5	0.000638858	0.198024	0.201078	0.073441	0.00998215	2.00078
im.neu	Sumo3	0.000637439	0.0783044	0.0797865	0.0287664	0.00998215	2.00078
im.neu	Yeats4	0.000646756	0.0976609	0.100338	0.0350485	0.0100547	1.99763
im.neu	Phb2	0.000665447	0.100253	0.102086	0.0368941	0.0102649	1.98865
im.neu	Pura	0.000684058	0.0774252	0.0798599	0.0274742	0.0105072	1.97851
im.neu	Strap	0.000702106	0.0809333	0.082844	0.0293534	0.0106938	1.97087
im.neu	Cbfb	0.000707071	0.0539957	0.0558006	0.0190533	0.0107244	1.96963
im.neu	Psmd13	0.000719835	0.058933	0.0696329	0.0120655	0.0108725	1.96367
im.neu	Pim1	0.000770711	0.111834	0.116625	0.0384091	0.0114034	1.94297
im.neu	Usp14	0.000790669	0.0266415	0.0402527	-0.00331974	0.011604	1.93539
im.neu	Actl6a	0.000823395	0.0767293	0.0806426	0.0257267	0.0118605	1.9259
im.neu	Irf2bp2	0.000824651	0.097584	0.101628	0.0336525	0.0118605	1.9259
im.neu	Psmb6	0.000827784	0.175209	0.17993	0.0629609	0.0118605	1.9259
im.neu	S100a16	0.000824936	0.110777	0.113914	0.0396552	0.0118605	1.9259
im.neu	Carhsp1	0.000864704	0.0989007	0.101223	0.0358828	0.0123408	1.90866
im.neu	Pcsk2	0.000879453	0.121815	0.123826	0.0450453	0.012502	1.90302
im.neu	Stub1	0.000885117	0.0867772	0.0904346	0.0298642	0.0125334	1.90193
im.neu	Prdx4	0.0009089	0.0926041	0.0989225	0.029454	0.0127211	1.89548
im.neu	Slc25a3	0.000906525	0.147468	0.150947	0.0534862	0.0127211	1.89548
im.neu	Dut	0.000917856	0.221821	0.229744	0.0777652	0.012748	1.89456
im.neu	Ip6k2	0.000957713	0.0904295	0.0935443	0.0318176	0.0131682	1.88047
im.neu	Prpf38a	0.000962643	0.0642445	0.0664259	0.022636	0.0131682	1.88047
im.neu	Tspan3	0.000959115	0.0540375	0.0690582	0.00585375	0.0131682	1.88047
im.neu	Dtymk	0.000978133	0.136485	0.140639	0.0485697	0.0132799	1.87681
im.neu	Snrpa1	0.000976433	0.0825985	0.0920245	0.0224813	0.0132799	1.87681
im.neu	Gpr137c	0.000987241	0.158016	0.160944	0.0581118	0.0133039	1.87602
im.neu	Mcm7	0.000984198	0.111096	0.114797	0.0392154	0.0133039	1.87602
im.neu	Pafah1b3	0.00103768	0.11739	0.122785	0.0399525	0.0138805	1.8576
im.neu	Dcc	0.00104529	0.0380488	0.0973899	-0.044643	0.0139308	1.85602
im.neu	Grb2	0.00106279	0.0491324	0.0529081	0.0152039	0.0141122	1.85041
im.neu	Eif4a3	0.00108099	0.0584043	0.066211	0.0147545	0.0143014	1.84462
im.neu	Ube2n	0.00109047	0.0842598	0.0872425	0.0295664	0.0143743	1.84241
im.neu	Fau	0.00111871	0.190745	0.215144	0.0492854	0.0145875	1.83602
im.neu	Ssr4	0.00111584	0.0687419	0.0710153	0.0242813	0.0145875	1.83602
im.neu	Dctn2	0.00112808	0.0843517	0.0863032	0.030633	0.014607	1.83544
im.neu	Scaf11	0.00112826	0.070628	0.0749284	0.0229828	0.014607	1.83544
im.neu	Smad1	0.0011566	0.0645723	0.0702952	0.019221	0.0148677	1.82776
im.neu	Btf3	0.00121957	0.136473	0.149678	0.0395141	0.0153558	1.81373
im.neu	Csrp2	0.00120637	0.0945255	0.0978482	0.033192	0.0153558	1.81373
im.neu	Epc1	0.00122005	0.126928	0.129125	0.0468346	0.0153558	1.81373
im.neu	Ntmt1	0.00122811	0.0612762	0.0685066	0.0164403	0.0153558	1.81373
im.neu	Chic2	0.00133457	0.112477	0.117397	0.0385291	0.0165114	1.78222
im.neu	H2afy	0.00139404	0.146935	0.152483	0.0512113	0.0170722	1.76771
im.neu	Slc3a2	0.00142333	0.0852969	0.09193	0.0263165	0.0173407	1.76093
im.neu	Srsf9	0.00142553	0.166335	0.183513	0.0470765	0.0173407	1.76093
im.neu	Chchd1	0.00145565	0.126302	0.132759	0.0423325	0.0175863	1.75483
im.neu	Gtf2a1	0.0014515	0.0954259	0.0981981	0.0340903	0.0175863	1.75483
im.neu	Dctpp1	0.00150155	0.110343	0.116775	0.0361926	0.0180236	1.74416
im.neu	Alkbh5	0.00152436	0.060764	0.0653366	0.0189002	0.018237	1.73905
im.neu	Chka	0.00160923	0.0287925	0.0419156	-0.00200075	0.0190052	1.72113
im.neu	Psma2	0.00160954	0.125964	0.13186	0.0427636	0.0190052	1.72113
im.neu	Gars	0.00171231	0.0405992	0.043817	0.0124654	0.0197052	1.70542
im.neu	Psma3	0.00171	0.111211	0.115854	0.0383173	0.0197052	1.70542
im.neu	Sod1	0.00170737	0.156199	0.165206	0.0513321	0.0197052	1.70542
im.neu	Sar1b	0.00172926	0.0410427	0.0508657	0.0060315	0.0198372	1.70252
im.neu	Cops4	0.0017672	0.0484258	0.0555646	0.0115678	0.0202085	1.69447
im.neu	Ube2b	0.00181746	0.108893	0.11237	0.0385877	0.0207179	1.68365
im.neu	Tpd52l2	0.00183457	0.0451277	0.0472446	0.0153156	0.0208474	1.68095
im.neu	Rbm8a	0.00194492	0.151221	0.157641	0.051995	0.0220323	1.65694
im.neu	H2afv	0.00197686	0.302274	0.341586	0.077455	0.0222864	1.65196
im.neu	Pcdh10	0.00197965	0.0917957	0.100873	0.0263829	0.0222864	1.65196
im.neu	Lars	0.00199995	0.0553924	0.0600099	0.0167802	0.0224452	1.64888
im.neu	Gna11	0.00203763	0.0611793	0.0674632	0.0173493	0.0226882	1.6442
im.neu	Prelid1	0.00204037	0.072653	0.0780103	0.0227081	0.0226882	1.6442
im.neu	Arhgef7	0.002075	0.327638	0.344423	0.10978	0.0230026	1.63822
im.neu	Ppp1r2	0.00219036	0.0676543	0.075279	0.0185098	0.0239348	1.62097
im.neu	Rnf19a	0.0021921	0.033788	0.0406691	0.00617101	0.0239348	1.62097
im.neu	Zmym5	0.00218365	0.0443617	0.0478062	0.0136922	0.0239348	1.62097
im.neu	Cirbp	0.00221753	0.305255	0.322277	0.100896	0.0240675	1.61857
im.neu	Fam104a	0.0022432	0.0890971	0.0999767	0.0235381	0.024142	1.61723
im.neu	Fkbp8	0.00224438	0.0875696	0.095218	0.0261793	0.024142	1.61723
im.neu	Hras	0.00230561	0.0525313	0.0679315	0.0048923	0.0245141	1.61058
im.neu	Ilkap	0.00230759	0.0564071	0.0608304	0.0173665	0.0245141	1.61058
im.neu	Mpc2	0.00231564	0.099445	0.107276	0.0305835	0.0245141	1.61058
im.neu	Acp1	0.00233561	0.0896321	0.0983726	0.0258838	0.0246122	1.60885
im.neu	Chchd2	0.0023519	0.21645	0.252561	0.0475034	0.0246153	1.6088
im.neu	Dnajc7	0.00241272	0.0627138	0.0680732	0.0188667	0.0250605	1.60101
im.neu	Mad2l2	0.00246617	0.076291	0.0807951	0.0249667	0.0253733	1.59562
im.neu	Nop53	0.00247083	0.0994706	0.103569	0.034327	0.0253733	1.59562
im.neu	Snrpd1	0.00246562	0.153907	0.165772	0.0475883	0.0253733	1.59562
im.neu	Ppp1ca	0.00248609	0.093931	0.0995753	0.0306407	0.0254578	1.59418
im.neu	Gstm5	0.00256499	0.0932695	0.0984063	0.0308927	0.026045	1.58427
im.neu	Psmb3	0.00257575	0.142424	0.151603	0.045839	0.0260813	1.58367
im.neu	Lrrc58	0.00261453	0.128873	0.140012	0.0386436	0.0264002	1.57839
im.neu	Nme2	0.00270689	0.252918	0.268678	0.0819416	0.0270129	1.56843
im.neu	Cdk4	0.00270511	0.152046	0.160938	0.0498428	0.0270129	1.56843
im.neu	Fam192a	0.00270327	0.0382352	0.0415151	0.0114901	0.0270129	1.56843
im.neu	Srrm1	0.00270784	0.0701688	0.0748633	0.0224112	0.0270129	1.56843
im.neu	Tfdp2	0.00275248	0.0734314	0.0777915	0.024006	0.0273362	1.56326
im.neu	Acat1	0.00276577	0.062631	0.0766909	0.0101341	0.0273933	1.56236
im.neu	Rnps1	0.00277766	0.0880815	0.0957068	0.0264	0.0274361	1.56168
im.neu	Cep57	0.00279291	0.07968	0.0882987	0.0221612	0.0275029	1.56062
im.neu	Vdac3	0.0027996	0.110518	0.117732	0.0354781	0.0275029	1.56062
im.neu	Cks1b	0.00284025	0.133552	0.147517	0.0376256	0.0277518	1.55671
im.neu	Atl3	0.00289142	0.0527563	0.0564543	0.0166816	0.0279503	1.55361
im.neu	Ddah2	0.00288893	0.163638	0.179469	0.0473818	0.0279503	1.55361
im.neu	Rack1	0.0029115	0.0833567	0.110922	0.00463441	0.0280696	1.55176
im.neu	Foxg1	0.00297352	0.0944734	0.103933	0.0270351	0.0285159	1.54491
im.neu	Uqcrq	0.00299119	0.175362	0.189107	0.0539964	0.0286097	1.54349
im.neu	Ywhah	0.00303151	0.0912898	0.102248	0.0243062	0.0288431	1.53996
im.neu	Lsm3	0.00304965	0.133983	0.144181	0.0415595	0.0289397	1.53851
im.neu	Polr2g	0.00306826	0.0797177	0.090901	0.0196111	0.0289695	1.53806
im.neu	Junb	0.00312336	0.159922	0.176615	0.0450842	0.0292563	1.53378
im.neu	Fth1	0.00316765	0.173011	0.233964	0.00588056	0.0295947	1.52879
im.neu	Rtraf	0.00322949	0.118104	0.126605	0.0371219	0.0299409	1.52374
im.neu	Lig1	0.00326229	0.0734332	0.0824229	0.0193771	0.0300147	1.52267
im.neu	Lcmt1	0.00331239	0.0482217	0.0529837	0.0138659	0.0302469	1.51932
im.neu	Rab1a	0.00331256	0.0581821	0.0650374	0.0156201	0.0302469	1.51932
im.neu	Ddx24	0.00332379	0.0556197	0.0639679	0.0131373	0.0302733	1.51894
im.neu	Hist1h2ae	0.00340481	0.258948	0.308677	0.0503007	0.0309334	1.50957
im.neu	Uba2	0.0034137	0.0542138	0.0650062	0.0101502	0.0309366	1.50953
im.neu	Mdh2	0.00342737	0.0914561	0.102082	0.0247033	0.0309831	1.50888
im.neu	Hsp90ab1	0.00347058	0.186611	0.206253	0.0524454	0.0311407	1.50667
im.neu	Rfc4	0.00352471	0.0815501	0.0953311	0.0177214	0.0315484	1.50102
im.neu	Clic4	0.00356459	0.124421	0.133861	0.0386234	0.0318267	1.49721
im.neu	Vcp	0.00358979	0.104647	0.119318	0.0257537	0.031947	1.49557
im.neu	Dlx2	0.00361545	0.106875	0.117169	0.0309914	0.0319658	1.49531
im.neu	Srp9	0.00364321	0.11651	0.127045	0.0344714	0.0321329	1.49305
im.neu	Usp22	0.00365619	0.164849	0.17518	0.0533492	0.0321691	1.49256
im.neu	Hmgn1	0.00366799	0.154325	0.179495	0.0344457	0.0321948	1.49221
im.neu	Magoh	0.00369641	0.112749	0.127108	0.029195	0.0323052	1.49073
im.neu	Dusp8	0.00372337	0.0861417	0.0979623	0.0214554	0.0324452	1.48885
im.neu	Rbbp4	0.00374289	0.113511	0.121625	0.0357343	0.0325371	1.48762
im.neu	Srp14	0.00375726	0.11577	0.126585	0.0339067	0.0325461	1.4875
im.neu	Tomm20	0.00378426	0.140546	0.151679	0.0431593	0.0325842	1.48699
im.neu	Commd3	0.00380219	0.070081	0.081961	0.0151919	0.032661	1.48597
im.neu	Csmd3	0.00385374	0.250536	0.267077	0.0802394	0.0328701	1.4832
im.neu	Psma4	0.00384988	0.124965	0.135053	0.0381852	0.0328701	1.4832
im.neu	Zfp428	0.00389615	0.0890187	0.0995535	0.0238526	0.032999	1.4815
im.neu	Dcaf8	0.00396992	0.0722861	0.0779692	0.0222406	0.0333796	1.47652
im.neu	Eif1	0.00397793	0.133906	0.156724	0.0289094	0.0333796	1.47652
im.neu	Pam16	0.00397599	0.0716273	0.0765125	0.022784	0.0333796	1.47652
im.neu	Alyref	0.00400353	0.151148	0.164556	0.0449791	0.0335168	1.47474
im.neu	Srsf2	0.00402611	0.154042	0.166176	0.0473718	0.0336282	1.4733
im.neu	Atf4	0.00406577	0.0788992	0.0854224	0.0239552	0.0338037	1.47104
im.neu	Eif3i	0.00412861	0.0779317	0.0852581	0.0227781	0.0340916	1.46735
im.neu	Fbxo28	0.00415685	0.0226076	0.0312925	4.8268e-05	0.0342151	1.46578
im.neu	Sh3bgrl3	0.00418556	0.0738907	0.0814656	0.0209686	0.0342151	1.46578
im.neu	Tm2d1	0.00416298	0.0514579	0.0604522	0.0108835	0.0342151	1.46578
im.neu	Rnf103	0.0042237	0.0457116	0.0490737	0.014296	0.0343294	1.46433
im.neu	Ogdh	0.00424457	0.0488475	0.0524964	0.0152207	0.0344219	1.46317
im.neu	Mif	0.00425597	0.162684	0.175886	0.0496422	0.0344372	1.46297
im.neu	Atox1	0.00427147	0.0838296	0.0913719	0.0248406	0.03444	1.46294
im.neu	Arf4	0.00440594	0.0959536	0.102836	0.0301842	0.0353292	1.45187
im.neu	Nenf	0.00439989	0.0625012	0.0714857	0.0151593	0.0353292	1.45187
im.neu	Sumo1	0.00441493	0.0995759	0.106146	0.0318959	0.0353292	1.45187
im.neu	Polr2f	0.00444987	0.113004	0.122624	0.034033	0.0355304	1.4494
im.neu	Rnf122	0.00461747	0.0459026	0.0524937	0.0111408	0.0366266	1.4362
im.neu	Tomm5	0.00461115	0.0721763	0.0788426	0.021215	0.0366266	1.4362
im.neu	Psma7	0.00466922	0.142422	0.15723	0.0402086	0.0369562	1.43231
im.neu	Hmgn3	0.00471616	0.0923119	0.10073	0.0272413	0.0372339	1.42906
im.neu	Eif4b	0.0047508	0.0233857	0.0370288	-0.00460932	0.0373572	1.42763
im.neu	Specc1	0.00477133	0.122487	0.139373	0.0304309	0.0374374	1.42669
im.neu	Ube2s	0.00478631	0.231314	0.261103	0.0595655	0.0374738	1.42627
im.neu	Psmb7	0.00484349	0.117649	0.128285	0.034811	0.0376392	1.42436
im.neu	Smdt1	0.00482006	0.16412	0.178199	0.0493201	0.0376392	1.42436
im.neu	Ssbp1	0.00484897	0.0807319	0.0873991	0.0245191	0.0376392	1.42436
im.neu	Asf1a	0.0050031	0.0673915	0.0759098	0.0175146	0.0385058	1.41447
im.neu	Polr2j	0.00505861	0.0954539	0.104203	0.028124	0.0387027	1.41226
im.neu	Rcbtb2	0.00506071	0.0540605	0.0580092	0.0169346	0.0387027	1.41226
im.neu	Ier2	0.00509913	0.311483	0.356526	0.075282	0.0389144	1.40989
im.neu	Cd9	0.00513139	0.137234	0.147597	0.0426506	0.0390783	1.40806
im.neu	Selenoh	0.00515405	0.257556	0.282742	0.0743067	0.0391686	1.40706
im.neu	Atraid	0.0052279	0.0593981	0.0643393	0.0180039	0.0392178	1.40652
im.neu	Capza2	0.00524719	0.0826069	0.0917269	0.0227905	0.0392178	1.40652
im.neu	Cited2	0.00520673	0.126805	0.137717	0.0380713	0.0392178	1.40652
im.neu	Marcks	0.00523823	0.154628	0.17087	0.0434902	0.0392178	1.40652
im.neu	Med10	0.00518245	0.0862844	0.0969853	0.0226302	0.0392178	1.40652
im.neu	Mt1	0.00517646	0.156087	0.171078	0.0453044	0.0392178	1.40652
im.neu	Nsmce4a	0.0052194	0.0708546	0.0848264	0.0133989	0.0392178	1.40652
im.neu	Yars	0.00526743	0.0259194	0.0342438	0.00168812	0.0392178	1.40652
im.neu	Dcun1d5	0.00545593	0.0620243	0.075087	0.0108969	0.0403628	1.39402
im.neu	H2afz	0.00552037	0.392271	0.454598	0.0892049	0.0406734	1.39069
im.neu	Dgcr8	0.00556014	0.0426881	0.0486635	0.0105148	0.0407123	1.39027
im.neu	Smim14	0.00555033	0.0632526	0.0705268	0.0171599	0.0407123	1.39027
im.neu	Timm23	0.00557057	0.069524	0.0813229	0.0150578	0.0407123	1.39027
im.neu	Tacc1	0.00560906	0.048557	0.052487	0.0148272	0.0409111	1.38816
im.neu	Arl6ip6	0.00569081	0.0585077	0.074074	0.00703495	0.041341	1.38362
im.neu	Dek	0.00575118	0.206394	0.225474	0.0606477	0.0416128	1.38077
im.neu	Snu13	0.00574813	0.107859	0.117908	0.0316166	0.0416128	1.38077
im.neu	Cab39	0.00593408	0.0499093	0.0601975	0.00899147	0.0428507	1.36804
im.neu	Cd81	0.00594869	0.0761982	0.0829505	0.0226826	0.0428708	1.36784
im.neu	Fam32a	0.00604212	0.216322	0.231499	0.0683873	0.0434577	1.36193
im.neu	Cnih4	0.00613773	0.0832854	0.101219	0.0142392	0.0439279	1.35726
im.neu	Lsm5	0.00614385	0.118079	0.132662	0.0310307	0.0439279	1.35726
im.neu	Mmadhc	0.00612492	0.0513332	0.0594317	0.0117312	0.0439279	1.35726
im.neu	Snrpb2	0.00624543	0.160788	0.179245	0.0436549	0.0444787	1.35185
im.neu	Pin1	0.00643866	0.0657377	0.0718909	0.0192409	0.0454974	1.34201
im.neu	Use1	0.0064287	0.0612841	0.072577	0.0123808	0.0454974	1.34201
im.neu	Arf5	0.00650532	0.0994596	0.109025	0.0288552	0.0458789	1.33839
im.neu	Ptpn11	0.00654784	0.0233121	0.0324501	-0.000132706	0.0460892	1.3364
im.neu	Map1lc3b	0.00658439	0.0713563	0.0835319	0.015389	0.0460979	1.33632
im.neu	Cmc1	0.00663191	0.0528682	0.0610865	0.0122044	0.0462321	1.33506
im.neu	Mdk	0.00662108	0.233634	0.267683	0.0562019	0.0462321	1.33506
im.neu	Pcif1	0.00670382	0.0433812	0.0530834	0.00705575	0.0464701	1.33283
im.neu	Ten1	0.00670083	0.0394154	0.0525817	0.00205972	0.0464701	1.33283
im.neu	Eif3f	0.00671911	0.125767	0.145372	0.0289782	0.0464824	1.33271
im.neu	Ing1	0.00684287	0.159011	0.179326	0.0411106	0.0468911	1.32891
im.neu	Snrpa	0.00683456	0.0442165	0.0563304	0.00496678	0.0468911	1.32891
im.neu	Spcs1	0.00683421	0.0598933	0.0649942	0.0180354	0.0468911	1.32891
im.neu	Fmc1	0.00692523	0.0750377	0.0843658	0.0196585	0.0473209	1.32495
im.neu	Eef1b2	0.00697765	0.157195	0.179238	0.0386804	0.0475451	1.32289
im.neu	Pfdn2	0.00702069	0.100354	0.111563	0.0275572	0.0477486	1.32104
im.neu	D8Ertd738e	0.00704401	0.0887645	0.097805	0.0252487	0.0478175	1.32041
im.neu	Eif3e	0.00710342	0.0870912	0.0987453	0.0219887	0.0479242	1.31945
im.neu	Hnrnpl	0.00711261	0.0932911	0.104223	0.0251061	0.0479242	1.31945
im.neu	Cfl1	0.00713205	0.101046	0.127632	0.0124475	0.047966	1.31907
im.neu	Amph	0.00720356	0.0865172	0.106944	0.0129947	0.0483573	1.31554
im.neu	Sox4	0.00722066	0.10305	0.16596	-0.0231017	0.0483824	1.31531
im.neu	Pfdn6	0.0072878	0.0842455	0.0931638	0.0236252	0.0487422	1.31209
im.neu	Galnt1	0.00736513	0.0642117	0.0704592	0.0185572	0.0490783	1.30911
im.neu	Vrk1	0.00744342	0.0612351	0.0719288	0.0129611	0.0494183	1.30611
im.neu	Pcnp	0.00747003	0.110106	0.124748	0.0278918	0.0495043	1.30536
im.neu	Ctbp1	0.00748933	0.0616127	0.0685344	0.0168789	0.0495416	1.30503
im.neu	Odf2	0.00756956	0.0693998	0.0763901	0.0198185	0.0499811	1.30119
im.neu	Chd9	0.00744321	-0.0630321	-0.016507	-0.0708741	0.0494183	-1.30611
im.neu	Uvrag	0.00732057	-0.0516965	-0.0117611	-0.0599054	0.0488712	-1.31095
im.neu	Mbd5	0.00708754	-0.121015	-0.0332858	-0.134476	0.0479242	-1.31945
im.neu	Ptpro	0.00710007	-0.0816052	-0.0125449	-0.100584	0.0479242	-1.31945
im.neu	Ntng1	0.00693169	-0.108023	-0.0258583	-0.123893	0.0473209	-1.32495
im.neu	Meg3	0.00682301	-0.422949	-0.110056	-0.476276	0.0468911	-1.32891
im.neu	Kif13b	0.00678558	-0.048772	-0.0144434	-0.0531689	0.0468528	-1.32926
im.neu	Map1b	0.00670451	-0.188047	-0.0568259	-0.203863	0.0464701	-1.33283
im.neu	Ralgps1	0.00656637	-0.11275	-0.0313686	-0.124937	0.0460979	-1.33632
im.neu	Znrf1	0.00658723	-0.0652258	-0.00696294	-0.0834592	0.0460979	-1.33632
im.neu	Dchs1	0.00643214	-0.0717835	-0.0216018	-0.0779113	0.0454974	-1.34201
im.neu	Ehbp1	0.00639275	-0.10517	-0.027681	-0.118115	0.0454387	-1.34257
im.neu	Dock3	0.00618727	-0.122102	-0.0351259	-0.134143	0.0441513	-1.35506
im.neu	Zfp618	0.00567642	-0.115836	-0.0172957	-0.143287	0.0413193	-1.38385
im.neu	Wdfy3	0.00556549	-0.0748508	-0.0201704	-0.0835947	0.0407123	-1.39027
im.neu	Abcc5	0.00548231	-0.0626382	-0.0160108	-0.0708242	0.0404753	-1.39281
im.neu	Prmt2	0.0053817	-0.0734357	-0.0206722	-0.0811313	0.039895	-1.39908
im.neu	Camk4	0.00533017	-0.115146	-0.0274192	-0.132206	0.039594	-1.40237
im.neu	Erbb4	0.00525295	-0.457621	-0.136572	-0.497826	0.0392178	-1.40652
im.neu	Casc4	0.00526871	-0.0762381	-0.0252188	-0.0804695	0.0392178	-1.40652
im.neu	Fmnl2	0.0050567	-0.162061	-0.0467115	-0.177953	0.0387027	-1.41226
im.neu	Lrba	0.00498541	-0.0665049	-0.0146557	-0.0775397	0.0384513	-1.41509
im.neu	Tubb3	0.0049687	-0.0600904	0.0342252	-0.117528	0.0384041	-1.41562
im.neu	Zfp799	0.00490325	-0.0781793	-0.0230743	-0.0853053	0.0379792	-1.42045
im.neu	Cep350	0.00484355	-0.0541957	-0.0168626	-0.0582686	0.0376392	-1.42436
im.neu	Synrg	0.00472485	-0.0547741	-0.0161505	-0.0597826	0.0372339	-1.42906
im.neu	Hivep3	0.00448354	-0.103177	-0.0216881	-0.121345	0.0357205	-1.44708
im.neu	Ankib1	0.00427531	-0.0558945	-0.0175938	-0.0598924	0.03444	-1.46294
im.neu	Trerf1	0.00421057	-0.100962	-0.0304916	-0.109471	0.0342996	-1.46471
im.neu	Fchsd2	0.00419077	-0.140106	-0.0429475	-0.151281	0.0342151	-1.46578
im.neu	Kctd1	0.00417375	-0.0461598	-0.0131657	-0.0508254	0.0342151	-1.46578
im.neu	Plekha5	0.00409435	-0.0861364	-0.0225018	-0.0969086	0.0338859	-1.46998
im.neu	Unc79	0.00409234	-0.133486	-0.0403392	-0.144712	0.0338859	-1.46998
im.neu	Tspan5	0.00404279	-0.123691	-0.0307217	-0.140751	0.0336899	-1.4725
im.neu	Nhsl1	0.00390968	-0.0892251	-0.0252396	-0.0984527	0.0330364	-1.48101
im.neu	Tubb2a	0.00387634	-0.164109	-0.0495996	-0.177904	0.032908	-1.4827
im.neu	Nlgn1	0.00386475	-0.127719	-0.000223119	-0.176832	0.0328867	-1.48298
im.neu	Btbd9	0.00385095	-0.307787	-0.0950246	-0.331659	0.0328701	-1.4832
im.neu	Auts2	0.00377572	-0.321677	-0.102487	-0.343452	0.0325842	-1.48699
im.neu	Arfgef1	0.00376188	-0.072897	-0.0239109	-0.0771458	0.0325461	-1.4875
im.neu	Tsnax	0.00369839	-0.0536	-0.0184077	-0.0558977	0.0323052	-1.49073
im.neu	Gprasp1	0.00359728	-0.0686498	-0.0200511	-0.0751178	0.031947	-1.49557
im.neu	Ldlrad3	0.0036045	-0.0752172	-0.0232372	-0.0810359	0.031947	-1.49557
im.neu	Draxin	0.00345977	-0.246507	-0.0759078	-0.265824	0.0311208	-1.50695
im.neu	Fam171a2	0.00345068	-0.0845534	-0.0278813	-0.0893346	0.0311162	-1.50701
im.neu	Stam2	0.00330665	-0.0931332	-0.0299671	-0.0991429	0.0302469	-1.51932
im.neu	Apc2	0.00325603	-0.0801206	-0.0260062	-0.0850645	0.0300147	-1.52267
im.neu	Srrm4	0.00325987	-0.170756	-0.0525276	-0.184191	0.0300147	-1.52267
im.neu	Ncam1	0.00321567	-0.157973	-0.0527878	-0.166209	0.0298893	-1.52448
im.neu	App	0.00318407	-0.121656	-0.0346187	-0.134032	0.0296716	-1.52766
im.neu	Atcay	0.00311245	-0.0708788	-0.0191038	-0.0791551	0.0292296	-1.53418
im.neu	Kcnq1ot1	0.00308303	-0.139095	-0.0434661	-0.14936	0.0290285	-1.53717
im.neu	Sdccag8	0.00306877	-0.0426966	-0.00887539	-0.0503147	0.0289695	-1.53806
im.neu	Golga4	0.00301829	-0.0535653	-0.0186962	-0.0555611	0.0287929	-1.54072
im.neu	Rnf24	0.00295665	-0.079847	-0.0275876	-0.0831038	0.0284293	-1.54623
im.neu	Kcnip1	0.00288258	-0.155417	-0.0392112	-0.176243	0.0279503	-1.55361
im.neu	Ncan	0.00286258	-0.0713584	-0.023245	-0.0756788	0.0278947	-1.55448
im.neu	Map3k2	0.00281727	-0.0551899	-0.0189761	-0.0575334	0.0276016	-1.55907
im.neu	Ppp2r5e	0.00271247	-0.0491777	-0.00729574	-0.060879	0.0270129	-1.56843
im.neu	Fry	0.00254934	-0.112912	-0.0245047	-0.132025	0.0259588	-1.58572
im.neu	Fam193a	0.00253022	-0.0784368	-0.0261456	-0.0825909	0.0258368	-1.58776
im.neu	Fsd1l	0.00242536	-0.0667537	-0.0229102	-0.06963	0.0251198	-1.59998
im.neu	Cop1	0.0024065	-0.0613845	-0.0195201	-0.0655769	0.0250605	-1.60101
im.neu	Acvr1	0.00234792	-0.0832851	-0.0256627	-0.0897949	0.0246153	-1.6088
im.neu	Frmd5	0.00235627	-0.150747	-0.0246456	-0.184334	0.0246153	-1.6088
im.neu	Mef2a	0.00231954	-0.0829379	-0.0269127	-0.0880636	0.0245141	-1.61058
im.neu	Mast2	0.00229084	-0.094999	-0.0315394	-0.100157	0.0244965	-1.6109
im.neu	Gnao1	0.00227097	-0.156398	-0.0280546	-0.188759	0.0243559	-1.6134
im.neu	Hdgfl3	0.00222797	-0.0808414	-0.0240013	-0.0880686	0.0241087	-1.61783
im.neu	Dlgap1	0.00220846	-0.431077	-0.134341	-0.463259	0.024041	-1.61905
im.neu	Nlk	0.00217221	-0.141751	-0.0481476	-0.148361	0.0239339	-1.62099
im.neu	Zfp280d	0.00216357	-0.067935	-0.0181738	-0.0760041	0.0239114	-1.6214
im.neu	Tmtc2	0.00202284	-0.197085	-0.0658283	-0.207389	0.0226321	-1.64528
im.neu	Bdp1	0.00168847	-0.0405909	-0.0105149	-0.0457561	0.0196177	-1.70735
im.neu	Rbm33	0.0016696	-0.0758205	-0.0267583	-0.0783513	0.0194909	-1.71017
im.neu	Stk38	0.00167218	-0.0472321	-0.0058947	-0.0595828	0.0194909	-1.71017
im.neu	Btbd7	0.00165373	-0.0626384	-0.0151506	-0.0716847	0.0194006	-1.71219
im.neu	Kcnd3	0.00164313	-0.166244	-0.0238195	-0.206643	0.0193388	-1.71357
im.neu	Cachd1	0.00160932	-0.0767592	-0.0187181	-0.0876928	0.0190052	-1.72113
im.neu	Snap91	0.00160575	-0.13903	-0.0473286	-0.145408	0.0190052	-1.72113
im.neu	Map4k3	0.00146027	-0.0599803	-0.0212708	-0.0618796	0.0175863	-1.75483
im.neu	Wls	0.00136059	-0.126246	-0.0440349	-0.130979	0.0167191	-1.77679
im.neu	Ndel1	0.00135525	-0.0451379	-0.0155695	-0.0470048	0.0167101	-1.77702
im.neu	Nemf	0.00130028	-0.0762284	-0.0275192	-0.0781559	0.0161421	-1.79204
im.neu	Slain1	0.00128272	-0.128826	-0.0443486	-0.134243	0.0159789	-1.79645
im.neu	Dock4	0.00122846	-0.140043	-0.049531	-0.14461	0.0153558	-1.81373
im.neu	Grik3	0.00121176	-0.219557	-0.0657057	-0.238665	0.0153558	-1.81373
im.neu	Zmynd8	0.0012207	-0.0738275	-0.0218837	-0.0804629	0.0153558	-1.81373
im.neu	Zfp292	0.00117499	-0.0927945	-0.0313859	-0.0972547	0.0150507	-1.82244
im.neu	Tcaf1	0.00114888	-0.135132	-0.0415867	-0.145746	0.014821	-1.82912
im.neu	Prkca	0.00109899	-0.190974	-0.0587529	-0.205993	0.0144342	-1.84061
im.neu	Reep1	0.00102077	-0.114149	-0.0384875	-0.119756	0.0137048	-1.86313
im.neu	Fstl5	0.00093344	-0.129367	-0.0424654	-0.136875	0.012915	-1.88891
im.neu	Rora	0.000917538	-0.210753	-0.0737591	-0.218406	0.012748	-1.89456
im.neu	Exoc4	0.000894381	-0.171836	-0.0573381	-0.180877	0.0126153	-1.8991
im.neu	Fam78b	0.000817712	-0.140315	-0.0479369	-0.146582	0.0118605	-1.9259
im.neu	Rbm5	0.000803369	-0.0996869	-0.0355731	-0.102622	0.0117428	-1.93023
im.neu	Rfx3	0.000778252	-0.112789	-0.0330457	-0.123313	0.0114681	-1.94051
im.neu	Cdh2	0.000769048	-0.217144	-0.0730685	-0.227957	0.0114034	-1.94297
im.neu	Rbm6	0.000766205	-0.10123	-0.0356167	-0.104718	0.0114034	-1.94297
im.neu	Sipa1l1	0.000770398	-0.206839	-0.0754442	-0.211295	0.0114034	-1.94297
im.neu	Ubn2	0.000760458	-0.114718	-0.0374149	-0.121619	0.0114034	-1.94297
im.neu	Scaf8	0.000699602	-0.0877421	-0.0323701	-0.0892663	0.0106938	-1.97087
im.neu	Mgat5b	0.000649047	-0.103892	-0.0359993	-0.108026	0.0100547	-1.99763
im.neu	Ddx50	0.000629218	-0.037373	-0.0036084	-0.0482016	0.00991703	-2.00362
im.neu	Pi4ka	0.000614579	-0.0811619	-0.0310938	-0.0814204	0.00972859	-2.01195
im.neu	Cnot2	0.000574945	-0.0925751	-0.0327786	-0.0955576	0.00914112	-2.039
im.neu	Arid1b	0.000568841	-0.159806	-0.0495489	-0.17199	0.00911349	-2.04032
im.neu	Fbxl20	0.000563334	-0.092391	-0.0338045	-0.0942766	0.00911349	-2.04032
im.neu	Sp8	0.000561039	-0.145628	-0.0426913	-0.159192	0.00911349	-2.04032
im.neu	Phf14	0.000556551	-0.101792	-0.0324534	-0.10866	0.00908782	-2.04154
im.neu	Zfp638	0.000540471	-0.0867063	-0.0233654	-0.096835	0.00890549	-2.05034
im.neu	Eps15l1	0.000521779	-0.0742796	-0.0282125	-0.0747608	0.00881701	-2.05468
im.neu	Ssh2	0.000525579	-0.145052	-0.0471303	-0.153954	0.00881701	-2.05468
im.neu	Sestd1	0.000504226	-0.0759771	-0.0275453	-0.0777813	0.00870389	-2.06029
im.neu	Zswim5	0.000461198	-0.0685154	-0.024454	-0.0705285	0.00823568	-2.0843
im.neu	Ophn1	0.000419627	-0.0832028	-0.0312809	-0.0840626	0.00764395	-2.11668
im.neu	Ctr9	0.00040928	-0.0597834	-0.0235165	-0.0593609	0.00758738	-2.11991
im.neu	Stau2	0.000390111	-0.0981603	-0.0368891	-0.0991899	0.00732721	-2.13506
im.neu	Itsn1	0.000381526	-0.0656657	-0.0209781	-0.0700539	0.0072393	-2.1403
im.neu	Kcnj3	0.000371665	-0.133848	-0.0479517	-0.137602	0.00720473	-2.14238
im.neu	Chn2	0.000329938	-0.111676	-0.0297022	-0.125113	0.00664458	-2.17753
im.neu	Fgd4	0.000324896	-0.0778107	-0.0305475	-0.0773211	0.00664458	-2.17753
im.neu	Mon2	0.000329298	-0.0697822	-0.0280144	-0.0687243	0.00664458	-2.17753
im.neu	Kdm4c	0.000286756	-0.0989597	-0.0375181	-0.0996692	0.00604356	-2.21871
im.neu	Nedd4l	0.000254147	-0.228294	-0.0813323	-0.23515	0.00551667	-2.25832
im.neu	Gmfb	0.000250201	-0.0572613	-0.024317	-0.055064	0.00546372	-2.26251
im.neu	Pafah1b1	0.000242797	-0.0965548	-0.0332505	-0.100603	0.00539963	-2.26764
im.neu	Kdm5b	0.000218676	-0.169465	-0.0662141	-0.168714	0.0049236	-2.30772
im.neu	Ankrd13c	0.000205445	-0.134273	-0.0449569	-0.141185	0.00479271	-2.31942
im.neu	Ccny	0.000206322	-0.0728606	-0.0296214	-0.0713848	0.00479271	-2.31942
im.neu	Mycbp2	0.00020823	-0.130522	-0.0444607	-0.136481	0.00479271	-2.31942
im.neu	Ralgps2	0.000210218	-0.0766727	-0.0286662	-0.0776248	0.00479271	-2.31942
im.neu	Slc4a4	0.000197337	-0.145019	-0.0238799	-0.177159	0.00467547	-2.33018
im.neu	Bmper	0.000176596	-0.0775195	-0.0220216	-0.0854433	0.00429639	-2.3669
im.neu	Zfp950	0.000166663	-0.0604417	-0.0235171	-0.0602728	0.00408877	-2.38841
im.neu	Mir124a-1hg	0.000147449	-0.179825	-0.0712504	-0.17804	0.00381787	-2.41818
im.neu	Jakmip2	0.000140123	-0.177957	-0.0723431	-0.174358	0.00370762	-2.4309
im.neu	Sgip1	0.00013266	-0.21396	-0.0851298	-0.211481	0.00358876	-2.44506
im.neu	Ccdc88a	0.00012388	-0.140494	-0.0592667	-0.135499	0.00348113	-2.45828
im.neu	Kirrel3	0.00012078	-0.360827	-0.143644	-0.356568	0.00342054	-2.46591
im.neu	Trafd1	0.00011511	-0.0767052	-0.0227055	-0.0836305	0.00328562	-2.48338
im.neu	Trp53bp1	0.000102075	-0.0894671	-0.0379742	-0.0860535	0.00293669	-2.53214
im.neu	Eif4g3	8.87014e-05	-0.114421	-0.0474481	-0.111173	0.00265738	-2.57555
im.neu	Kifap3	8.29734e-05	-0.11805	-0.0492323	-0.114419	0.00254257	-2.59473
im.neu	Helz	8.19942e-05	-0.0965041	-0.037894	-0.0958891	0.00254088	-2.59502
im.neu	Itch	7.71886e-05	-0.0895937	-0.0359029	-0.0883003	0.00247618	-2.60622
im.neu	Plcl2	7.42076e-05	-0.151858	-0.0619559	-0.148564	0.00240948	-2.61808
im.neu	Parp6	6.22827e-05	-0.0943341	-0.0391304	-0.0916444	0.00207133	-2.68375
im.neu	Phf21a	5.24918e-05	-0.134377	-0.0514581	-0.134827	0.00182964	-2.73763
im.neu	Cplane1	4.88124e-05	-0.104939	-0.0445635	-0.100913	0.00172097	-2.76423
im.neu	Hmgcs1	4.2525e-05	-0.171178	-0.0709895	-0.166314	0.00160576	-2.79432
im.neu	2024-09-03	3.95905e-05	-0.0939739	-0.0351783	-0.0950972	0.00152676	-2.81623
im.neu	Hmgcr	3.82407e-05	-0.138815	-0.0549713	-0.137467	0.0014939	-2.82568
im.neu	Umad1	3.83262e-05	-0.131958	-0.0593452	-0.123587	0.0014939	-2.82568
im.neu	Nsg2	3.42819e-05	-0.182065	-0.0769713	-0.175424	0.00139631	-2.85502
im.neu	Eml5	3.29478e-05	-0.123817	-0.0544488	-0.117197	0.00135723	-2.86735
im.neu	Dlx6os1	3.06319e-05	-0.232545	-0.106963	-0.215413	0.00127633	-2.89404
im.neu	Eml6	2.97112e-05	-0.154312	-0.0631133	-0.150809	0.00127633	-2.89404
im.neu	Rcor1	3.04154e-05	-0.100323	-0.045486	-0.0935909	0.00127633	-2.89404
im.neu	Pdzd4	2.58544e-05	-0.0791341	-0.031383	-0.0783202	0.00117153	-2.93125
im.neu	Frmd3	2.10775e-05	-0.0890664	-0.0389714	-0.0845009	0.00100534	-2.99769
im.neu	Rasa1	2.05589e-05	-0.13638	-0.0590429	-0.13002	0.00100436	-2.99811
im.neu	Cdk14	1.34401e-05	-0.195758	-0.0766793	-0.194699	0.000717002	-3.14448
im.neu	Ccdc50	1.24488e-05	-0.183677	-0.0737411	-0.18089	0.000716188	-3.14497
im.neu	Kidins220	1.07142e-05	-0.175459	-0.0772652	-0.165973	0.000666033	-3.1765
im.neu	Nav2	1.09736e-05	-0.208295	-0.0858463	-0.202912	0.000666033	-3.1765
im.neu	Zfp608	9.68077e-06	-0.178029	-0.0777937	-0.169007	0.000634191	-3.19778
im.neu	Sobp	8.29032e-06	-0.191939	-0.0868673	-0.179216	0.000568124	-3.24556
im.neu	Trpc4	8.32502e-06	-0.162587	-0.0592826	-0.166111	0.000568124	-3.24556
im.neu	Tmem131l	6.56297e-06	-0.246294	-0.107349	-0.234087	0.000495641	-3.30483
im.neu	Clasp1	6.07271e-06	-0.118531	-0.0522652	-0.112053	0.000478556	-3.32007
im.neu	Stk39	5.29534e-06	-0.0892507	-0.0365873	-0.0871405	0.000436264	-3.36025
im.neu	Dab1	4.24223e-06	-0.197656	-0.0855029	-0.188507	0.000384452	-3.41516
im.neu	Clec16a	3.53085e-06	-0.0824769	-0.0404601	-0.0738772	0.000336825	-3.4726
im.neu	Atxn1	3.07052e-06	-0.154282	-0.0700209	-0.143859	0.000300828	-3.52168
im.neu	Elovl6	2.17427e-06	-0.0893577	-0.044744	-0.079132	0.000231816	-3.63486
im.neu	Ankrd12	1.6902e-06	-0.135164	-0.0632941	-0.124082	0.000185666	-3.73127
im.neu	Idh1	1.34868e-06	-0.120956	-0.0573762	-0.110304	0.000157709	-3.80214
im.neu	Srebf2	1.56019e-07	-0.202909	-0.0972316	-0.184061	3.02134e-05	-4.5198
im.neu	Pls3	1.07609e-07	-0.17594	-0.0886297	-0.155275	2.60054e-05	-4.58494
im.neu	Lrch3	5.33587e-08	-0.16352	-0.0818529	-0.144834	1.48789e-05	-4.82743
im.neu	Sel1l3	1.58748e-09	-0.163724	-0.0787874	-0.148183	1.43865e-06	-5.84204
im.neu	Fdft1	1.03128e-09	-0.17415	-0.0854557	-0.155967	1.24612e-06	-5.90444
glut.neu	Actg1	3.92089e-08	0.242273	0.232266	0.103595	9.0498e-06	5.04336
glut.neu	Rbm3	3.56165e-07	0.882724	0.794425	0.429289	4.4096e-05	4.3556
glut.neu	Mt1	4.20545e-07	0.717615	0.653535	0.34129	4.92268e-05	4.3078
glut.neu	Ftl1	2.10856e-06	0.450236	0.420716	0.203444	0.000150833	3.8215
glut.neu	Ttr	4.28984e-06	0.84725	0.885257	0.289281	0.000265558	3.57584
glut.neu	Fau	1.29304e-05	0.1633	0.19951	0.0268722	0.000554975	3.25573
glut.neu	Tpt1	2.27822e-05	0.152066	0.249974	-0.0391658	0.000823998	3.08407
glut.neu	Alad	2.59347e-05	0.141413	0.142929	0.0531115	0.000913731	3.03918
glut.neu	Eef1a1	4.19368e-05	0.219353	0.293575	0.0105129	0.00124995	2.90311
glut.neu	Mapk3	4.41059e-05	0.311196	0.297284	0.134125	0.00129659	2.8872
glut.neu	Dbp	4.46141e-05	0.206434	0.204462	0.0817165	0.00130557	2.8842
glut.neu	Chpf2	4.61584e-05	0.085446	0.0805322	0.037921	0.00133859	2.87335
glut.neu	Nagk	4.99833e-05	0.152008	0.147367	0.0633604	0.00137895	2.86045
glut.neu	Tsen34	6.51223e-05	0.18199	0.179119	0.073173	0.00162779	2.7884
glut.neu	Pccb	0.000112099	0.0740328	0.075562	0.0270692	0.00239765	2.62021
glut.neu	Zfas1	0.000120752	0.158436	0.154836	0.0648032	0.00253225	2.59649
glut.neu	Fech	0.000123783	0.0892273	0.092303	0.0313923	0.00257069	2.58995
glut.neu	Calb1	0.000138817	0.176012	0.202708	0.0412971	0.00274474	2.5615
glut.neu	Utp4	0.000152578	0.0737444	0.0733684	0.028863	0.00287221	2.54178
glut.neu	Fth1	0.000193354	0.266366	0.411074	-0.0418123	0.0034086	2.46742
glut.neu	Epm2a	0.000225312	0.0868689	0.0867442	0.0336817	0.00374529	2.42651
glut.neu	Akr1b3	0.000229702	0.0748707	0.0769612	0.0268316	0.00378215	2.42226
glut.neu	Cdc16	0.000246419	0.101566	0.10073	0.0400704	0.00400618	2.39727
glut.neu	Pepd	0.000277564	0.0859458	0.0880484	0.0310978	0.00438071	2.35846
glut.neu	Selenow	0.000303451	0.43167	0.477612	0.12081	0.00471587	2.32644
glut.neu	Ppp1r14b	0.00030399	0.234425	0.250387	0.0745949	0.00471587	2.32644
glut.neu	Sh3bgrl3	0.000381194	0.377175	0.386641	0.136235	0.00559027	2.25257
glut.neu	Myl6	0.000392615	0.125729	0.170338	0.00395976	0.00570577	2.24369
glut.neu	Hint1	0.000397132	0.132762	0.169665	0.0143828	0.00571434	2.24303
glut.neu	S100a10	0.000420911	0.176168	0.189791	0.0544293	0.00591665	2.22792
glut.neu	Nnat	0.000428756	0.399	0.40178	0.151351	0.00600073	2.2218
glut.neu	Snhg20	0.000429714	0.155528	0.154193	0.0614145	0.00600108	2.22177
glut.neu	Ehmt2	0.000442048	0.102101	0.110221	0.0313214	0.00613342	2.2123
glut.neu	Kptn	0.000471629	0.0630314	0.0643162	0.0230639	0.0064466	2.19067
glut.neu	Actb	0.000482596	0.276467	0.413707	-0.0304424	0.00646271	2.18959
glut.neu	Hspa2	0.000481555	0.0787539	0.0802177	0.0289584	0.00646271	2.18959
glut.neu	Psmb2	0.000481184	0.237998	0.285533	0.0444021	0.00646271	2.18959
glut.neu	Leng8	0.000495717	0.219123	0.231461	0.0723084	0.00660253	2.18029
glut.neu	Fkbp8	0.000511381	0.413079	0.421541	0.151108	0.00673266	2.17181
glut.neu	Tspyl2	0.000549529	0.0718881	0.0822836	0.0173745	0.00704755	2.15196
glut.neu	Rogdi	0.000562805	0.267338	0.283421	0.0871881	0.00711855	2.14761
glut.neu	Psmd3	0.000693631	0.155313	0.178022	0.0372882	0.00831788	2.07999
glut.neu	Naxe	0.000702337	0.0904667	0.098789	0.0266244	0.00840455	2.07549
glut.neu	Usf1	0.000759635	0.0978163	0.101805	0.0337976	0.00893427	2.04894
glut.neu	Zfp706	0.000825096	0.0792619	0.169943	-0.0600631	0.00948566	2.02293
glut.neu	Pfn1	0.000848928	0.186184	0.231875	0.0262303	0.00971572	2.01252
glut.neu	Prr3	0.000858785	0.0557935	0.0583601	0.0189861	0.00971881	2.01239
glut.neu	Cpne4	0.000867439	0.137524	0.152565	0.038084	0.0097462	2.01116
glut.neu	Rbmx	0.000869159	0.0706028	0.0825375	0.0153387	0.00974851	2.01106
glut.neu	Lta4h	0.00091569	0.0664638	0.0680033	0.0241352	0.0100945	1.99591
glut.neu	Rspo2	0.000958473	0.0476949	0.0518326	0.0142866	0.0104005	1.98295
glut.neu	Gpi1	0.000988961	0.309848	0.323718	0.105823	0.0106116	1.97422
glut.neu	Ap1m1	0.00102918	0.0827971	0.0854742	0.0293069	0.010904	1.96241
glut.neu	Synpr	0.00105186	0.273918	0.294966	0.0847643	0.0110832	1.95533
glut.neu	Anxa6	0.00113501	0.13861	0.13894	0.0532147	0.0117668	1.92934
glut.neu	Bin1	0.00116549	0.228822	0.242158	0.0750561	0.0119102	1.92408
glut.neu	Gas5	0.00128322	0.267065	0.288405	0.0818263	0.012749	1.89452
glut.neu	Wbp2	0.00133521	0.384783	0.40251	0.130913	0.0132248	1.87861
glut.neu	Nrsn1	0.00145656	0.0470977	0.187281	-0.121989	0.0141581	1.849
glut.neu	Shisa6	0.00148754	0.140313	0.142962	0.0515525	0.014358	1.84291
glut.neu	Nosip	0.00153939	0.0733573	0.0736591	0.0280356	0.0146481	1.83422
glut.neu	Ccdc58	0.00159868	0.0646007	0.0700439	0.0195118	0.0150895	1.82132
glut.neu	Fmn2	0.00163686	0.160272	0.243871	-0.0216877	0.015373	1.81324
glut.neu	Kars	0.00166699	0.0688111	0.0773404	0.018052	0.015599	1.8069
glut.neu	Porcn	0.00171374	0.105165	0.112831	0.0329589	0.0158351	1.80038
glut.neu	Ggact	0.00182416	0.053246	0.0638622	0.00995238	0.016611	1.7796
glut.neu	Pebp1	0.00187408	0.123477	0.199167	-0.0279913	0.0169457	1.77094
glut.neu	Pnck	0.00201804	0.13813	0.145174	0.0463146	0.0179202	1.74666
glut.neu	Tubgcp2	0.00208634	0.0996148	0.105743	0.0323524	0.0184251	1.73459
glut.neu	Slc24a4	0.00234766	0.083503	0.0877238	0.0280359	0.020072	1.69741
glut.neu	Fbl	0.00238987	0.0982367	0.113641	0.0225442	0.0202447	1.69369
glut.neu	Arf5	0.00257639	0.234852	0.256764	0.0688103	0.0212107	1.67344
glut.neu	Eif3l	0.00260882	0.103702	0.109132	0.0346293	0.0213413	1.67078
glut.neu	Kcnab1	0.00260821	0.0499787	0.127265	-0.05798	0.0213413	1.67078
glut.neu	Eif3f	0.00273282	0.256536	0.27395	0.0816841	0.0221586	1.65446
glut.neu	Snrpg	0.00281682	0.273358	0.300595	0.0783599	0.0225556	1.64675
glut.neu	Sf3b4	0.00282722	0.0822374	0.0907234	0.0232818	0.0226107	1.64569
glut.neu	Smim4	0.00310859	0.0939114	0.102386	0.0278034	0.0241996	1.61619
glut.neu	Mgat5b	0.00311694	0.0786301	0.0858902	0.0231142	0.0242154	1.61591
glut.neu	Yars	0.00314112	0.067364	0.0825623	0.0108241	0.0243645	1.61324
glut.neu	Psmc6	0.00316327	0.0412515	0.129151	-0.0719644	0.0244499	1.61172
glut.neu	Uchl1	0.00344188	0.180239	0.239677	0.0101866	0.0262545	1.5808
glut.neu	Ap2s1	0.00344784	0.29166	0.32498	0.079346	0.0262689	1.58056
glut.neu	Mpc1	0.0035675	0.078819	0.15435	-0.0450837	0.0269256	1.56983
glut.neu	Dbi	0.00363129	0.255191	0.27466	0.0791109	0.0272792	1.56417
glut.neu	Cpne6	0.00367585	0.181452	0.194722	0.0568231	0.0274803	1.56098
glut.neu	Rab8b	0.00370902	0.134866	0.140677	0.0462874	0.0276374	1.5585
glut.neu	Tagln3	0.0037382	0.0927324	0.190534	-0.0619793	0.0278226	1.5556
glut.neu	Nipal2	0.00397325	0.0533019	0.0572987	0.0165934	0.0291113	1.53594
glut.neu	Slbp	0.00408787	0.0863504	0.0927194	0.0269877	0.0295705	1.52914
glut.neu	Dpysl3	0.00426777	0.0524275	0.100824	-0.0281436	0.0304949	1.51577
glut.neu	Rtl4	0.0043889	0.0959867	0.103305	0.0297612	0.0308428	1.51085
glut.neu	Brd2	0.00463005	0.105679	0.140645	0.00585702	0.0321009	1.49348
glut.neu	Gapdh	0.00471504	0.198084	0.245055	0.0295467	0.0325169	1.48789
glut.neu	Atraid	0.00489115	0.127104	0.16981	0.00639309	0.0333926	1.47635
glut.neu	Ppil2	0.00490672	0.140766	0.147383	0.0477599	0.0334634	1.47543
glut.neu	Kctd6	0.00499336	0.0634594	0.0676938	0.0202796	0.0338392	1.47058
glut.neu	Rragc	0.00514846	0.0510049	0.0735317	-0.00282385	0.0346363	1.46047
glut.neu	Cirbp	0.00524071	0.297866	0.323295	0.0896343	0.035109	1.45458
glut.neu	Grhpr	0.00536668	0.0529391	0.0599495	0.0134397	0.0356192	1.44832
glut.neu	Pomp	0.00540237	0.0197672	0.108626	-0.081223	0.0358192	1.44588
glut.neu	Lcorl	0.00549469	0.137116	0.155725	0.0343577	0.0362447	1.44076
glut.neu	Spaca6	0.0057184	0.0647741	0.0693968	0.0203992	0.0374137	1.42697
glut.neu	D1Ertd622e	0.00576145	0.0259515	0.0569796	-0.0210032	0.0375808	1.42503
glut.neu	Ints1	0.00579262	0.0587407	0.0651114	0.0163204	0.0377458	1.42313
glut.neu	Carm1	0.00583011	0.0619269	0.068171	0.017678	0.0378369	1.42208
glut.neu	Ppia	0.0058232	0.173465	0.253484	-0.01301	0.0378369	1.42208
glut.neu	Rab11a	0.00586454	0.13224	0.16672	0.0166029	0.038022	1.41996
glut.neu	Tpi1	0.00588289	0.00214603	0.146163	-0.143188	0.0381027	1.41904
glut.neu	Psmb3	0.00631901	0.262035	0.288962	0.074296	0.0400176	1.39775
glut.neu	Eml2	0.00633955	0.153607	0.174513	0.0384315	0.0400176	1.39775
glut.neu	Syt3	0.00634327	0.0287308	0.0447819	-0.00495257	0.0400176	1.39775
glut.neu	Nf2	0.00655246	0.0693351	0.0779561	0.0181628	0.0407582	1.38978
glut.neu	Rnpep	0.00654558	0.0722672	0.0767788	0.0234048	0.0407582	1.38978
glut.neu	Ksr1	0.00658035	0.0926397	0.108317	0.0201087	0.0408528	1.38878
glut.neu	Hint2	0.00659987	0.0958561	0.109125	0.0237594	0.0409345	1.38791
glut.neu	Maged1	0.00667399	0.0677913	0.149875	-0.0558965	0.0412294	1.38479
glut.neu	Ankrd10	0.00669124	0.143702	0.157088	0.0421254	0.0412626	1.38444
glut.neu	Tmsb4x	0.0068489	0.298064	0.40198	0.0112246	0.0419005	1.37778
glut.neu	Snta1	0.00716443	0.0550986	0.0668158	0.00956706	0.0429466	1.36707
glut.neu	Thap3	0.00713416	0.120013	0.130006	0.0363682	0.0429466	1.36707
glut.neu	Kif16b	0.00721194	0.0678347	0.0770351	0.0170038	0.0431109	1.36541
glut.neu	Camk2n2	0.00725283	0.214812	0.23947	0.0583225	0.043275	1.36376
glut.neu	Vps72	0.00736088	0.0760181	0.0841237	0.0212598	0.0435964	1.36055
glut.neu	Dtnbp1	0.0075997	0.144512	0.16787	0.0324656	0.0446006	1.35066
glut.neu	Abcf3	0.00761681	0.0501228	0.0612036	0.00828137	0.0446109	1.35056
glut.neu	Ube2z	0.00770176	0.0360699	0.0623376	-0.0123341	0.0449537	1.34723
glut.neu	Tesk1	0.00774793	0.0557995	0.0657203	0.0116343	0.0451822	1.34503
glut.neu	Fkbp1a	0.00785852	0.253675	0.309826	0.0418416	0.0456205	1.34084
glut.neu	Ablim2	0.00790402	0.182305	0.201681	0.0510475	0.0457609	1.33951
glut.neu	Ocel1	0.00796145	0.0743213	0.0877967	0.0152346	0.0460021	1.33722
glut.neu	Mib2	0.00809909	0.0616876	0.0695542	0.0159629	0.0465138	1.33242
glut.neu	Cdk5	0.00816572	0.129152	0.165206	0.0138362	0.0468129	1.32963
glut.neu	Gabarap	0.00834603	0.222897	0.265284	0.0437171	0.0473407	1.32476
glut.neu	Sgce	0.00846063	0.107582	0.119176	0.0299649	0.0478643	1.31999
glut.neu	Adrm1	0.00848113	0.0864433	0.099793	0.0200429	0.0479381	1.31932
glut.neu	Tanc1	0.00856383	0.13156	0.146407	0.035974	0.048194	1.31701
glut.neu	Coro1c	0.00861641	0.101283	0.116614	0.023795	0.0484476	1.31473
glut.neu	Snhg3	0.00865585	0.0810166	0.0882711	0.0240417	0.0485836	1.31351
glut.neu	Ncapd3	0.00889432	0.0726261	0.0772621	0.0234189	0.0494061	1.30622
glut.neu	Cep290	0.00898989	-0.12262	-0.0217391	-0.148248	0.049808	-1.3027
glut.neu	Fgf13	0.00896021	-0.0712436	0.0273964	-0.126161	0.0496864	-1.30376
glut.neu	Spin1	0.00893753	-0.216442	-0.0491769	-0.250876	0.0496033	-1.30449
glut.neu	Usp15	0.00885923	-0.232685	-0.0532415	-0.269328	0.0492537	-1.30756
glut.neu	Ttc33	0.00882841	-0.0875551	0.0351972	-0.156574	0.0491247	-1.3087
glut.neu	Sptbn1	0.0088054	-0.18259	-0.0419387	-0.211185	0.0490391	-1.30946
glut.neu	Tmem151b	0.00880142	-0.0439194	0.00399121	-0.0648764	0.0490391	-1.30946
glut.neu	Rnf150	0.00878121	-0.275686	-0.0674084	-0.314774	0.0489891	-1.3099
glut.neu	Ap4s1	0.00873878	-0.178388	-0.04387	-0.203428	0.0487947	-1.31163
glut.neu	Garnl3	0.00869422	-0.259938	-0.0402404	-0.32011	0.048588	-1.31347
glut.neu	Tmem234	0.00868642	-0.148776	-0.0106838	-0.195564	0.0485866	-1.31348
glut.neu	Cdc73	0.00866539	-0.195504	-0.0473523	-0.223674	0.0485836	-1.31351
glut.neu	Larp1	0.00865463	-0.203345	-0.0277797	-0.254116	0.0485836	-1.31351
glut.neu	Pianp	0.00867834	-0.19463	-0.0470729	-0.222742	0.0485836	-1.31351
glut.neu	Sar1b	0.00867443	-0.101407	0.0358293	-0.176409	0.0485836	-1.31351
glut.neu	Irf2bpl	0.00854832	-0.167846	-0.0401152	-0.192569	0.0481488	-1.31741
glut.neu	Os9	0.00854198	-0.171582	-0.0399222	-0.197941	0.0481488	-1.31741
glut.neu	Ndrg3	0.00853197	-0.204773	-0.046056	-0.23782	0.0481409	-1.31749
glut.neu	Ndn	0.00851971	-0.240076	-0.0500991	-0.282717	0.048114	-1.31773
glut.neu	Chchd2	0.00838607	-0.179462	-0.0294	-0.219387	0.0474842	-1.32345
glut.neu	Taok3	0.00835653	-0.208765	-0.0549077	-0.234502	0.0473586	-1.3246
glut.neu	Cebpz	0.00834163	-0.129563	-0.0258992	-0.153713	0.0473407	-1.32476
glut.neu	Slc12a6	0.00831452	-0.250985	-0.0615844	-0.286354	0.0472453	-1.32564
glut.neu	Man2a2	0.00829879	-0.114984	-0.0277389	-0.131663	0.0471976	-1.32608
glut.neu	Armcx3	0.00828835	-0.172867	-0.0528118	-0.186833	0.0471798	-1.32624
glut.neu	Agap1	0.0082478	-0.28453	-0.0734314	-0.32101	0.0470498	-1.32744
glut.neu	Hdgfl3	0.0082582	-0.242745	-0.0452626	-0.291254	0.0470498	-1.32744
glut.neu	Tmem14a	0.00825112	-0.185894	-0.0447366	-0.212967	0.0470498	-1.32744
glut.neu	Ccl19	0.00822342	-0.0592109	-0.0127458	-0.0693379	0.0469764	-1.32812
glut.neu	Tbc1d8	0.0082099	-0.0242732	0.0141754	-0.0478253	0.0469408	-1.32845
glut.neu	Rab12	0.00819907	-0.190916	-0.0500252	-0.21464	0.0469205	-1.32864
glut.neu	Sh3rf3	0.00818211	-0.119118	0.026461	-0.191593	0.0468652	-1.32915
glut.neu	Acsl6	0.0081201	-0.124645	-0.0277378	-0.145056	0.0465929	-1.33168
glut.neu	Pcdh10	0.00809159	-0.230222	-0.0534745	-0.265681	0.0465122	-1.33243
glut.neu	Cnot6l	0.00803348	-0.181942	-0.0291679	-0.223057	0.0462308	-1.33507
glut.neu	Fktn	0.00803546	-0.0887874	-0.011578	-0.111507	0.0462308	-1.33507
glut.neu	Prdm2	0.00800545	-0.212601	-0.0521869	-0.242541	0.0461406	-1.33592
glut.neu	Cyp51	0.00797427	-0.0752243	-0.0188442	-0.0854389	0.0460021	-1.33722
glut.neu	Tgs1	0.00797032	-0.168136	-0.0432179	-0.189868	0.0460021	-1.33722
glut.neu	Cstf2t	0.0079474	-0.0965632	-0.027103	-0.106762	0.0459707	-1.33752
glut.neu	Sh3glb1	0.00790242	-0.159384	0.00217127	-0.223125	0.0457609	-1.33951
glut.neu	Srpr	0.00786784	-0.13149	-0.0205326	-0.161751	0.0456334	-1.34072
glut.neu	Myo9a	0.00783921	-0.298937	-0.075803	-0.338612	0.0455495	-1.34152
glut.neu	Fam98b	0.00782249	-0.144869	-0.0327059	-0.168125	0.0454934	-1.34205
glut.neu	Macrod1	0.0077871	-0.0941398	-0.00258603	-0.127919	0.0453285	-1.34363
glut.neu	Sybu	0.00776385	-0.316373	-0.0592448	-0.379341	0.0452341	-1.34453
glut.neu	Sacm1l	0.00768214	-0.205191	-0.0484959	-0.235959	0.0448799	-1.34795
glut.neu	Ypel3	0.00765297	-0.117443	0.044633	-0.207444	0.0447501	-1.34921
glut.neu	Ghitm	0.00762225	-0.233804	-0.0542993	-0.269823	0.0446109	-1.35056
glut.neu	Slc45a4	0.00761542	-0.0508199	-0.0116889	-0.0587624	0.0446109	-1.35056
glut.neu	Azi2	0.00754481	-0.136652	-0.0415276	-0.147912	0.0443189	-1.35341
glut.neu	Zfp955b	0.00751935	-0.0884956	-0.0236936	-0.0989873	0.0442097	-1.35448
glut.neu	Mecp2	0.00748774	-0.255705	-0.0893005	-0.265182	0.044064	-1.35592
glut.neu	Cdk11b	0.00746656	-0.127849	0.0137336	-0.19097	0.0439796	-1.35675
glut.neu	Gnaz	0.00744709	-0.156492	-0.0228517	-0.194093	0.0439106	-1.35743
glut.neu	Nucks1	0.00744803	-0.21553	-0.0551492	-0.243638	0.0439106	-1.35743
glut.neu	Pde4b	0.00739955	-0.289328	0.0534046	-0.454499	0.0437408	-1.35911
glut.neu	Shisa7	0.00740563	-0.132993	-0.0406972	-0.14367	0.0437408	-1.35911
glut.neu	Trhde	0.0073831	-0.201661	-0.0186968	-0.260865	0.0436879	-1.35964
glut.neu	Paip1	0.00734498	-0.230338	-0.063351	-0.255965	0.0435423	-1.36109
glut.neu	Golgb1	0.00732463	-0.30865	-0.0718669	-0.356013	0.0434617	-1.36189
glut.neu	Brinp2	0.00730038	-0.351378	-0.101821	-0.385292	0.043411	-1.3624
glut.neu	Syp	0.0073067	-0.0871174	0.0465689	-0.167339	0.043411	-1.3624
glut.neu	Wasf3	0.00730934	-0.0848971	0.00735511	-0.125048	0.043411	-1.3624
glut.neu	Eid1	0.00728512	-0.227073	-0.0139895	-0.3008	0.0433872	-1.36264
glut.neu	Zfp60	0.00727069	-0.0832447	-0.0234641	-0.0919376	0.0433414	-1.3631
glut.neu	Ogfrl1	0.00724438	-0.44009	-0.124464	-0.485631	0.0432647	-1.36387
glut.neu	Ap1ar	0.00720639	-0.141397	-0.0182333	-0.177784	0.0431109	-1.36541
glut.neu	Cfl2	0.00720429	-0.153065	-0.0244385	-0.187755	0.0431109	-1.36541
glut.neu	Nipa1	0.00715762	-0.107204	-0.0256096	-0.123007	0.0429466	-1.36707
glut.neu	Nlgn3	0.0071533	-0.178982	-0.0497037	-0.198418	0.0429466	-1.36707
glut.neu	Osbpl9	0.0071565	-0.048976	0.111277	-0.179172	0.0429466	-1.36707
glut.neu	Tma7	0.00716379	-0.0746483	0.0701565	-0.173641	0.0429466	-1.36707
glut.neu	Nrcam	0.00712142	-0.343632	-0.0936092	-0.382766	0.0429285	-1.36725
glut.neu	Mpc2	0.00710067	-0.114192	0.0482591	-0.206563	0.0428436	-1.36811
glut.neu	Opa1	0.00706554	-0.247872	-0.0820535	-0.261571	0.0426716	-1.36986
glut.neu	Kif3a	0.00703041	-0.265945	-0.0830744	-0.285604	0.0424993	-1.37162
glut.neu	Prkce	0.00700033	-0.201581	-0.0319268	-0.247524	0.0423573	-1.37307
glut.neu	Tyro3	0.00698101	-0.113611	-0.0271381	-0.130361	0.0422801	-1.37386
glut.neu	Pcdh11x	0.00696295	-0.169901	-0.0382934	-0.197239	0.0422104	-1.37458
glut.neu	Zdbf2	0.00695107	-0.0996632	-0.0276302	-0.110532	0.0421781	-1.37491
glut.neu	Rufy2	0.0069302	-0.12205	0.00590718	-0.175105	0.0421149	-1.37556
glut.neu	Serbp1	0.00693411	-0.226497	-0.0663533	-0.247638	0.0421149	-1.37556
glut.neu	Arhgap20	0.0068661	-0.273248	-0.0594029	-0.319399	0.0419005	-1.37778
glut.neu	Pfkp	0.00686794	-0.251055	-0.0671916	-0.280844	0.0419005	-1.37778
glut.neu	Plcl2	0.0068846	-0.25398	-0.0558606	-0.296231	0.0419005	-1.37778
glut.neu	Cul1	0.0068785	-0.232134	-0.0554058	-0.266401	0.0419005	-1.37778
glut.neu	Mafg	0.0068791	-0.112332	-0.0236297	-0.132095	0.0419005	-1.37778
glut.neu	Mid2	0.0068858	-0.0307673	0.00101084	-0.0436634	0.0419005	-1.37778
glut.neu	Uap1	0.00681455	-0.074112	-0.00522102	-0.09752	0.0417432	-1.37941
glut.neu	Glrx3	0.00678235	-0.184167	-0.0395256	-0.215783	0.0415855	-1.38106
glut.neu	Elof1	0.00676846	-0.1371	-0.0293748	-0.160686	0.0415399	-1.38153
glut.neu	Znrf1	0.00674839	-0.184405	-0.0490248	-0.206614	0.0414562	-1.38241
glut.neu	Sdf4	0.00672786	-0.231734	-0.0705666	-0.250685	0.0413696	-1.38332
glut.neu	Cntn2	0.00671861	-0.0555051	-0.0110635	-0.065883	0.0413522	-1.3835
glut.neu	Ank	0.00671104	-0.260451	-0.0736288	-0.287433	0.0413451	-1.38358
glut.neu	Larp4	0.00667944	-0.13149	-0.0316837	-0.1506	0.0412294	-1.38479
glut.neu	Sfr1	0.00666048	-0.260659	-0.0527527	-0.308597	0.0411914	-1.38519
glut.neu	Eif5b	0.00663668	-0.269624	-0.0784606	-0.295318	0.0411072	-1.38608
glut.neu	Set	0.00664049	-0.162334	-0.0304958	-0.194547	0.0411072	-1.38608
glut.neu	Ahsa1	0.00656667	-0.155257	-0.0246963	-0.190536	0.0408072	-1.38926
glut.neu	Cgrrf1	0.00655222	-0.0593694	-0.0150461	-0.0672574	0.0407582	-1.38978
glut.neu	Spry2	0.00650806	-0.183906	-0.0497334	-0.205215	0.0405997	-1.39148
glut.neu	Cbll1	0.0065007	-0.0882849	-0.0216223	-0.100767	0.0405931	-1.39155
glut.neu	Thumpd1	0.00643555	-0.13069	-0.0377705	-0.143404	0.0402253	-1.3955
glut.neu	Ddx6	0.00640639	-0.252289	-0.0773939	-0.272353	0.040082	-1.39705
glut.neu	Aig1	0.00639785	-0.244662	-0.0210552	-0.318118	0.040082	-1.39705
glut.neu	Chmp4b	0.00640304	-0.195015	-0.0216609	-0.248687	0.040082	-1.39705
glut.neu	Kcnq2	0.00637818	-0.294891	-0.0891752	-0.319631	0.0400221	-1.3977
glut.neu	Ppp2r2c	0.00637164	-0.292734	-0.0604599	-0.345355	0.0400201	-1.39772
glut.neu	Ubc	0.00633519	-0.395578	-0.0839862	-0.464401	0.0400176	-1.39775
glut.neu	Agpat5	0.00634981	-0.122264	-0.0255625	-0.143931	0.0400176	-1.39775
glut.neu	Emc7	0.00634909	-0.243521	-0.0362789	-0.301313	0.0400176	-1.39775
glut.neu	Epc2	0.00636502	-0.177297	-0.0243644	-0.221421	0.0400176	-1.39775
glut.neu	Sbno1	0.00636463	-0.226225	-0.0616599	-0.251955	0.0400176	-1.39775
glut.neu	Stx4a	0.00635572	-0.112612	-0.0201865	-0.135927	0.0400176	-1.39775
glut.neu	Enc1	0.00624222	-0.27469	-0.0810209	-0.299781	0.0396544	-1.40171
glut.neu	Psmd12	0.00625182	-0.201816	-0.0451141	-0.234663	0.0396544	-1.40171
glut.neu	Thoc7	0.00624834	-0.243707	-0.0445833	-0.293267	0.0396544	-1.40171
glut.neu	Olfm3	0.00620936	-0.0217732	0.0449979	-0.0751819	0.0395018	-1.40338
glut.neu	Rasal2	0.00618807	-0.483528	-0.137597	-0.532714	0.0394054	-1.40444
glut.neu	Tmem33	0.006173	-0.160184	-0.0454634	-0.176599	0.0393483	-1.40507
glut.neu	Ccser2	0.00616642	-0.175278	-0.0422121	-0.200775	0.0393453	-1.40511
glut.neu	Cdc37l1	0.00616616	-0.244473	-0.0473268	-0.291584	0.0393453	-1.40511
glut.neu	Ddx1	0.0061538	-0.143751	-0.00944141	-0.189839	0.0393428	-1.40514
glut.neu	Abcf1	0.00614065	-0.226412	-0.0716359	-0.242238	0.0392977	-1.40563
glut.neu	Pip4k2a	0.00613187	-0.164752	-0.0378297	-0.190565	0.0392806	-1.40582
glut.neu	Rgs7bp	0.00608883	-0.273005	-0.0762617	-0.302204	0.0390437	-1.40845
glut.neu	Chrna4	0.00608245	-0.069255	-0.0199486	-0.0760591	0.0390417	-1.40847
glut.neu	Tmem246	0.00604753	-0.101415	-0.025909	-0.114682	0.0388563	-1.41054
glut.neu	Plcxd3	0.00602563	-0.152699	-0.0406205	-0.171065	0.0387542	-1.41168
glut.neu	Kazn	0.00599461	-0.050365	-0.0113987	-0.058422	0.0385933	-1.41349
glut.neu	Csnk1g3	0.00597092	-0.270304	-0.0608872	-0.313834	0.0384793	-1.41477
glut.neu	Ppme1	0.0059384	-0.251268	-0.0708017	-0.277529	0.038308	-1.41671
glut.neu	Rapgef6	0.00591627	-0.275057	-0.0181303	-0.363179	0.0382036	-1.4179
glut.neu	Taok1	0.00591621	-0.22755	-0.0517675	-0.263684	0.0382036	-1.4179
glut.neu	C1qtnf4	0.00589325	-0.324272	-0.0952799	-0.354257	0.0381314	-1.41872
glut.neu	Rnf130	0.00582493	-0.249907	-0.0685655	-0.277879	0.0378369	-1.42208
glut.neu	Vamp7	0.00581465	-0.144001	-0.0380061	-0.161622	0.0378369	-1.42208
glut.neu	Slc1a1	0.00574967	-0.21841	-0.0522609	-0.25052	0.037542	-1.42548
glut.neu	Cep83	0.00573625	-0.10255	-0.00219397	-0.13997	0.0374923	-1.42606
glut.neu	Scoc	0.00568294	-0.117657	0.0533485	-0.216455	0.0372195	-1.42923
glut.neu	Alkbh8	0.00564157	-0.149004	-0.0458154	-0.160747	0.0369862	-1.43196
glut.neu	Plcb1	0.00560961	-0.378035	-0.113683	-0.410385	0.0368141	-1.43399
glut.neu	Klhl11	0.00559414	-0.057109	-0.0147695	-0.0644004	0.0367501	-1.43474
glut.neu	Akap11	0.00556843	-0.245241	-0.076138	-0.263839	0.0366185	-1.4363
glut.neu	Pak7	0.00553199	-0.320981	-0.0518733	-0.393101	0.0364161	-1.43871
glut.neu	Manea	0.00552474	-0.0652095	-0.0166565	-0.073743	0.0364056	-1.43883
glut.neu	Ptprd	0.00548531	-0.460719	-0.0203349	-0.618358	0.0362199	-1.44105
glut.neu	Adgrb2	0.00547283	-0.188644	-0.0396448	-0.221871	0.0361746	-1.4416
glut.neu	Dmtf1	0.00546645	-0.0832636	-0.00857995	-0.106848	0.0361696	-1.44166
glut.neu	Fuom	0.00544487	-0.162595	-0.0415993	-0.183805	0.0360639	-1.44293
glut.neu	Leo1	0.00535739	-0.0657598	-0.0171429	-0.0740195	0.0355943	-1.44862
glut.neu	Arhgdig	0.0053348	-0.225855	-0.0143285	-0.298774	0.0355811	-1.44878
glut.neu	Cenpv	0.00533852	-0.166437	-0.0185059	-0.212224	0.0355811	-1.44878
glut.neu	Ddhd1	0.00534139	-0.201063	-0.0574754	-0.221257	0.0355811	-1.44878
glut.neu	Sec14l1	0.00534576	-0.222604	-0.0691859	-0.239408	0.0355811	-1.44878
glut.neu	Stk40	0.00534987	-0.053179	-0.0125716	-0.0611501	0.0355811	-1.44878
glut.neu	Arhgap5	0.00530101	-0.237585	-0.0663619	-0.263001	0.0354391	-1.45052
glut.neu	Lamtor3	0.00528331	-0.120789	-0.0342374	-0.133211	0.0353575	-1.45152
glut.neu	Uhrf1bp1l	0.00519891	-0.22935	-0.0737142	-0.244233	0.0348652	-1.45761
glut.neu	Atrx	0.00516405	-0.149456	-0.0204071	-0.186783	0.0346675	-1.46008
glut.neu	Secisbp2l	0.00515401	-0.187874	-0.0504619	-0.209987	0.0346363	-1.46047
glut.neu	Umad1	0.00515314	-0.228024	-0.0508364	-0.265272	0.0346363	-1.46047
glut.neu	Gas7	0.00507098	-0.253018	-0.0420557	-0.308702	0.0341853	-1.46616
glut.neu	Zrsr2	0.00506664	-0.144502	-0.026291	-0.174032	0.0341853	-1.46616
glut.neu	Bri3bp	0.00503736	-0.160307	-0.0494947	-0.172738	0.0340299	-1.46814
glut.neu	Poc5	0.00502266	-0.0550113	-0.0123167	-0.0639452	0.0339805	-1.46877
glut.neu	Ss18l2	0.00502477	-0.0654105	0.0430722	-0.13375	0.0339805	-1.46877
glut.neu	Ube2o	0.00498604	-0.155234	-0.0399908	-0.17521	0.0338252	-1.47076
glut.neu	Dnaja4	0.00497294	-0.100681	-0.02891	-0.110663	0.033772	-1.47144
glut.neu	Rheb	0.00494929	-0.238321	-0.0720201	-0.258363	0.0336468	-1.47306
glut.neu	Ap1s2	0.00494199	-0.142437	-0.0399845	-0.157475	0.0336327	-1.47324
glut.neu	Dipk1b	0.00492396	-0.184966	-0.0512132	-0.205204	0.0335454	-1.47437
glut.neu	Prrt3	0.00488503	-0.0798741	-0.0148746	-0.0958544	0.0333862	-1.47643
glut.neu	Rraga	0.00484585	-0.227567	-0.0593821	-0.256093	0.0331537	-1.47947
glut.neu	Pitpnm2	0.00482803	-0.166453	-0.0225667	-0.208186	0.0330669	-1.48061
glut.neu	Akirin2	0.00478893	-0.0414798	0.0583176	-0.115821	0.032834	-1.48368
glut.neu	Ntrk3	0.0047785	-0.250902	-0.0269845	-0.320839	0.0327974	-1.48416
glut.neu	Nefl	0.00474436	-0.351732	-0.0671941	-0.42041	0.0325978	-1.48681
glut.neu	Fam76a	0.00473327	-0.13957	-0.0242351	-0.16925	0.0325564	-1.48736
glut.neu	Rap2a	0.00472248	-0.251641	-0.0790401	-0.269809	0.0325169	-1.48789
glut.neu	Nus1	0.00471759	-0.189922	-0.0592759	-0.204013	0.0325169	-1.48789
glut.neu	Acsl3	0.00468547	-0.223882	-0.0649113	-0.245455	0.0323665	-1.4899
glut.neu	Khdrbs2	0.00468555	-0.212395	0.0198697	-0.314312	0.0323665	-1.4899
glut.neu	Bbip1	0.00463715	-0.187885	-0.0426958	-0.217768	0.032101	-1.49348
glut.neu	Sema6d	0.00463214	-0.327284	-0.0722581	-0.381454	0.0321009	-1.49348
glut.neu	Zfp91	0.00462324	-0.233582	-0.0566874	-0.267126	0.0321009	-1.49348
glut.neu	Zfp644	0.00461146	-0.241958	-0.0691382	-0.266286	0.0320611	-1.49402
glut.neu	Bnip3	0.00459304	-0.211171	-0.0213773	-0.271368	0.0319675	-1.49529
glut.neu	Camta1	0.00456488	-0.244884	-0.0546229	-0.284859	0.031806	-1.49749
glut.neu	Trappc6b	0.00456367	-0.162547	-0.0155345	-0.209803	0.031806	-1.49749
glut.neu	Eml4	0.00454931	-0.0284188	0.0674838	-0.106881	0.0317662	-1.49803
glut.neu	Fem1b	0.00450123	-0.131389	-0.029009	-0.153135	0.0314646	-1.50218
glut.neu	Csnk1a1	0.00448327	-0.188464	-0.0568337	-0.204433	0.0313732	-1.50344
glut.neu	Minpp1	0.00443737	-0.125129	-0.03205	-0.141416	0.0310857	-1.50744
glut.neu	Slitrk5	0.00443325	-0.163445	-0.0468446	-0.179739	0.0310857	-1.50744
glut.neu	Pcnx	0.00439312	-0.227439	-0.0662044	-0.249093	0.0308428	-1.51085
glut.neu	Ak6	0.0043818	-0.14001	-0.0320003	-0.162095	0.0308307	-1.51102
glut.neu	Adarb1	0.00437002	-0.230899	-0.059809	-0.260285	0.0307814	-1.51171
glut.neu	Cfap36	0.00436334	-0.231848	-0.0234121	-0.297998	0.0307814	-1.51171
glut.neu	Egln1	0.00436618	-0.138826	-0.0307587	-0.161695	0.0307814	-1.51171
glut.neu	Tmem70	0.00436214	-0.0810556	0.00792411	-0.120291	0.0307814	-1.51171
glut.neu	Pds5b	0.00434106	-0.284674	-0.0926865	-0.301956	0.0307512	-1.51214
glut.neu	Phf24	0.00433354	-0.254904	-0.0639793	-0.289392	0.0307512	-1.51214
glut.neu	Fbxo28	0.00434663	-0.128068	-0.0347771	-0.142762	0.0307512	-1.51214
glut.neu	Sugt1	0.00433385	-0.235824	-0.067978	-0.258944	0.0307512	-1.51214
glut.neu	Tmem170b	0.00434514	-0.100116	-0.0246719	-0.114119	0.0307512	-1.51214
glut.neu	Zfp322a	0.00434345	-0.125317	-0.0318139	-0.141913	0.0307512	-1.51214
glut.neu	Jkamp	0.00431553	-0.16061	-0.03958	-0.183073	0.0307338	-1.51238
glut.neu	Snapc5	0.00430293	-0.0768329	-0.00147192	-0.105041	0.030678	-1.51317
glut.neu	Tmem59l	0.00428736	-0.220347	-0.057863	-0.247603	0.0306009	-1.51427
glut.neu	Bzw1	0.00425296	-0.247118	-0.0717031	-0.270876	0.0304229	-1.5168
glut.neu	Ddx50	0.00424865	-0.0387493	0.104585	-0.158303	0.0304229	-1.5168
glut.neu	Ppid	0.0042326	-0.106834	0.0031134	-0.151217	0.0303446	-1.51792
glut.neu	Ythdc1	0.00422556	-0.24907	-0.053162	-0.292123	0.0303279	-1.51816
glut.neu	Tomm6	0.00420776	-0.058867	0.102795	-0.184402	0.0302339	-1.51951
glut.neu	Mef2c	0.00418732	-0.170369	0.0389107	-0.275093	0.0301206	-1.52114
glut.neu	Mapk6	0.00417852	-0.0726327	-0.0141222	-0.0865682	0.030091	-1.52156
glut.neu	Usp31	0.00414647	-0.180937	-0.0585172	-0.192315	0.0298936	-1.52442
glut.neu	Epdr1	0.00410374	-0.143267	-0.038492	-0.160118	0.0296187	-1.52843
glut.neu	Fam3c	0.00409276	-0.166411	-0.0328383	-0.197857	0.0295726	-1.52911
glut.neu	Erp29	0.00408132	-0.269126	-0.0579764	-0.315111	0.0295682	-1.52917
glut.neu	Isca1	0.00407518	-0.127604	-0.0288988	-0.147998	0.0295682	-1.52917
glut.neu	Sucla2	0.00408297	-0.132077	0.0157308	-0.198828	0.0295682	-1.52917
glut.neu	Ssrp1	0.00405397	-0.0976639	-0.00401153	-0.131379	0.0294577	-1.5308
glut.neu	Celf5	0.0040356	-0.156847	0.007983	-0.225419	0.0293573	-1.53228
glut.neu	Foxp2	0.0040182	-0.213921	-0.0630997	-0.233458	0.0292689	-1.53359
glut.neu	Ufm1	0.0040189	-0.152865	-0.0490388	-0.162877	0.0292689	-1.53359
glut.neu	Gpr22	0.0040013	-0.223181	-0.0744271	-0.234967	0.0292068	-1.53452
glut.neu	Spr	0.00399295	-0.0889401	-0.0138667	-0.10943	0.0291789	-1.53493
glut.neu	Rbm27	0.00398833	-0.137286	-0.012238	-0.17808	0.0291783	-1.53494
glut.neu	Tspan3	0.00397466	-0.262893	-0.0638399	-0.300608	0.0291113	-1.53594
glut.neu	Snapc1	0.00396052	-0.158051	-0.0503042	-0.168801	0.0290739	-1.5365
glut.neu	Adgra1	0.00394877	-0.133622	-0.0312059	-0.154033	0.029031	-1.53714
glut.neu	Tm2d1	0.00395016	-0.202625	-0.0227296	-0.258168	0.029031	-1.53714
glut.neu	Slc12a5	0.00390145	-0.318462	-0.104332	-0.33715	0.0287441	-1.54145
glut.neu	Cggbp1	0.0039022	-0.160352	-0.0459579	-0.176338	0.0287441	-1.54145
glut.neu	Tmed7	0.00382136	-0.127167	-0.0346869	-0.141605	0.0282132	-1.54955
glut.neu	Pgap1	0.00381539	-0.0844752	-0.0236814	-0.0934261	0.0282015	-1.54973
glut.neu	Ppm1k	0.00381184	-0.225573	-0.0732571	-0.239453	0.0282015	-1.54973
glut.neu	Trim9	0.00379972	-0.425865	-0.129931	-0.460443	0.0281503	-1.55052
glut.neu	B3galnt1	0.00377459	-0.0907329	-0.0263257	-0.0994568	0.0279963	-1.5529
glut.neu	Pak1	0.00375768	-0.240294	-0.0186934	-0.314425	0.0279031	-1.55435
glut.neu	Higd1a	0.0037504	-0.168116	0.00602067	-0.239079	0.0278812	-1.55469
glut.neu	Nap1l4	0.00369412	-0.18814	-0.0507946	-0.210023	0.0275582	-1.55975
glut.neu	Trim37	0.0036794	-0.201508	-0.020582	-0.258767	0.0274803	-1.56098
glut.neu	Cmtm4	0.00365586	-0.150822	-0.0477984	-0.161285	0.0273679	-1.56276
glut.neu	Ppm1b	0.00365303	-0.164429	-0.0382276	-0.189719	0.0273679	-1.56276
glut.neu	Apip	0.00364006	-0.0742606	-0.019751	-0.083196	0.0273132	-1.56363
glut.neu	Polr1d	0.00359626	-0.0927215	0.0400806	-0.16862	0.0270661	-1.56757
glut.neu	Znhit3	0.00359873	-0.134573	-0.0159606	-0.170598	0.0270661	-1.56757
glut.neu	Creg2	0.003581	-0.206938	-0.0544811	-0.232396	0.0269959	-1.5687
glut.neu	Map1lc3b	0.00355351	-0.246039	-0.0444403	-0.296642	0.0268515	-1.57103
glut.neu	Pafah1b2	0.00354687	-0.116815	0.0124909	-0.17443	0.0268328	-1.57133
glut.neu	Csnk2a1	0.00351372	-0.292105	-0.0879782	-0.316966	0.0266411	-1.57445
glut.neu	Glul	0.00351738	-0.148525	-0.00486005	-0.201039	0.0266411	-1.57445
glut.neu	Ptprj	0.00350138	-0.426499	-0.132138	-0.459115	0.0265824	-1.57541
glut.neu	Nfe2l1	0.0034749	-0.259892	-0.0920083	-0.268278	0.0264282	-1.57793
glut.neu	Stau2	0.00347696	-0.0891483	0.069002	-0.192588	0.0264282	-1.57793
glut.neu	Pcdh7	0.00338879	-0.503813	-0.144772	-0.55366	0.0258802	-1.58703
glut.neu	Fam204a	0.00337269	-0.187508	-0.0457828	-0.214159	0.0257879	-1.58858
glut.neu	Oip5os1	0.0033626	-0.270075	-0.0522318	-0.322171	0.0257413	-1.58937
glut.neu	Bace1	0.00333047	-0.148812	-0.0432903	-0.163007	0.0255257	-1.59302
glut.neu	Klhl3	0.00332624	-0.200183	-0.0196115	-0.257901	0.0255236	-1.59306
glut.neu	Stard3nl	0.00329312	-0.132045	-0.0210671	-0.161987	0.0252997	-1.59688
glut.neu	Wasl	0.00325776	-0.319466	-0.0992138	-0.34366	0.0250579	-1.60105
glut.neu	Lrrc57	0.00323735	-0.0431717	0.0026724	-0.0625211	0.0249307	-1.60327
glut.neu	Bend6	0.00321127	-0.258458	-0.0247813	-0.333517	0.0247595	-1.60626
glut.neu	Smurf1	0.00317628	-0.0927768	-0.0233204	-0.105296	0.024519	-1.6105
glut.neu	Pbx1	0.00316352	-0.296082	-0.0919244	-0.318533	0.0244499	-1.61172
glut.neu	Bach2	0.00315899	-0.133095	-0.00475255	-0.179756	0.0244499	-1.61172
glut.neu	Tmx3	0.00311814	-0.17985	-0.0514594	-0.197865	0.0242154	-1.61591
glut.neu	Marf1	0.00307311	-0.214003	-0.0550367	-0.241634	0.0239524	-1.62065
glut.neu	Gfra2	0.00306477	-0.103701	-0.0295316	-0.114228	0.0239164	-1.6213
glut.neu	Cdk5r1	0.00305532	-0.268026	-0.0773053	-0.294258	0.0238715	-1.62212
glut.neu	Mapk8	0.00304489	-0.289574	-0.0945458	-0.30689	0.0238189	-1.62308
glut.neu	Nudc	0.00303375	-0.26039	-0.0491498	-0.311828	0.0237758	-1.62387
glut.neu	Smim13	0.00303164	-0.364101	-0.113946	-0.390805	0.0237758	-1.62387
glut.neu	Fezf2	0.00303567	-0.0918242	-0.0237397	-0.103556	0.0237758	-1.62387
glut.neu	Akap6	0.00300995	-0.26008	-0.0636165	-0.296931	0.0236606	-1.62597
glut.neu	Atrnl1	0.00299399	-0.405802	-0.0853714	-0.47719	0.0235639	-1.62775
glut.neu	Vamp4	0.00298426	-0.0679142	0.048685	-0.142834	0.0235161	-1.62864
glut.neu	Rrm2b	0.00295445	-0.141052	-0.0419609	-0.153579	0.0233097	-1.63246
glut.neu	Sec61b	0.00292132	-0.331406	-0.0962003	-0.363225	0.0230902	-1.63657
glut.neu	Ubxn2b	0.00292304	-0.103514	-0.02251	-0.120991	0.0230902	-1.63657
glut.neu	Vdac3	0.00291962	-0.0475591	0.0527775	-0.118708	0.0230902	-1.63657
glut.neu	Fgfr1op2	0.00290544	-0.253121	-0.077767	-0.273134	0.0230382	-1.63755
glut.neu	Tmed2	0.00289968	-0.207142	-0.0381625	-0.248997	0.0230382	-1.63755
glut.neu	Zfp667	0.00290571	-0.0734966	-0.021034	-0.080854	0.0230382	-1.63755
glut.neu	Tmed10	0.00288224	-0.253937	-0.0721013	-0.279931	0.0229368	-1.63947
glut.neu	Eef1b2	0.00285122	-0.0344279	0.0726846	-0.120412	0.022718	-1.64363
glut.neu	Kif5b	0.00284352	-0.232768	-0.0704065	-0.252279	0.0226847	-1.64427
glut.neu	Mast2	0.00284336	-0.182995	-0.0353888	-0.218296	0.0226847	-1.64427
glut.neu	Sv2a	0.00280939	-0.327658	-0.105887	-0.348344	0.0225241	-1.64735
glut.neu	Emc6	0.00280856	-0.222631	-0.0507512	-0.25788	0.0225241	-1.64735
glut.neu	Ndfip1	0.002803	-0.177439	-0.0419916	-0.203991	0.0225241	-1.64735
glut.neu	Tmem121b	0.00280521	-0.0772718	-0.0201531	-0.0869683	0.0225241	-1.64735
glut.neu	Traf5	0.00279292	-0.135509	-0.0192482	-0.168607	0.0225041	-1.64774
glut.neu	H2afy	0.00277916	-0.214003	-0.036539	-0.260132	0.0224213	-1.64934
glut.neu	Pithd1	0.00277052	-0.128256	-0.037787	-0.140014	0.0223797	-1.65015
glut.neu	Ppp1r12c	0.00277035	-0.0904569	-0.0210279	-0.104372	0.0223797	-1.65015
glut.neu	Fam160a2	0.0027479	-0.102739	-0.0243212	-0.118106	0.0222528	-1.65262
glut.neu	Fbxo9	0.00273108	-0.220472	-0.0519213	-0.253717	0.0221586	-1.65446
glut.neu	Amer2	0.00270462	-0.0834052	-0.0146407	-0.100983	0.0219853	-1.65787
glut.neu	BC005561	0.0026931	-0.207949	-0.0188341	-0.269445	0.0219193	-1.65917
glut.neu	Mapt	0.00266372	-0.283348	-0.0941531	-0.298651	0.0217076	-1.66339
glut.neu	Nudt4	0.00264118	-0.169675	-0.0299837	-0.205236	0.0215513	-1.66653
glut.neu	Abi2	0.00263423	-0.23756	-0.0663494	-0.262979	0.0215218	-1.66712
glut.neu	Emc10	0.00259994	-0.284537	-0.0947116	-0.29974	0.021335	-1.67091
glut.neu	2024-03-05	0.00260142	-0.243541	-0.0726798	-0.26494	0.021335	-1.67091
glut.neu	Hectd1	0.00258744	-0.220896	-0.0462294	-0.259997	0.0212745	-1.67214
glut.neu	Necab3	0.00257346	-0.150792	-0.0428251	-0.166217	0.0212107	-1.67344
glut.neu	Stk16	0.002567	-0.121632	-0.0399273	-0.12869	0.0211876	-1.67392
glut.neu	Idi1	0.00254921	-0.109972	-0.0362821	-0.116172	0.0210925	-1.67587
glut.neu	Nhsl2	0.00254733	-0.217901	-0.0652497	-0.236825	0.0210925	-1.67587
glut.neu	Nrbf2	0.0025522	-0.103688	-0.0159441	-0.127798	0.0210925	-1.67587
glut.neu	Faim2	0.00253869	-0.296713	-0.104005	-0.307326	0.0210619	-1.6765
glut.neu	St3gal5	0.00250313	-0.353445	-0.119107	-0.370872	0.0208202	-1.68152
glut.neu	Bhlhb9	0.00250631	-0.0984348	0.0141159	-0.150575	0.0208202	-1.68152
glut.neu	Arhgap32	0.00248829	-0.305121	-0.0833924	-0.339596	0.0207376	-1.68324
glut.neu	Vapb	0.00248992	-0.167545	-0.0369716	-0.195294	0.0207376	-1.68324
glut.neu	Tmem178	0.0024809	-0.365686	-0.101424	-0.405524	0.020716	-1.68369
glut.neu	Kcna6	0.00246705	-0.205489	-0.0725443	-0.212324	0.0206271	-1.68556
glut.neu	Cdh11	0.00245516	-0.246109	-0.0234769	-0.317703	0.0205544	-1.6871
glut.neu	Napg	0.00245361	-0.23533	-0.0630107	-0.263227	0.0205544	-1.6871
glut.neu	Chd3	0.00244513	-0.283946	-0.0868291	-0.306803	0.0205238	-1.68774
glut.neu	Acyp1	0.00244255	-0.0586552	0.0334873	-0.114801	0.0205238	-1.68774
glut.neu	Copb2	0.00244065	-0.134386	-0.0130044	-0.173294	0.0205238	-1.68774
glut.neu	Dpy19l3	0.00242377	-0.0780243	-0.0241086	-0.084056	0.0204614	-1.68907
glut.neu	Ranbp2	0.00242537	-0.214388	-0.0648382	-0.232367	0.0204614	-1.68907
glut.neu	Zfr	0.00242816	-0.230553	-0.0812913	-0.238322	0.0204614	-1.68907
glut.neu	Emc4	0.00241839	-0.281232	-0.0828455	-0.307025	0.0204594	-1.68911
glut.neu	Cacybp	0.00238172	-0.323663	-0.0904884	-0.358204	0.0202023	-1.6946
glut.neu	Mal2	0.00238026	-0.367582	-0.124794	-0.384782	0.0202023	-1.6946
glut.neu	Atf6	0.00237681	-0.245693	-0.075491	-0.265113	0.0202023	-1.6946
glut.neu	App	0.00236803	-0.190812	-0.0372527	-0.227268	0.0201658	-1.69538
glut.neu	Carnmt1	0.00236663	-0.0832702	-0.0264929	-0.0889441	0.0201658	-1.69538
glut.neu	Cdh18	0.00235393	-0.421833	-0.104764	-0.480021	0.0200989	-1.69683
glut.neu	Dclk1	0.00233308	-0.219837	-0.0605347	-0.244224	0.0199739	-1.69954
glut.neu	Tomm70a	0.00232752	-0.280284	-0.0887595	-0.299796	0.0199529	-1.69999
glut.neu	Rprml	0.0023222	-0.378664	-0.0934711	-0.431468	0.0199338	-1.70041
glut.neu	Hpf1	0.00231377	-0.12542	0.0319508	-0.20582	0.0198879	-1.70141
glut.neu	Ablim1	0.00230723	-0.488056	-0.137522	-0.539068	0.0198582	-1.70206
glut.neu	Crk	0.00228713	-0.222662	-0.0660522	-0.242623	0.019734	-1.70478
glut.neu	Dcbld2	0.00228973	-0.0822791	-0.0218417	-0.0922214	0.019734	-1.70478
glut.neu	Vps13c	0.00227163	-0.285066	-0.0953656	-0.29982	0.0196305	-1.70707
glut.neu	Scrn1	0.00225871	-0.269434	-0.097375	-0.276139	0.0195451	-1.70896
glut.neu	Myo5a	0.00225367	-0.336269	-0.112533	-0.353635	0.0195278	-1.70935
glut.neu	Ube2h	0.00223019	-0.257925	-0.0825631	-0.274997	0.0193503	-1.71331
glut.neu	Api5	0.00221559	-0.143004	-0.0373191	-0.160927	0.0192497	-1.71558
glut.neu	Ptpre	0.00221154	-0.169367	-0.0548144	-0.179977	0.0192404	-1.71579
glut.neu	Phf3	0.00220135	-0.275765	-0.062961	-0.319331	0.0191963	-1.71678
glut.neu	Impa1	0.00220349	-0.143309	-0.0392708	-0.159398	0.0191963	-1.71678
glut.neu	Fam110b	0.0021856	-0.152269	-0.0274373	-0.183652	0.0190922	-1.71914
glut.neu	Clock	0.00217977	-0.222145	-0.0448871	-0.263071	0.0190794	-1.71944
glut.neu	Jtb	0.00217718	-0.167928	-0.0530313	-0.179767	0.0190794	-1.71944
glut.neu	Ptpru	0.00218118	-0.0316162	-0.000245709	-0.0435837	0.0190794	-1.71944
glut.neu	Hspa12a	0.0021633	-0.258241	-0.083022	-0.274976	0.0190207	-1.72077
glut.neu	U2surp	0.00216561	-0.204104	-0.0290652	-0.253883	0.0190207	-1.72077
glut.neu	Ralgapa1	0.00215399	-0.284818	-0.0887122	-0.306129	0.0189704	-1.72192
glut.neu	Ddhd2	0.00213501	-0.27615	-0.0841624	-0.298663	0.0188291	-1.72517
glut.neu	Bmpr2	0.00203548	-0.230581	-0.047945	-0.271708	0.0180006	-1.74471
glut.neu	B4galt6	0.00202725	-0.302237	-0.0860538	-0.332936	0.0179627	-1.74563
glut.neu	Tm9sf2	0.00202841	-0.233633	-0.0632018	-0.260682	0.0179627	-1.74563
glut.neu	Eif1	0.00200964	-0.1826	-0.0500516	-0.203086	0.0178703	-1.74787
glut.neu	Mcee	0.00199739	-0.121015	-0.0288113	-0.13895	0.0177859	-1.74992
glut.neu	Ppp2r2d	0.00198491	-0.194574	-0.0537057	-0.216031	0.0176993	-1.75204
glut.neu	Dync1h1	0.00195986	-0.20537	-0.0634277	-0.221275	0.0175171	-1.75654
glut.neu	Trappc10	0.00196176	-0.155098	-0.0481933	-0.166819	0.0175171	-1.75654
glut.neu	Ythdc2	0.00194075	-0.091662	0.000809198	-0.12788	0.0173777	-1.76001
glut.neu	Vps35	0.00193798	-0.216785	-0.0565342	-0.243994	0.017377	-1.76002
glut.neu	Vxn	0.00193298	-0.459475	-0.151934	-0.485033	0.0173564	-1.76054
glut.neu	Lgi2	0.00191757	-0.125126	-0.0430762	-0.130385	0.0172497	-1.76322
glut.neu	Pnn	0.00191841	-0.228139	-0.0496203	-0.266648	0.0172497	-1.76322
glut.neu	Ngly1	0.00191025	-0.0780448	-0.0215721	-0.086621	0.0172244	-1.76386
glut.neu	Tmbim6	0.00190473	-0.264634	-0.0601544	-0.306706	0.0171987	-1.76451
glut.neu	Stx1b	0.00186365	-0.272559	-0.0588724	-0.318974	0.016875	-1.77276
glut.neu	Wwp1	0.00185752	-0.175258	-0.0527692	-0.19019	0.0168433	-1.77357
glut.neu	Lingo1	0.00183428	-0.397917	-0.133877	-0.417753	0.016656	-1.77843
glut.neu	Add1	0.00182786	-0.200761	-0.033369	-0.244944	0.0166211	-1.77934
glut.neu	Becn1	0.00181304	-0.0634752	0.0478832	-0.135879	0.0165403	-1.78146
glut.neu	Casd1	0.00181383	-0.235214	-0.0720517	-0.254024	0.0165403	-1.78146
glut.neu	Prkar1a	0.00180461	-0.258242	-0.0881963	-0.269803	0.0165096	-1.78226
glut.neu	Ctcf	0.00180533	-0.189193	-0.0355182	-0.226759	0.0165096	-1.78226
glut.neu	Nexmif	0.00176099	-0.236153	-0.0740769	-0.253301	0.01615	-1.79183
glut.neu	Kcna2	0.00175817	-0.329764	-0.115084	-0.342066	0.0161471	-1.79191
glut.neu	Prelid3b	0.00175705	-0.10641	-0.0317868	-0.115729	0.0161471	-1.79191
glut.neu	Kcnc4	0.00174283	-0.159155	-0.054457	-0.166179	0.016052	-1.79447
glut.neu	Vcpip1	0.00173336	-0.189936	-0.0678829	-0.195425	0.0159876	-1.79622
glut.neu	Cystm1	0.00171437	-0.157448	-0.00553638	-0.212733	0.0158351	-1.80038
glut.neu	Kcnv1	0.00170662	-0.172506	-0.0613709	-0.177773	0.0158208	-1.80077
glut.neu	Vps26a	0.0017079	-0.115814	-0.0318921	-0.12866	0.0158208	-1.80077
glut.neu	Lrrtm3	0.00169955	-0.367328	-0.0901319	-0.419092	0.0157889	-1.80165
glut.neu	Pank1	0.00169605	-0.0759024	-0.0211243	-0.0840987	0.0157792	-1.80192
glut.neu	St13	0.00169189	-0.261366	-0.0798996	-0.282431	0.0157632	-1.80236
glut.neu	Glrb	0.00167104	-0.26786	-0.0899515	-0.281382	0.0156063	-1.8067
glut.neu	Myt1l	0.00167262	-0.297405	-0.0767767	-0.335514	0.0156063	-1.8067
glut.neu	Plekho1	0.00165671	-0.0958848	-0.0233405	-0.109584	0.0155253	-1.80896
glut.neu	Ttc9b	0.00163807	-0.40854	-0.0859545	-0.480402	0.015373	-1.81324
glut.neu	Cyth2	0.00160515	-0.150683	0.0108948	-0.219786	0.0151081	-1.82079
glut.neu	Lrrn3	0.00160083	-0.163514	-0.0504377	-0.176241	0.0150895	-1.82132
glut.neu	Cops2	0.00158516	-0.220013	-0.0736827	-0.23132	0.0149857	-1.82432
glut.neu	Dtna	0.00155623	-0.37128	-0.121539	-0.393164	0.0147551	-1.83106
glut.neu	Sri	0.00155847	-0.157474	-0.025566	-0.19274	0.0147551	-1.83106
glut.neu	Fjx1	0.00155221	-0.178865	-0.0589816	-0.188978	0.0147391	-1.83153
glut.neu	Pafah1b1	0.00153168	-0.299255	-0.100121	-0.314735	0.0146481	-1.83422
glut.neu	Prrc2c	0.00152958	-0.271823	-0.0903391	-0.286488	0.0146481	-1.83422
glut.neu	Rwdd1	0.00153056	-0.30349	-0.100682	-0.320044	0.0146481	-1.83422
glut.neu	Cab39	0.00153739	-0.221287	-0.0395999	-0.267168	0.0146481	-1.83422
glut.neu	Ctsz	0.00153608	-0.111876	-0.0224703	-0.132623	0.0146481	-1.83422
glut.neu	Pdcd7	0.00154035	-0.0765696	-0.0179752	-0.0881728	0.0146481	-1.83422
glut.neu	Cst6	0.00151324	-0.0849373	-0.0108534	-0.106895	0.0145406	-1.83742
glut.neu	Acox1	0.00151088	-0.0605144	0.0216021	-0.105493	0.0145396	-1.83745
glut.neu	Ate1	0.00149255	-0.167229	-0.0393499	-0.192479	0.0143848	-1.8421
glut.neu	Cntnap1	0.00147746	-0.169863	-0.0631491	-0.172332	0.0142821	-1.84521
glut.neu	Nptn	0.00146786	-0.221877	-0.0706873	-0.2369	0.0142106	-1.84739
glut.neu	Bod1l	0.0014588	-0.297985	-0.0929919	-0.320103	0.0141581	-1.849
glut.neu	Spire1	0.00145846	-0.343125	-0.121992	-0.353681	0.0141581	-1.849
glut.neu	Zmat2	0.00146023	-0.274115	-0.0506799	-0.329325	0.0141581	-1.849
glut.neu	Leprotl1	0.00144958	-0.170303	-0.0403518	-0.195739	0.01414	-1.84955
glut.neu	Cfap97	0.00142215	-0.114682	-0.0321863	-0.126797	0.0139012	-1.85695
glut.neu	Csnk1g2	0.00142294	-0.104417	-0.0185067	-0.126246	0.0139012	-1.85695
glut.neu	Zfp354c	0.00141822	-0.0769084	-0.0200122	-0.0866056	0.0138973	-1.85707
glut.neu	Prrc2b	0.00140736	-0.268853	-0.100906	-0.271803	0.0138119	-1.85975
glut.neu	Mak16	0.00140534	-0.0420687	0.00143538	-0.059755	0.0138119	-1.85975
glut.neu	Cacna1a	0.00137007	-0.450979	-0.150753	-0.474437	0.013487	-1.87008
glut.neu	Fkrp	0.0013588	-0.119461	-0.042875	-0.122733	0.0133966	-1.87301
glut.neu	Chn2	0.00134625	-0.104953	-0.0295534	-0.115942	0.0132932	-1.87637
glut.neu	Bloc1s6	0.00134185	-0.0824168	-0.0265179	-0.0877361	0.0132701	-1.87713
glut.neu	Rsbn1	0.00131201	-0.202956	-0.0595173	-0.221839	0.013015	-1.88556
glut.neu	Eef1g	0.00127557	-0.0738884	0.0588516	-0.161283	0.0126926	-1.89645
glut.neu	Aplp1	0.00127066	-0.114052	0.0182553	-0.176365	0.0126633	-1.89745
glut.neu	Pgrmc1	0.00126833	-0.274079	-0.0940235	-0.28593	0.0126597	-1.89758
glut.neu	Fbxo45	0.00126713	-0.118028	-0.0381056	-0.125516	0.0126597	-1.89758
glut.neu	Ngef	0.00126052	-0.310939	-0.0913254	-0.339728	0.0126209	-1.89891
glut.neu	Zdhhc3	0.00125786	-0.150276	-0.0516112	-0.156716	0.0126139	-1.89915
glut.neu	2024-09-11	0.0012497	-0.202156	-0.0327238	-0.247525	0.0125516	-1.9013
glut.neu	Gopc	0.00124455	-0.164891	-0.0474009	-0.181187	0.0125194	-1.90242
glut.neu	Ramac	0.001229	-0.168361	-0.0363815	-0.197017	0.0123823	-1.9072
glut.neu	Dennd5b	0.00122248	-0.330841	-0.113542	-0.345101	0.0123359	-1.90883
glut.neu	Sgsm1	0.00122059	-0.108707	-0.0299788	-0.120721	0.0123359	-1.90883
glut.neu	Mapk8ip2	0.00119837	-0.35781	-0.124949	-0.371081	0.0121307	-1.91611
glut.neu	Tcea1	0.00118656	-0.262458	-0.0863025	-0.277542	0.01203	-1.91973
glut.neu	Cisd1	0.00118329	-0.314176	-0.0866771	-0.348864	0.0120158	-1.92025
glut.neu	Plcb4	0.00118093	-0.20184	-0.0438537	-0.235956	0.0120108	-1.92043
glut.neu	Nme7	0.00117068	-0.541903	-0.184602	-0.566635	0.0119308	-1.92333
glut.neu	Zmiz1	0.00117121	-0.266719	-0.0831182	-0.286633	0.0119308	-1.92333
glut.neu	Ank3	0.00114339	-0.251101	-0.0570435	-0.291056	0.011771	-1.92919
glut.neu	Frrs1l	0.00114668	-0.316257	-0.113076	-0.325349	0.011771	-1.92919
glut.neu	Ralyl	0.00114718	-0.296518	0.00306218	-0.414124	0.011771	-1.92919
glut.neu	Gpatch11	0.00114434	-0.134845	-0.0388498	-0.148085	0.011771	-1.92919
glut.neu	Lrrc8b	0.00114921	-0.219498	-0.0704463	-0.233842	0.011771	-1.92919
glut.neu	Magee1	0.00115004	-0.142244	-0.0229675	-0.174224	0.011771	-1.92919
glut.neu	Mia3	0.0011406	-0.212811	-0.0569421	-0.238076	0.011771	-1.92919
glut.neu	Usp9x	0.00114761	-0.241472	-0.0859427	-0.248809	0.011771	-1.92919
glut.neu	Med14	0.00112382	-0.160649	-0.0460206	-0.176686	0.0116696	-1.93295
glut.neu	Epha5	0.00111799	-0.466777	-0.156066	-0.491024	0.0116279	-1.9345
glut.neu	Sf3b1	0.00110066	-0.237555	-0.0382844	-0.291037	0.0114701	-1.94043
glut.neu	Unc13a	0.00110104	-0.249077	-0.0885676	-0.256726	0.0114701	-1.94043
glut.neu	Rab11fip2	0.00109577	-0.233278	-0.0643172	-0.259075	0.0114522	-1.94111
glut.neu	Rab6a	0.00108146	-0.362994	-0.129027	-0.374189	0.011321	-1.94611
glut.neu	Tmem130	0.00108085	-0.200742	-0.0650199	-0.213268	0.011321	-1.94611
glut.neu	Ier5	0.0010718	-0.479358	-0.162441	-0.50209	0.0112565	-1.9486
glut.neu	Anp32a	0.00106197	-0.215567	-0.0541997	-0.24464	0.0111715	-1.95189
glut.neu	Chordc1	0.00104728	-0.358047	-0.12126	-0.375099	0.011053	-1.95652
glut.neu	Caprin1	0.00103965	-0.2578	-0.0784229	-0.278964	0.0109906	-1.95898
glut.neu	Rb1cc1	0.0010291	-0.284866	-0.0989015	-0.296007	0.010904	-1.96241
glut.neu	Crip2	0.00102977	-0.14481	0.0600744	-0.260824	0.010904	-1.96241
glut.neu	Supt16	0.00102348	-0.257787	-0.066645	-0.290723	0.0108912	-1.96293
glut.neu	Ldha	0.00102095	-0.281605	-0.0721259	-0.318262	0.0108823	-1.96328
glut.neu	Scp2	0.00101357	-0.188716	-0.0265997	-0.235016	0.0108215	-1.96571
glut.neu	Rgs17	0.000996533	-0.246955	-0.0508886	-0.291463	0.0106573	-1.97235
glut.neu	Stim1	0.000995318	-0.173919	-0.0397003	-0.201402	0.0106573	-1.97235
glut.neu	Nmt2	0.000988245	-0.320708	-0.11777	-0.326825	0.0106116	-1.97422
glut.neu	Pdia4	0.000979082	-0.0524236	0.00332836	-0.0760029	0.0105407	-1.97713
glut.neu	Chmp3	0.0009764	-0.176973	-0.0269588	-0.218378	0.0105294	-1.9776
glut.neu	Tenm1	0.00096292	-0.348979	-0.0688011	-0.414987	0.0104015	-1.98291
glut.neu	Ahcyl1	0.000960213	-0.272417	-0.0966108	-0.281039	0.0104005	-1.98295
glut.neu	Prkcb	0.000957257	-0.416128	-0.147229	-0.429647	0.0104005	-1.98295
glut.neu	Rap1gap2	0.000961213	-0.332179	-0.107843	-0.352656	0.0104005	-1.98295
glut.neu	Bcap31	0.00095516	-0.189693	-0.0453109	-0.21766	0.0104005	-1.98295
glut.neu	Ppa2	0.000957293	-0.109939	-0.012883	-0.139525	0.0104005	-1.98295
glut.neu	Tmem158	0.000959812	-0.217068	-0.0749278	-0.225992	0.0104005	-1.98295
glut.neu	Lmbrd2	0.00094082	-0.225327	-0.0727853	-0.239584	0.010301	-1.98712
glut.neu	Srpk2	0.000935119	-0.223942	-0.0747329	-0.235717	0.010256	-1.98902
glut.neu	Clvs2	0.000931239	-0.226173	-0.0733266	-0.240216	0.0102309	-1.99009
glut.neu	Cct6a	0.000925725	-0.230941	-0.0709143	-0.249237	0.0101877	-1.99192
glut.neu	Kcnma1	0.000915482	-0.34431	-0.116745	-0.36057	0.0100945	-1.99591
glut.neu	Ahi1	0.000910236	-0.329567	-0.0863721	-0.370504	0.0100689	-1.99702
glut.neu	Ephb6	0.000908196	-0.0580831	-0.00123633	-0.0792839	0.0100636	-1.99725
glut.neu	Clint1	0.000904595	-0.264756	-0.0817488	-0.285281	0.010041	-1.99822
glut.neu	Nfic	0.000898614	-0.212205	-0.0735608	-0.220618	0.00999184	-2.00035
glut.neu	Paip2	0.000893134	-0.211519	-0.0221814	-0.271047	0.00994809	-2.00226
glut.neu	Hdhd2	0.000890295	-0.165196	-0.0515294	-0.177481	0.00993365	-2.00289
glut.neu	Snx3	0.000884374	-0.0921539	0.0485861	-0.176339	0.00988473	-2.00504
glut.neu	Lrp11	0.000881448	-0.204573	-0.0679428	-0.215656	0.00986915	-2.00572
glut.neu	Akt2	0.000867163	-0.100895	-0.0324924	-0.107378	0.0097462	-2.01116
glut.neu	Zfhx2	0.000864337	-0.113016	-0.0344446	-0.122229	0.00974536	-2.0112
glut.neu	Prr7	0.000860925	-0.205481	-0.0656757	-0.219181	0.00972392	-2.01216
glut.neu	Anp32e	0.000854562	-0.179295	-0.0545859	-0.193969	0.00971881	-2.01239
glut.neu	Cstb	0.000856322	-0.183918	-0.0395696	-0.215395	0.00971881	-2.01239
glut.neu	Cxxc5	0.0008576	-0.192302	-0.0601498	-0.206438	0.00971881	-2.01239
glut.neu	Ddx46	0.000858963	-0.236022	-0.0790467	-0.248149	0.00971881	-2.01239
glut.neu	Prpf4b	0.000856154	-0.114661	0.0310776	-0.190031	0.00971881	-2.01239
glut.neu	Smap2	0.000849635	-0.313475	-0.0933963	-0.341172	0.00971572	-2.01252
glut.neu	Ube2e1	0.00083343	-0.164909	-0.0274443	-0.201169	0.00956439	-2.01934
glut.neu	Stk32c	0.00081533	-0.195318	-0.0390925	-0.231676	0.0094063	-2.02658
glut.neu	Zdhhc23	0.000816732	-0.0711271	-0.0223314	-0.0762718	0.0094063	-2.02658
glut.neu	Fkbp3	0.000797816	-0.228897	-0.0155447	-0.301773	0.00922144	-2.0352
glut.neu	Saraf	0.000786677	-0.229421	-0.0604103	-0.257634	0.00910905	-2.04053
glut.neu	Ndst1	0.000783848	-0.113192	-0.0349799	-0.121937	0.00909264	-2.04131
glut.neu	Aff4	0.000778479	-0.260527	-0.0804295	-0.280738	0.00904673	-2.04351
glut.neu	Phyhipl	0.000777452	-0.263282	-0.0497521	-0.315234	0.00904673	-2.04351
glut.neu	Ei24	0.000775763	-0.0125447	0.0596416	-0.0770323	0.00904673	-2.04351
glut.neu	Polr3k	0.000777387	-0.139358	-0.0431467	-0.150044	0.00904673	-2.04351
glut.neu	Stard10	0.000778486	-0.169256	-0.050664	-0.183975	0.00904673	-2.04351
glut.neu	Ano3	0.00076836	-0.468938	-0.164152	-0.485934	0.00901039	-2.04526
glut.neu	Pik3ca	0.000760481	-0.204353	-0.0612197	-0.222074	0.00893427	-2.04894
glut.neu	Csnk1e	0.000743782	-0.25115	-0.0689359	-0.279232	0.00877009	-2.057
glut.neu	Acbd3	0.000736021	-0.160747	-0.0524309	-0.170412	0.00871761	-2.0596
glut.neu	Lrrk2	0.00073781	-0.12276	-0.0396325	-0.130549	0.00871761	-2.0596
glut.neu	Sptan1	0.000737977	-0.197224	-0.0535706	-0.21984	0.00871761	-2.0596
glut.neu	Efhd2	0.000731518	-0.440105	-0.157451	-0.452663	0.00868913	-2.06102
glut.neu	Spcs2	0.000725716	-0.415655	-0.132766	-0.443455	0.00865057	-2.06296
glut.neu	Calu	0.000726927	-0.0738028	-0.0112273	-0.0910851	0.00865057	-2.06296
glut.neu	Nfyb	0.000718163	-0.16657	-0.0536401	-0.177275	0.00857799	-2.06661
glut.neu	Pcmt1	0.000693426	-0.285926	-0.0953362	-0.301042	0.00831788	-2.07999
glut.neu	Dlc1	0.000693802	-0.117485	0.0206045	-0.183474	0.00831788	-2.07999
glut.neu	Ttc39b	0.000688739	-0.13058	-0.0314201	-0.149603	0.00830356	-2.08074
glut.neu	Map7d1	0.000676937	-0.244679	-0.0878691	-0.251328	0.00817659	-2.08743
glut.neu	Ostc	0.000674551	-0.12297	0.00519075	-0.175663	0.00816308	-2.08815
glut.neu	Tle4	0.000670782	-0.405885	-0.140673	-0.422002	0.00813276	-2.08976
glut.neu	Tecr	0.000663784	-0.275134	-0.104334	-0.277083	0.0080631	-2.0935
glut.neu	Gfod1	0.000660812	-0.299898	-0.0926372	-0.323109	0.00804217	-2.09463
glut.neu	Gls	0.000655842	-0.251392	-0.0942655	-0.254238	0.0079968	-2.09708
glut.neu	Gpr27	0.000652208	-0.103686	-0.0370462	-0.106693	0.00796758	-2.09867
glut.neu	Lmbrd1	0.000650932	-0.32168	-0.107347	-0.338596	0.00796711	-2.0987
glut.neu	Vsnl1	0.000649597	-0.353995	-0.140419	-0.350322	0.00796592	-2.09876
glut.neu	Zc3h15	0.000644051	-0.2928	-0.104605	-0.301301	0.00791298	-2.10166
glut.neu	Cckbr	0.000638484	-0.116647	-0.0410992	-0.120608	0.00785958	-2.1046
glut.neu	Clcn4	0.000636858	-0.251264	-0.0895278	-0.258798	0.00785458	-2.10488
glut.neu	Rab2a	0.000633322	-0.276314	-0.103906	-0.279147	0.00782597	-2.10646
glut.neu	Hras	0.000622147	-0.154774	0.0385109	-0.253073	0.00770266	-2.11336
glut.neu	Prrg3	0.000616109	-0.0927176	-0.0306363	-0.0978976	0.0076426	-2.11676
glut.neu	Rab10	0.000614116	-0.347904	-0.132679	-0.349619	0.00763258	-2.11733
glut.neu	Grin2b	0.000596487	-0.176723	-0.0051631	-0.239827	0.00742783	-2.12914
glut.neu	Arl1	0.000591198	-0.250452	-0.0773783	-0.269822	0.00737623	-2.13217
glut.neu	Lynx1	0.000586729	-0.259849	-0.0952738	-0.264953	0.00733468	-2.13462
glut.neu	Fam81a	0.00058106	-0.277911	-0.0406284	-0.344638	0.00727795	-2.13799
glut.neu	Neto1	0.000571986	-0.295602	-0.104171	-0.30562	0.00717825	-2.14398
glut.neu	Nrp1	0.000569994	-0.234919	-0.0619178	-0.263749	0.00716723	-2.14465
glut.neu	Casc4	0.000568218	-0.335945	-0.115464	-0.350255	0.00715888	-2.14515
glut.neu	Zfp770	0.000566586	-0.0901271	-0.032503	-0.0924397	0.00715231	-2.14555
glut.neu	Kras	0.000560641	-0.385847	-0.143813	-0.391084	0.00711855	-2.14761
glut.neu	Pdia3	0.000558645	-0.358402	-0.115945	-0.380906	0.00711855	-2.14761
glut.neu	Ankrd45	0.000561477	-0.165695	-0.0545294	-0.175172	0.00711855	-2.14761
glut.neu	Scg2	0.000562749	-0.246075	-0.0877784	-0.253353	0.00711855	-2.14761
glut.neu	Srrm2	0.000556894	-0.246135	-0.0767024	-0.264513	0.00711366	-2.14791
glut.neu	Borcs7	0.000554977	-0.154715	-0.0443445	-0.170137	0.00710326	-2.14854
glut.neu	Zdhhc22	0.000544971	-0.103579	-0.0401808	-0.103411	0.00700304	-2.15471
glut.neu	Elovl6	0.00054219	-0.195484	-0.0692265	-0.201773	0.00698124	-2.15607
glut.neu	Top1	0.00054045	-0.380556	-0.117908	-0.409655	0.00697278	-2.15659
glut.neu	Zc3h13	0.000539408	-0.352781	-0.114248	-0.37481	0.00697278	-2.15659
glut.neu	Mycbp2	0.000539326	-0.234582	-0.0788501	-0.246349	0.00697278	-2.15659
glut.neu	Rbsn	0.000536768	-0.101283	-0.0388495	-0.101559	0.00696716	-2.15694
glut.neu	Akap7	0.000534462	-0.131272	-0.0338224	-0.14816	0.00695125	-2.15794
glut.neu	Lysmd2	0.000533012	-0.213021	-0.072688	-0.222621	0.00694642	-2.15824
glut.neu	Gatad1	0.0005298	-0.147498	-0.0180926	-0.186383	0.00691857	-2.15998
glut.neu	Arpc5l	0.000523453	-0.229793	-0.0555779	-0.262982	0.0068499	-2.16432
glut.neu	Rnmt	0.000523478	-0.162798	-0.055753	-0.169934	0.0068499	-2.16432
glut.neu	Herc2	0.00051355	-0.337008	-0.135051	-0.332142	0.00674742	-2.17086
glut.neu	Smc6	0.000507894	-0.269002	-0.0772819	-0.295634	0.00670046	-2.1739
glut.neu	Manf	0.000501403	-0.434113	-0.14056	-0.461248	0.0066284	-2.17859
glut.neu	Rala	0.000498421	-0.257237	-0.0812981	-0.275308	0.00660253	-2.18029
glut.neu	Chmp5	0.000498292	-0.162999	-0.026491	-0.199474	0.00660253	-2.18029
glut.neu	Csnk2a2	0.000496469	-0.235117	-0.0791209	-0.246821	0.00660253	-2.18029
glut.neu	Ralbp1	0.000488929	-0.268106	-0.0784739	-0.293199	0.00653055	-2.18505
glut.neu	Kpna3	0.000481642	-0.301398	-0.120516	-0.297311	0.00646271	-2.18959
glut.neu	Nrn1	0.000482846	-0.324097	-0.048737	-0.400557	0.00646271	-2.18959
glut.neu	Syne1	0.000477883	-0.387415	-0.130819	-0.406252	0.00646271	-2.18959
glut.neu	Npm1	0.000481161	-0.0907459	0.0200318	-0.145832	0.00646271	-2.18959
glut.neu	Snu13	0.000480971	-0.161513	-0.00370097	-0.220204	0.00646271	-2.18959
glut.neu	Thsd7b	0.000479849	-0.161851	-0.00701782	-0.217355	0.00646271	-2.18959
glut.neu	Trbc2	0.000472884	-0.183361	-0.043127	-0.211066	0.00645005	-2.19044
glut.neu	Srebf2	0.000467404	-0.2539	-0.0894649	-0.262515	0.00640244	-2.19365
glut.neu	Ndfip2	0.000466211	-0.417015	-0.13511	-0.442996	0.00639972	-2.19384
glut.neu	Ywhaq	0.000453478	-0.261286	-0.0847964	-0.277423	0.00623882	-2.2049
glut.neu	Dixdc1	0.000453337	-0.246227	-0.0844099	-0.256933	0.00623882	-2.2049
glut.neu	Sumo1	0.000453521	-0.113799	0.0247155	-0.182474	0.00623882	-2.2049
glut.neu	Cdkl5	0.000444733	-0.32685	-0.118467	-0.334644	0.00615741	-2.2106
glut.neu	Soga3	0.0004418	-0.340076	-0.120612	-0.350833	0.00613342	-2.2123
glut.neu	Cmpk1	0.000436784	-0.270203	-0.0959958	-0.278585	0.00608661	-2.21562
glut.neu	Slu7	0.0004266	-0.0677231	0.00976164	-0.103646	0.00598355	-2.22304
glut.neu	Acsl4	0.000419104	-0.212789	-0.0732649	-0.221723	0.00590414	-2.22884
glut.neu	Tmem50a	0.000417313	-0.386476	-0.111983	-0.423787	0.0058918	-2.22975
glut.neu	Lrif1	0.000412402	-0.164472	-0.0395316	-0.188475	0.00583526	-2.23394
glut.neu	Acbd5	0.000409395	-0.200025	-0.0738963	-0.203397	0.00580548	-2.23616
glut.neu	Ccdc47	0.000408573	-0.221889	-0.063851	-0.243753	0.00580548	-2.23616
glut.neu	Map3k5	0.000404615	-0.192377	-0.0629467	-0.203744	0.00576308	-2.23935
glut.neu	Eif3c	0.000399272	-0.401747	-0.14785	-0.40909	0.00571434	-2.24303
glut.neu	Madd	0.000400122	-0.262363	-0.094074	-0.269639	0.00571434	-2.24303
glut.neu	Plppr5	0.000400191	-0.27749	-0.103136	-0.281546	0.00571434	-2.24303
glut.neu	Sel1l	0.00039745	-0.268912	-0.0942089	-0.278583	0.00571434	-2.24303
glut.neu	Crbn	0.000400306	-0.146034	-0.049753	-0.152693	0.00571434	-2.24303
glut.neu	Gnb5	0.000396963	-0.240715	-0.0775323	-0.256169	0.00571434	-2.24303
glut.neu	Nkiras1	0.00039876	-0.232459	-0.0638259	-0.258431	0.00571434	-2.24303
glut.neu	Pnpla8	0.000388511	-0.288551	-0.087582	-0.312435	0.0056589	-2.24727
glut.neu	Gabra1	0.00038321	-0.453587	-0.17986	-0.448945	0.00559434	-2.25225
glut.neu	Nfix	0.000382274	-0.351488	-0.0961572	-0.391108	0.00559336	-2.25233
glut.neu	Araf	0.000379579	-0.247697	-0.0836727	-0.259709	0.0055793	-2.25342
glut.neu	Tmem64	0.000379362	-0.0765152	-0.0252256	-0.080847	0.0055793	-2.25342
glut.neu	Cd34	0.0003765	-0.142519	-0.0331425	-0.164431	0.00555942	-2.25497
glut.neu	Bet1l	0.000374681	-0.12941	-0.0191032	-0.160297	0.00554527	-2.25608
glut.neu	Spop	0.000370736	-0.331318	-0.102977	-0.356327	0.00549954	-2.25967
glut.neu	Shc3	0.000369692	-0.0804906	-0.0268707	-0.084713	0.00549672	-2.2599
glut.neu	Kif2a	0.000365149	-0.324773	-0.112146	-0.338085	0.00546083	-2.26274
glut.neu	Map2	0.00036643	-0.28921	-0.0537903	-0.34714	0.00546083	-2.26274
glut.neu	Scg5	0.00036606	-0.274155	-0.0796251	-0.300434	0.00546083	-2.26274
glut.neu	Prkacb	0.000360941	-0.32812	-0.119507	-0.335363	0.00541664	-2.26627
glut.neu	Vmp1	0.00035572	-0.265817	-0.0679773	-0.300523	0.00535075	-2.27158
glut.neu	Olfm1	0.000352899	-0.429824	-0.173894	-0.421968	0.00532076	-2.27403
glut.neu	Ufsp2	0.00035111	-0.147484	-0.0300508	-0.174406	0.00530622	-2.27521
glut.neu	Ccdc12	0.000344027	-0.0981563	0.0567612	-0.192835	0.00521141	-2.28305
glut.neu	Mprip	0.00033061	-0.311242	-0.122387	-0.309086	0.00502696	-2.29869
glut.neu	Rell1	0.00033107	-0.0927323	-0.034802	-0.0937522	0.00502696	-2.29869
glut.neu	Tln2	0.000328815	-0.278406	-0.0968	-0.289152	0.00501638	-2.29961
glut.neu	Tspan33	0.000328146	-0.0576343	-0.0183	-0.0615981	0.00501638	-2.29961
glut.neu	Tpm3	0.000323544	-0.382721	-0.154008	-0.376556	0.00495947	-2.30456
glut.neu	Appbp2	0.00031759	-0.251314	-0.0904827	-0.257913	0.00487983	-2.3116
glut.neu	Pkig	0.000316669	-0.177382	-0.011302	-0.234601	0.0048773	-2.31182
glut.neu	Yipf4	0.000312912	-0.281966	-0.0836016	-0.307286	0.004831	-2.31596
glut.neu	Ube2b	0.000304999	-0.265433	-0.101292	-0.266677	0.00472015	-2.32604
glut.neu	Mast3	0.000302432	-0.220867	-0.0824193	-0.223767	0.00471442	-2.32657
glut.neu	AI593442	0.00029643	-0.326647	-0.118352	-0.334477	0.00463208	-2.33422
glut.neu	Mark1	0.000294233	-0.234751	-0.0887417	-0.236692	0.00460893	-2.3364
glut.neu	Man2a1	0.000289815	-0.0881483	-0.00973236	-0.112467	0.0045508	-2.34191
glut.neu	Nap1l1	0.000283563	-0.322995	-0.130354	-0.317412	0.00446352	-2.35032
glut.neu	Ighm	0.000277622	-0.23233	-0.0777405	-0.244337	0.00438071	-2.35846
glut.neu	Kantr	0.000277399	-0.157134	-0.0529805	-0.164854	0.00438071	-2.35846
glut.neu	Tmem184c	0.000275988	-0.141615	-0.053268	-0.143053	0.00438071	-2.35846
glut.neu	Bcl11a	0.000267254	-0.308627	-0.0956386	-0.33221	0.00425886	-2.37071
glut.neu	BC005624	0.000262838	-0.216292	-0.0674342	-0.232411	0.00419888	-2.37687
glut.neu	Galnt9	0.000261087	-0.160293	-0.0393846	-0.182829	0.00418129	-2.37869
glut.neu	Celf4	0.000257899	-0.326776	-0.119272	-0.333736	0.00414054	-2.38294
glut.neu	Gpx1	0.000253706	-0.119715	-0.0262574	-0.139703	0.0040834	-2.38898
glut.neu	Hsd17b12	0.000253683	-0.133488	-0.0432049	-0.141849	0.0040834	-2.38898
glut.neu	Grm3	0.000249009	-0.323667	-0.0957774	-0.35292	0.00402794	-2.39492
glut.neu	Dnm3	0.000248009	-0.326933	-0.0777951	-0.375431	0.00402187	-2.39557
glut.neu	Wwc1	0.000246357	-0.205946	-0.0788748	-0.206627	0.00400618	-2.39727
glut.neu	Senp6	0.000239311	-0.376978	-0.132727	-0.389875	0.00391229	-2.40757
glut.neu	Syt7	0.000239429	-0.356449	-0.143085	-0.351059	0.00391229	-2.40757
glut.neu	Ypel5	0.000235809	-0.215631	-0.078226	-0.220702	0.0038728	-2.41197
glut.neu	Elmod1	0.000226029	-0.397833	-0.158364	-0.393149	0.00374529	-2.42651
glut.neu	Nrxn2	0.000224227	-0.405195	-0.137934	-0.423786	0.00374529	-2.42651
glut.neu	Ergic2	0.000226838	-0.249787	-0.0708836	-0.275395	0.00374529	-2.42651
glut.neu	Kcnip3	0.000226322	-0.217958	-0.0798618	-0.222292	0.00374529	-2.42651
glut.neu	Naa50	0.000226881	-0.183514	-0.0328723	-0.221532	0.00374529	-2.42651
glut.neu	Ttll7	0.000222291	-0.425969	-0.172088	-0.418431	0.00372685	-2.42866
glut.neu	Tcaf1	0.000221435	-0.282211	-0.110423	-0.280804	0.00372218	-2.4292
glut.neu	Pdia6	0.000218921	-0.512177	-0.196257	-0.513771	0.00368956	-2.43302
glut.neu	Cyld	0.000210536	-0.346648	-0.140276	-0.340281	0.00355757	-2.44885
glut.neu	Mapk9	0.000210191	-0.24028	-0.0732459	-0.259854	0.00355757	-2.44885
glut.neu	Rtn1	0.000210392	-0.173563	-0.0451123	-0.195497	0.00355757	-2.44885
glut.neu	Shank1	0.000206733	-0.357991	-0.142817	-0.353464	0.00352103	-2.45333
glut.neu	Mosmo	0.00020554	-0.28893	-0.101879	-0.298662	0.00351149	-2.45451
glut.neu	Dnajb11	0.000205628	-0.228764	-0.0748166	-0.242317	0.00351149	-2.45451
glut.neu	Kcnf1	0.000205421	-0.121037	-0.0477289	-0.120065	0.00351149	-2.45451
glut.neu	2024-09-07	0.000203173	-0.467101	-0.184036	-0.463503	0.0034974	-2.45625
glut.neu	Ppig	0.000198729	-0.266887	-0.092803	-0.277181	0.00344546	-2.46275
glut.neu	Reep1	0.000199506	-0.358503	-0.121044	-0.375948	0.00344546	-2.46275
glut.neu	Ttbk2	0.000199621	-0.16987	-0.0641599	-0.17133	0.00344546	-2.46275
glut.neu	Tomm20	0.000196585	-0.23202	-0.0742299	-0.247418	0.00342058	-2.4659
glut.neu	Bmp3	0.000195951	-0.0422046	-0.00740061	-0.0511074	0.00341879	-2.46613
glut.neu	Dkk3	0.000195235	-0.282374	-0.096785	-0.294668	0.00341554	-2.46654
glut.neu	Tm9sf3	0.000194912	-0.282346	-0.101486	-0.289929	0.00341554	-2.46654
glut.neu	Arap2	0.000193779	-0.30935	-0.116725	-0.312126	0.0034086	-2.46742
glut.neu	Hs6st2	0.000193572	-0.301272	-0.107592	-0.310061	0.0034086	-2.46742
glut.neu	Gmps	0.000193735	-0.234471	-0.0768036	-0.248242	0.0034086	-2.46742
glut.neu	Trim44	0.000191131	-0.347382	-0.143903	-0.337671	0.00339918	-2.46863
glut.neu	Adgrl1	0.00018791	-0.339117	-0.132235	-0.337881	0.00335115	-2.47481
glut.neu	Jup	0.000186813	-0.0974961	-0.0313898	-0.103768	0.00334084	-2.47614
glut.neu	Cdkl1	0.000184255	-0.0884443	-0.0311309	-0.091479	0.00330428	-2.48092
glut.neu	Tax1bp1	0.000181552	-0.400438	-0.158275	-0.39685	0.0032649	-2.48613
glut.neu	Yaf2	0.000180593	-0.254286	-0.0788228	-0.273692	0.00325675	-2.48722
glut.neu	Ncan	0.000179755	-0.174877	-0.056564	-0.185867	0.00325074	-2.48802
glut.neu	Rnf24	0.000176035	-0.139545	-0.0395406	-0.15391	0.00319244	-2.49588
glut.neu	Pja2	0.000171218	-0.35165	-0.148342	-0.339149	0.00311385	-2.5067
glut.neu	Ssx2ip	0.000169159	-0.266044	-0.110625	-0.258191	0.00308512	-2.51073
glut.neu	Pcmtd2	0.000168527	-0.220128	-0.0748231	-0.230339	0.00308233	-2.51112
glut.neu	Hsp90aa1	0.000167766	-0.27692	-0.121684	-0.262209	0.00307715	-2.51185
glut.neu	Hnrnpa3	0.000167473	-0.227662	-0.0843765	-0.231229	0.00307715	-2.51185
glut.neu	Rmdn3	0.000166727	-0.0902554	-0.0334639	-0.0916566	0.0030756	-2.51207
glut.neu	Vapa	0.000164449	-0.283437	-0.0976124	-0.295315	0.0030423	-2.5168
glut.neu	Akap9	0.000160984	-0.412139	-0.146076	-0.42527	0.00298679	-2.52479
glut.neu	Eps15	0.000154143	-0.303786	-0.107549	-0.313587	0.00288363	-2.54006
glut.neu	Scn2b	0.000154905	-0.370173	-0.148301	-0.364868	0.00288363	-2.54006
glut.neu	Dph3	0.000154976	-0.176536	-0.0560893	-0.188642	0.00288363	-2.54006
glut.neu	Med10	0.000153142	-0.12874	-0.0194643	-0.159007	0.00287443	-2.54145
glut.neu	Ptpn11	0.000152288	-0.260323	-0.103262	-0.257622	0.00287221	-2.54178
glut.neu	Rap2b	0.000152259	-0.178559	-0.0473501	-0.200185	0.00287221	-2.54178
glut.neu	Stk4	0.000151951	-0.134937	-0.0492623	-0.1378	0.00287221	-2.54178
glut.neu	Fkbp2	0.00014922	-0.351452	-0.142388	-0.344828	0.00285752	-2.54401
glut.neu	Vgf	0.000150022	-0.285249	-0.111343	-0.284096	0.00285752	-2.54401
glut.neu	Insig2	0.00014985	-0.162548	-0.0506508	-0.174688	0.00285752	-2.54401
glut.neu	Man1a2	0.000148619	-0.288311	-0.106918	-0.292766	0.00285614	-2.54422
glut.neu	Ppa1	0.000148004	-0.309751	-0.114578	-0.314828	0.00285285	-2.54472
[truncated: 2,560 more rows]

## Sheet: MAST neuronal subclusters
MAST neuronal subcluster DE analysis
neuronal class	subcluster	gene	p-value	coef	ci.hi	ci.lo	FDR	score
CTX.Glut	2.L6.CT.CTX.Glut	Mapk3	1.2498e-06	0.536756	0.500406	0.243696	0.00121636	2.91494
CTX.Glut	2.L6.CT.CTX.Glut	Prune2	1.66072e-05	0.545684	0.546758	0.209721	0.00451329	2.34551
CTX.Glut	2.L6.CT.CTX.Glut	Slc1a4	2.25684e-05	0.234224	0.241943	0.0827614	0.00489993	2.30981
CTX.Glut	2.L6.CT.CTX.Glut	Dnajc13	0.00012556	0.147544	0.263454	-0.0589141	0.0106248	1.97368
CTX.Glut	2.L6.CT.CTX.Glut	Jmy	0.000197989	0.431033	0.458044	0.139494	0.0136249	1.86567
CTX.Glut	2.L6.CT.CTX.Glut	Epm2a	0.000254656	0.373242	0.397804	0.11962	0.0152815	1.81584
CTX.Glut	2.L6.CT.CTX.Glut	Dbp	0.000305114	0.501386	0.531004	0.164065	0.0168081	1.77448
CTX.Glut	2.L6.CT.CTX.Glut	Islr2	0.000405987	0.532152	0.553592	0.184127	0.0203068	1.69236
CTX.Glut	2.L6.CT.CTX.Glut	Sh3pxd2a	0.00040963	0.32036	0.338737	0.105376	0.0203641	1.69113
CTX.Glut	2.L6.CT.CTX.Glut	Galntl6	0.000417754	1.0468	1.06849	0.382686	0.0203959	1.69046
CTX.Glut	2.L6.CT.CTX.Glut	Tef	0.000466588	0.416695	0.444572	0.133091	0.0209333	1.67916
CTX.Glut	2.L6.CT.CTX.Glut	Tgfbr3	0.000464355	0.27432	0.282099	0.0981889	0.0209333	1.67916
CTX.Glut	2.L6.CT.CTX.Glut	Hlf	0.000507001	0.700783	0.711851	0.25964	0.0223437	1.65085
CTX.Glut	2.L6.CT.CTX.Glut	Phf2	0.000603706	0.265225	0.278071	0.0896086	0.0242737	1.61486
CTX.Glut	2.L6.CT.CTX.Glut	Rictor	0.000587106	0.493615	0.514885	0.169411	0.0242737	1.61486
CTX.Glut	2.L6.CT.CTX.Glut	Zfp37	0.000593816	0.357595	0.378353	0.117378	0.0242737	1.61486
CTX.Glut	2.L6.CT.CTX.Glut	Stk3	0.000666792	0.465353	0.481188	0.163928	0.0257649	1.58897
CTX.Glut	2.L6.CT.CTX.Glut	Gaa	0.00068199	0.496877	0.509929	0.17889	0.0258503	1.58753
CTX.Glut	2.L6.CT.CTX.Glut	Lgals8	0.000714094	0.293692	0.304991	0.102152	0.0265845	1.57537
CTX.Glut	2.L6.CT.CTX.Glut	Fam168b	0.000958811	0.466111	0.498975	0.147192	0.0312687	1.50489
CTX.Glut	2.L6.CT.CTX.Glut	Yars	0.00104259	0.347834	0.380975	0.101225	0.0326931	1.48554
CTX.Glut	2.L6.CT.CTX.Glut	Fbxo36	0.00112272	0.257589	0.277985	0.0791087	0.0336528	1.47298
CTX.Glut	2.L6.CT.CTX.Glut	Mt1	0.00116105	0.735529	0.762788	0.256871	0.0345475	1.46158
CTX.Glut	2.L6.CT.CTX.Glut	Ercc6l2	0.00123114	0.264479	0.317262	0.0493831	0.0357206	1.44708
CTX.Glut	2.L6.CT.CTX.Glut	Invs	0.00129128	0.334979	0.393046	0.0713332	0.0365871	1.43667
CTX.Glut	2.L6.CT.CTX.Glut	Rbm3	0.00135239	0.732337	0.781023	0.234212	0.0372811	1.42851
CTX.Glut	2.L6.CT.CTX.Glut	Nr1d2	0.00148918	0.435642	0.471085	0.132843	0.03942	1.40428
CTX.Glut	2.L6.CT.CTX.Glut	Pdcl	0.00148167	0.241696	0.28001	0.0550515	0.03942	1.40428
CTX.Glut	2.L6.CT.CTX.Glut	St8sia1	0.00148919	0.370759	0.399946	0.114036	0.03942	1.40428
CTX.Glut	2.L6.CT.CTX.Glut	Pogz	0.00151384	0.414951	0.448447	0.126797	0.0395587	1.40276
CTX.Glut	2.L6.CT.CTX.Glut	Timm29	0.00157846	0.242286	0.273565	0.0623142	0.0407176	1.39022
CTX.Glut	2.L6.CT.CTX.Glut	Sf3b4	0.00159845	0.213735	0.246552	0.0497477	0.0409254	1.38801
CTX.Glut	2.L6.CT.CTX.Glut	Nxpe3	0.00176216	0.317976	0.338004	0.102804	0.043298	1.36353
CTX.Glut	2.L6.CT.CTX.Glut	Lcorl	0.00177627	0.370079	0.420303	0.0927345	0.043484	1.36167
CTX.Glut	2.L6.CT.CTX.Glut	Trit1	0.00180224	0.267542	0.289698	0.0811947	0.0436279	1.36024
CTX.Glut	2.L6.CT.CTX.Glut	Skap1	0.00205839	0.181912	0.265038	-0.0128544	0.046807	1.32969
CTX.Glut	2.L6.CT.CTX.Glut	Stx2	0.00206105	0.267182	0.285794	0.0845992	0.046807	1.32969
CTX.Glut	2.L6.CT.CTX.Glut	Il31ra	0.00217628	0.553033	0.595653	0.171014	0.0487451	1.31207
CTX.Glut	2.L6.CT.CTX.Glut	Mapk11	0.0022568	-0.316142	-0.095674	-0.342592	0.0498636	-1.30222
CTX.Glut	2.L6.CT.CTX.Glut	Esd	0.0022474	-0.311884	0.0112497	-0.443612	0.049791	-1.30285
CTX.Glut	2.L6.CT.CTX.Glut	Pdp1	0.00223821	-0.398645	-0.0965766	-0.456062	0.0497224	-1.30345
CTX.Glut	2.L6.CT.CTX.Glut	Rbis	0.00222627	-0.645164	-0.192732	-0.701655	0.0496907	-1.30373
CTX.Glut	2.L6.CT.CTX.Glut	Snapc5	0.00223069	-0.280604	-0.0603155	-0.328684	0.0496907	-1.30373
CTX.Glut	2.L6.CT.CTX.Glut	Ubxn6	0.00215373	-0.47313	-0.155544	-0.500353	0.0483729	-1.3154
CTX.Glut	2.L6.CT.CTX.Glut	Med31	0.00214679	-0.26908	0.0212821	-0.394306	0.0483501	-1.3156
CTX.Glut	2.L6.CT.CTX.Glut	Arpc5	0.00210541	-0.45965	-0.161194	-0.476016	0.0475497	-1.32285
CTX.Glut	2.L6.CT.CTX.Glut	Arhgdig	0.00208257	-0.524933	-0.0866873	-0.641024	0.0471644	-1.32639
CTX.Glut	2.L6.CT.CTX.Glut	Csnk1a1	0.00205559	-0.318766	-0.102843	-0.33906	0.046807	-1.32969
CTX.Glut	2.L6.CT.CTX.Glut	Etv5	0.00204856	-0.426799	-0.127329	-0.46434	0.046807	-1.32969
CTX.Glut	2.L6.CT.CTX.Glut	Smim10l1	0.00205753	-0.465382	-0.124308	-0.520849	0.046807	-1.32969
CTX.Glut	2.L6.CT.CTX.Glut	Ube2m	0.00205438	-0.441042	-0.144248	-0.467165	0.046807	-1.32969
CTX.Glut	2.L6.CT.CTX.Glut	Dcun1d5	0.00201772	-0.297788	-0.0415656	-0.371256	0.0466864	-1.33081
CTX.Glut	2.L6.CT.CTX.Glut	Tmem256	0.00202138	-0.444422	-0.130954	-0.485146	0.0466864	-1.33081
CTX.Glut	2.L6.CT.CTX.Glut	Gabra2	0.00200687	-0.336357	-0.0498986	-0.416392	0.0466154	-1.33147
CTX.Glut	2.L6.CT.CTX.Glut	Glrx2	0.00200434	-0.415832	-0.0993648	-0.477101	0.0466154	-1.33147
CTX.Glut	2.L6.CT.CTX.Glut	Snrpb	0.00200473	-0.336922	-0.095644	-0.371429	0.0466154	-1.33147
CTX.Glut	2.L6.CT.CTX.Glut	Fam92a	0.00196879	-0.411286	-0.125442	-0.444722	0.0465254	-1.33231
CTX.Glut	2.L6.CT.CTX.Glut	Lamtor4	0.00198255	-0.511464	-0.145188	-0.563852	0.0465254	-1.33231
CTX.Glut	2.L6.CT.CTX.Glut	Ndfip2	0.00198588	-0.568101	-0.18774	-0.599816	0.0465254	-1.33231
CTX.Glut	2.L6.CT.CTX.Glut	2024-09-08	0.00198586	-0.278204	-0.0825805	-0.303092	0.0465254	-1.33231
CTX.Glut	2.L6.CT.CTX.Glut	Lrrtm2	0.00195557	-0.57235	-0.165809	-0.627636	0.0463482	-1.33397
CTX.Glut	2.L6.CT.CTX.Glut	Pcmt1	0.00191949	-0.353716	-0.115573	-0.374781	0.0456257	-1.34079
CTX.Glut	2.L6.CT.CTX.Glut	Amn1	0.00189951	-0.408655	-0.134423	-0.432092	0.0452828	-1.34407
CTX.Glut	2.L6.CT.CTX.Glut	Glrx5	0.00186909	-0.490177	-0.150879	-0.528651	0.0447186	-1.34951
CTX.Glut	2.L6.CT.CTX.Glut	Sec11a	0.00187036	-0.440174	-0.141962	-0.468249	0.0447186	-1.34951
CTX.Glut	2.L6.CT.CTX.Glut	Mcts1	0.0018547	-0.446774	-0.124223	-0.495136	0.0446059	-1.35061
CTX.Glut	2.L6.CT.CTX.Glut	Tax1bp1	0.00182742	-0.445766	-0.15655	-0.461413	0.0440798	-1.35576
CTX.Glut	2.L6.CT.CTX.Glut	Polr3k	0.00180185	-0.439535	-0.148527	-0.460799	0.0436279	-1.36024
CTX.Glut	2.L6.CT.CTX.Glut	Psmd7	0.00180334	-0.313728	-0.0827581	-0.352161	0.0436279	-1.36024
CTX.Glut	2.L6.CT.CTX.Glut	Psma5	0.00178139	-0.518937	-0.127468	-0.591932	0.043484	-1.36167
CTX.Glut	2.L6.CT.CTX.Glut	Gpr137c	0.00176315	-0.366243	-0.0669527	-0.440767	0.043298	-1.36353
CTX.Glut	2.L6.CT.CTX.Glut	Hspa5	0.00175157	-0.596103	-0.187453	-0.638921	0.043298	-1.36353
CTX.Glut	2.L6.CT.CTX.Glut	Rgs17	0.00176054	-0.491978	-0.1628	-0.519226	0.043298	-1.36353
CTX.Glut	2.L6.CT.CTX.Glut	Rnf7	0.00174473	-0.497509	-0.140244	-0.54945	0.043298	-1.36353
CTX.Glut	2.L6.CT.CTX.Glut	Tmem56	0.00175175	-0.463228	-0.141805	-0.500366	0.043298	-1.36353
CTX.Glut	2.L6.CT.CTX.Glut	Bzw1	0.00171239	-0.305809	-0.0181182	-0.405824	0.0428256	-1.3683
CTX.Glut	2.L6.CT.CTX.Glut	Vps29	0.00168467	-0.452362	-0.117634	-0.509473	0.042262	-1.37405
CTX.Glut	2.L6.CT.CTX.Glut	Diras2	0.00167143	-0.513026	-0.159862	-0.551343	0.0420592	-1.37614
CTX.Glut	2.L6.CT.CTX.Glut	Sec61b	0.00165785	-0.652055	-0.214476	-0.689465	0.0418466	-1.37834
CTX.Glut	2.L6.CT.CTX.Glut	Gripap1	0.00162145	-0.356866	-0.114602	-0.38012	0.041055	-1.38663
CTX.Glut	2.L6.CT.CTX.Glut	Fam81a	0.00161132	-0.470891	-0.173731	-0.479063	0.0409254	-1.38801
CTX.Glut	2.L6.CT.CTX.Glut	Lsm1	0.00160292	-0.417268	-0.1204	-0.458056	0.0409254	-1.38801
CTX.Glut	2.L6.CT.CTX.Glut	Pcsk1	0.00161075	-0.407147	-0.132505	-0.43192	0.0409254	-1.38801
CTX.Glut	2.L6.CT.CTX.Glut	Coa3	0.00158316	-0.309723	0.0488768	-0.478244	0.0407176	-1.39022
CTX.Glut	2.L6.CT.CTX.Glut	Tmem158	0.00157584	-0.7141	-0.235179	-0.754774	0.0407176	-1.39022
CTX.Glut	2.L6.CT.CTX.Glut	Trhde	0.00155099	-0.430334	-0.0355042	-0.561065	0.0402715	-1.395
CTX.Glut	2.L6.CT.CTX.Glut	Hikeshi	0.00152324	-0.558709	-0.160227	-0.614308	0.0396773	-1.40146
CTX.Glut	2.L6.CT.CTX.Glut	Dctn3	0.00150109	-0.604749	-0.113615	-0.724745	0.0395587	-1.40276
CTX.Glut	2.L6.CT.CTX.Glut	Rab14	0.00150874	-0.327392	-0.0582607	-0.395601	0.0395587	-1.40276
CTX.Glut	2.L6.CT.CTX.Glut	Yaf2	0.00151224	-0.327623	-0.0811514	-0.373031	0.0395587	-1.40276
CTX.Glut	2.L6.CT.CTX.Glut	Fbxl15	0.00148365	-0.374154	-0.0664571	-0.452231	0.03942	-1.40428
CTX.Glut	2.L6.CT.CTX.Glut	Galnt9	0.00148264	-0.424512	-0.150572	-0.437926	0.03942	-1.40428
CTX.Glut	2.L6.CT.CTX.Glut	Spire1	0.00146953	-0.331867	-0.0945405	-0.365525	0.03942	-1.40428
CTX.Glut	2.L6.CT.CTX.Glut	Lgalsl	0.00143975	-0.518476	-0.177751	-0.54101	0.0388685	-1.4104
CTX.Glut	2.L6.CT.CTX.Glut	Pdzd11	0.00141914	-0.170349	0.0133157	-0.24947	0.0384394	-1.41522
CTX.Glut	2.L6.CT.CTX.Glut	Hpf1	0.00141159	-0.343033	-0.0698698	-0.405675	0.0383624	-1.41609
CTX.Glut	2.L6.CT.CTX.Glut	Ldha	0.00137336	-0.651589	-0.232079	-0.671215	0.037539	-1.42552
CTX.Glut	2.L6.CT.CTX.Glut	Pura	0.00137669	-0.361108	-0.0880122	-0.41259	0.037539	-1.42552
CTX.Glut	2.L6.CT.CTX.Glut	Tmem59	0.00136845	-0.427942	-0.161374	-0.431879	0.037539	-1.42552
CTX.Glut	2.L6.CT.CTX.Glut	Jak2	0.00135351	-0.40785	-0.129348	-0.436052	0.0372811	-1.42851
CTX.Glut	2.L6.CT.CTX.Glut	Rasa2	0.00134706	-0.468407	-0.163336	-0.486014	0.0372811	-1.42851
CTX.Glut	2.L6.CT.CTX.Glut	Ppa2	0.00132837	-0.49117	-0.159285	-0.521622	0.0369632	-1.43223
CTX.Glut	2.L6.CT.CTX.Glut	Rprml	0.00132608	-0.459761	0.00692472	-0.644289	0.0369632	-1.43223
CTX.Glut	2.L6.CT.CTX.Glut	Camsap1	0.00131709	-0.416669	-0.141622	-0.436004	0.0369011	-1.43296
CTX.Glut	2.L6.CT.CTX.Glut	Asap1	0.00131156	-0.451297	-0.150201	-0.475429	0.0368729	-1.43329
CTX.Glut	2.L6.CT.CTX.Glut	Kras	0.00128844	-0.528502	-0.185577	-0.547083	0.0365871	-1.43667
CTX.Glut	2.L6.CT.CTX.Glut	Mcee	0.00129691	-0.388665	-0.0896834	-0.44912	0.0365871	-1.43667
CTX.Glut	2.L6.CT.CTX.Glut	Pmepa1	0.00129386	-0.682239	-0.243973	-0.70181	0.0365871	-1.43667
CTX.Glut	2.L6.CT.CTX.Glut	Nmt2	0.00127801	-0.44623	-0.147755	-0.470851	0.03656	-1.43699
CTX.Glut	2.L6.CT.CTX.Glut	Cggbp1	0.00126308	-0.464306	-0.15175	-0.491915	0.0362603	-1.44057
CTX.Glut	2.L6.CT.CTX.Glut	Cacybp	0.00125795	-0.791984	-0.23179	-0.866133	0.0362404	-1.44081
CTX.Glut	2.L6.CT.CTX.Glut	Ube2b	0.00123637	-0.418255	-0.148121	-0.431703	0.035745	-1.44678
CTX.Glut	2.L6.CT.CTX.Glut	Jtb	0.0012284	-0.471732	-0.12148	-0.53248	0.0357206	-1.44708
CTX.Glut	2.L6.CT.CTX.Glut	Pmpcb	0.00120525	-0.341037	-0.0870785	-0.3857	0.03522	-1.45321
CTX.Glut	2.L6.CT.CTX.Glut	Hist3h2a	0.00119856	-0.281252	-0.0441286	-0.34577	0.0351505	-1.45407
CTX.Glut	2.L6.CT.CTX.Glut	Pgp	0.00117385	-0.464906	-0.145626	-0.49887	0.0346555	-1.46023
CTX.Glut	2.L6.CT.CTX.Glut	Snu13	0.00117743	-0.511337	-0.143254	-0.565609	0.0346555	-1.46023
CTX.Glut	2.L6.CT.CTX.Glut	Timm9	0.00116547	-0.376962	-0.118155	-0.404426	0.0345529	-1.46152
CTX.Glut	2.L6.CT.CTX.Glut	Srp9	0.00113035	-0.521883	-0.122218	-0.601265	0.0337574	-1.47163
CTX.Glut	2.L6.CT.CTX.Glut	Sf3b5	0.00111691	-0.474093	-0.117316	-0.539917	0.033602	-1.47363
CTX.Glut	2.L6.CT.CTX.Glut	Mrto4	0.00111064	-0.373692	-0.103032	-0.415015	0.0335372	-1.47447
CTX.Glut	2.L6.CT.CTX.Glut	Camkk2	0.00110164	-0.458044	-0.117664	-0.517319	0.033389	-1.4764
CTX.Glut	2.L6.CT.CTX.Glut	Elovl6	0.0010845	-0.469218	-0.169538	-0.480936	0.0331062	-1.48009
CTX.Glut	2.L6.CT.CTX.Glut	Kcna1	0.00108463	-0.580577	-0.192391	-0.612459	0.0331062	-1.48009
CTX.Glut	2.L6.CT.CTX.Glut	Lyplal1	0.00108407	-0.13149	-0.00856182	-0.173722	0.0331062	-1.48009
CTX.Glut	2.L6.CT.CTX.Glut	Neurod6	0.00108825	-0.663597	-0.227594	-0.692347	0.0331062	-1.48009
CTX.Glut	2.L6.CT.CTX.Glut	Tmbim4	0.00107668	-0.447573	-0.121962	-0.498506	0.0331062	-1.48009
CTX.Glut	2.L6.CT.CTX.Glut	Hsbp1	0.00106133	-0.563164	-0.20265	-0.578062	0.0329013	-1.48279
CTX.Glut	2.L6.CT.CTX.Glut	Kdm2a	0.00105908	-0.23261	-0.00612928	-0.316337	0.0329013	-1.48279
CTX.Glut	2.L6.CT.CTX.Glut	Cfl2	0.00104923	-0.360757	-0.0819223	-0.418193	0.0327752	-1.48445
CTX.Glut	2.L6.CT.CTX.Glut	Enho	0.00103917	-0.263798	-0.07854	-0.287162	0.0326931	-1.48554
CTX.Glut	2.L6.CT.CTX.Glut	Txnl4a	0.00103694	-0.510806	-0.161362	-0.546765	0.0326931	-1.48554
CTX.Glut	2.L6.CT.CTX.Glut	Eif1a	0.00102072	-0.480237	-0.120812	-0.544937	0.0323811	-1.48971
CTX.Glut	2.L6.CT.CTX.Glut	Eef1b2	0.00101596	-0.302231	-0.0324154	-0.386566	0.032356	-1.49005
CTX.Glut	2.L6.CT.CTX.Glut	Gpr26	0.00101039	-0.444602	-0.154424	-0.461925	0.0323047	-1.49073
CTX.Glut	2.L6.CT.CTX.Glut	Gng12	0.00100483	-0.591859	-0.197489	-0.623002	0.0322535	-1.49142
CTX.Glut	2.L6.CT.CTX.Glut	Smap2	0.0010021	-0.347751	-0.125355	-0.356729	0.0322535	-1.49142
CTX.Glut	2.L6.CT.CTX.Glut	Ccni	0.000990087	-0.366958	-0.115264	-0.393449	0.0320324	-1.49441
CTX.Glut	2.L6.CT.CTX.Glut	Tmem41b	0.000970693	-0.114324	0.029476	-0.187962	0.0315301	-1.50127
CTX.Glut	2.L6.CT.CTX.Glut	Taf10	0.000951705	-0.536015	-0.171136	-0.571938	0.0311617	-1.50638
CTX.Glut	2.L6.CT.CTX.Glut	Ddx50	0.000943209	-0.310355	-0.0868837	-0.34336	0.031008	-1.50853
CTX.Glut	2.L6.CT.CTX.Glut	Pak1ip1	0.000932658	-0.229211	0.0328837	-0.350638	0.0307853	-1.51166
CTX.Glut	2.L6.CT.CTX.Glut	Snrnp25	0.00092663	-0.152709	0.0461636	-0.257863	0.0307106	-1.51271
CTX.Glut	2.L6.CT.CTX.Glut	Ighm	0.000916503	-0.996376	-0.347751	-1.03352	0.030499	-1.51571
CTX.Glut	2.L6.CT.CTX.Glut	Fbxo33	0.000895469	-0.364825	-0.101524	-0.404231	0.0300046	-1.52281
CTX.Glut	2.L6.CT.CTX.Glut	Otub2	0.000897142	-0.158856	-0.035716	-0.184505	0.0300046	-1.52281
CTX.Glut	2.L6.CT.CTX.Glut	Rab12	0.000897966	-0.346029	-0.0965264	-0.383172	0.0300046	-1.52281
CTX.Glut	2.L6.CT.CTX.Glut	Snf8	0.000895069	-0.190522	0.0612108	-0.325331	0.0300046	-1.52281
CTX.Glut	2.L6.CT.CTX.Glut	Gde1	0.00088192	-0.537302	-0.18912	-0.555738	0.0299596	-1.52346
CTX.Glut	2.L6.CT.CTX.Glut	Prelid1	0.000866451	-0.51097	-0.111551	-0.596804	0.0295572	-1.52934
CTX.Glut	2.L6.CT.CTX.Glut	Becn1	0.000860298	-0.433369	-0.137107	-0.463671	0.0294706	-1.53061
CTX.Glut	2.L6.CT.CTX.Glut	Dtymk	0.000857184	-0.351635	-0.0736074	-0.413863	0.0294706	-1.53061
CTX.Glut	2.L6.CT.CTX.Glut	Pdia3	0.000859381	-0.448061	-0.17615	-0.444995	0.0294706	-1.53061
CTX.Glut	2.L6.CT.CTX.Glut	Arpc2	0.000849351	-0.47842	-0.204778	-0.458453	0.029468	-1.53065
CTX.Glut	2.L6.CT.CTX.Glut	Ube2s	0.000849378	-0.274231	-0.00575774	-0.374407	0.029468	-1.53065
CTX.Glut	2.L6.CT.CTX.Glut	Dusp1	0.00083819	-0.370125	-0.123676	-0.389426	0.0293295	-1.5327
CTX.Glut	2.L6.CT.CTX.Glut	Dnajc2	0.000830213	-0.497764	-0.158314	-0.531734	0.0291906	-1.53476
CTX.Glut	2.L6.CT.CTX.Glut	Timm17a	0.000830642	-0.638703	-0.225987	-0.659443	0.0291906	-1.53476
CTX.Glut	2.L6.CT.CTX.Glut	2024-03-05	0.000818666	-0.536952	-0.180307	-0.564066	0.0290199	-1.5373
CTX.Glut	2.L6.CT.CTX.Glut	Cyth2	0.000799893	-0.430202	-0.0638177	-0.532569	0.0284783	-1.54549
CTX.Glut	2.L6.CT.CTX.Glut	Eea1	0.000789693	-0.461216	-0.159008	-0.480373	0.0284783	-1.54549
CTX.Glut	2.L6.CT.CTX.Glut	Robo1	0.000796467	-0.805702	-0.26818	-0.848759	0.0284783	-1.54549
CTX.Glut	2.L6.CT.CTX.Glut	Rph3a	0.000799263	-0.772379	-0.287715	-0.783029	0.0284783	-1.54549
CTX.Glut	2.L6.CT.CTX.Glut	Naa20	0.000781557	-0.448786	-0.135312	-0.486837	0.0283202	-1.5479
CTX.Glut	2.L6.CT.CTX.Glut	Vps35	0.000771434	-0.336022	-0.131776	-0.33405	0.0280781	-1.55163
CTX.Glut	2.L6.CT.CTX.Glut	Tmx3	0.000762955	-0.465889	-0.171237	-0.474623	0.027894	-1.55449
CTX.Glut	2.L6.CT.CTX.Glut	Jkamp	0.000735589	-0.440844	-0.138458	-0.472681	0.0270147	-1.5684
CTX.Glut	2.L6.CT.CTX.Glut	Nemf	0.000732696	-0.464705	-0.160745	-0.483473	0.0270147	-1.5684
CTX.Glut	2.L6.CT.CTX.Glut	P4ha1	0.000730349	-0.610742	-0.234265	-0.612404	0.0270147	-1.5684
CTX.Glut	2.L6.CT.CTX.Glut	Tm2d2	0.000699606	-0.370711	-0.0706013	-0.443313	0.0261646	-1.58229
CTX.Glut	2.L6.CT.CTX.Glut	Dctpp1	0.000696197	-0.191077	0.00388934	-0.268779	0.0261571	-1.58241
CTX.Glut	2.L6.CT.CTX.Glut	Hsp90b1	0.000684859	-0.472924	-0.182377	-0.473234	0.0258503	-1.58753
CTX.Glut	2.L6.CT.CTX.Glut	Tomm6	0.000684444	-0.720424	-0.194069	-0.804651	0.0258503	-1.58753
CTX.Glut	2.L6.CT.CTX.Glut	AI593442	0.000672166	-0.255267	0.0434631	-0.397339	0.0257649	-1.58897
CTX.Glut	2.L6.CT.CTX.Glut	Zfp580	0.000673118	-0.311309	-0.107682	-0.323885	0.0257649	-1.58897
CTX.Glut	2.L6.CT.CTX.Glut	Znrd1	0.000671203	-0.245882	-0.0187153	-0.32215	0.0257649	-1.58897
CTX.Glut	2.L6.CT.CTX.Glut	Pdia6	0.000660234	-0.667371	-0.247755	-0.677418	0.0257554	-1.58913
CTX.Glut	2.L6.CT.CTX.Glut	Abhd12	0.000649257	-0.255264	-0.0565396	-0.297331	0.025449	-1.59433
CTX.Glut	2.L6.CT.CTX.Glut	Eid2	0.000647319	-0.589793	-0.144216	-0.673411	0.025449	-1.59433
CTX.Glut	2.L6.CT.CTX.Glut	Sri	0.000645306	-0.490284	-0.166148	-0.51353	0.025449	-1.59433
CTX.Glut	2.L6.CT.CTX.Glut	Saraf	0.000626496	-0.24037	-0.0434039	-0.28982	0.0249162	-1.60352
CTX.Glut	2.L6.CT.CTX.Glut	Abracl	0.000607314	-0.62905	-0.221212	-0.650837	0.0242737	-1.61486
CTX.Glut	2.L6.CT.CTX.Glut	Bbip1	0.000607365	-0.381592	-0.117637	-0.411362	0.0242737	-1.61486
CTX.Glut	2.L6.CT.CTX.Glut	Cep19	0.000580643	-0.412359	-0.0667653	-0.504886	0.0242737	-1.61486
CTX.Glut	2.L6.CT.CTX.Glut	Cnpy2	0.000587798	-0.279743	-0.0349149	-0.352891	0.0242737	-1.61486
CTX.Glut	2.L6.CT.CTX.Glut	Dpm3	0.00060412	-0.445282	-0.146139	-0.471152	0.0242737	-1.61486
CTX.Glut	2.L6.CT.CTX.Glut	Kcnk1	0.000590523	-0.537909	-0.160519	-0.585181	0.0242737	-1.61486
CTX.Glut	2.L6.CT.CTX.Glut	Manf	0.000576262	-0.639816	-0.244033	-0.64294	0.0242737	-1.61486
CTX.Glut	2.L6.CT.CTX.Glut	Nat14	0.000574311	-0.579275	-0.203478	-0.599567	0.0242737	-1.61486
CTX.Glut	2.L6.CT.CTX.Glut	Nr4a1	0.000573647	-0.547642	-0.198479	-0.560714	0.0242737	-1.61486
CTX.Glut	2.L6.CT.CTX.Glut	Scand1	0.00057985	-0.195483	0.0872961	-0.358293	0.0242737	-1.61486
CTX.Glut	2.L6.CT.CTX.Glut	Serf2	0.000597097	-0.292699	-0.0584271	-0.347339	0.0242737	-1.61486
CTX.Glut	2.L6.CT.CTX.Glut	Spcs2	0.000577753	-0.508096	-0.194865	-0.509505	0.0242737	-1.61486
CTX.Glut	2.L6.CT.CTX.Glut	Cnrip1	0.000560944	-0.412559	-0.147627	-0.424302	0.0241977	-1.61623
CTX.Glut	2.L6.CT.CTX.Glut	Klf13	0.000551157	-0.54365	-0.207846	-0.545814	0.023902	-1.62156
CTX.Glut	2.L6.CT.CTX.Glut	Adora1	0.000539313	-0.456959	-0.128321	-0.505159	0.0235135	-1.62868
CTX.Glut	2.L6.CT.CTX.Glut	Dph3	0.000511933	-0.366003	-0.029401	-0.477987	0.0224397	-1.64898
CTX.Glut	2.L6.CT.CTX.Glut	Tmem208	0.000501757	-0.393245	-0.113948	-0.431204	0.0222328	-1.65301
CTX.Glut	2.L6.CT.CTX.Glut	Ankrd13c	0.000472416	-0.582354	-0.203323	-0.603991	0.0210471	-1.67681
CTX.Glut	2.L6.CT.CTX.Glut	Ap1s1	0.000448004	-0.297132	0.0266059	-0.438518	0.0209333	-1.67916
CTX.Glut	2.L6.CT.CTX.Glut	BC005624	0.000456671	-0.368858	-0.0941549	-0.417191	0.0209333	-1.67916
CTX.Glut	2.L6.CT.CTX.Glut	Erp29	0.00045981	-0.292385	-0.075076	-0.330256	0.0209333	-1.67916
CTX.Glut	2.L6.CT.CTX.Glut	Rdx	0.000456618	-0.422363	-0.125936	-0.459583	0.0209333	-1.67916
CTX.Glut	2.L6.CT.CTX.Glut	Scp2	0.000458552	-0.466769	-0.147537	-0.499543	0.0209333	-1.67916
CTX.Glut	2.L6.CT.CTX.Glut	Tspyl1	0.000461612	-0.592429	-0.201822	-0.619459	0.0209333	-1.67916
CTX.Glut	2.L6.CT.CTX.Glut	Zfp365	0.000467296	-0.443405	-0.165251	-0.449439	0.0209333	-1.67916
CTX.Glut	2.L6.CT.CTX.Glut	Neto2	0.000441745	-0.642017	-0.237436	-0.652588	0.0208182	-1.68156
CTX.Glut	2.L6.CT.CTX.Glut	Snx6	0.000438448	-0.432069	-0.149625	-0.44935	0.0207829	-1.68229
CTX.Glut	2.L6.CT.CTX.Glut	Ssr4	0.000436786	-0.438733	-0.127274	-0.480938	0.0207829	-1.68229
CTX.Glut	2.L6.CT.CTX.Glut	Rock2	0.000432231	-0.361534	-0.135592	-0.365601	0.0207293	-1.68342
CTX.Glut	2.L6.CT.CTX.Glut	Bcap31	0.000424517	-0.292668	-0.0306567	-0.375067	0.0204798	-1.68867
CTX.Glut	2.L6.CT.CTX.Glut	Mtpn	0.000422211	-0.494494	-0.188961	-0.496553	0.0204798	-1.68867
CTX.Glut	2.L6.CT.CTX.Glut	Lamp5	0.000417157	-0.375593	-0.133419	-0.387263	0.0203959	-1.69046
CTX.Glut	2.L6.CT.CTX.Glut	Tbcb	0.000417774	-0.316595	0.000926501	-0.439821	0.0203959	-1.69046
CTX.Glut	2.L6.CT.CTX.Glut	Arl1	0.000383658	-0.410158	-0.12252	-0.446081	0.0193084	-1.71425
CTX.Glut	2.L6.CT.CTX.Glut	Fam171a2	0.000383176	-0.24238	0.00473048	-0.340741	0.0193084	-1.71425
CTX.Glut	2.L6.CT.CTX.Glut	Nit1	0.000371483	-0.336681	-0.107379	-0.359361	0.0189294	-1.72286
CTX.Glut	2.L6.CT.CTX.Glut	Tmem147	0.000364599	-0.493634	-0.0976865	-0.586635	0.0186954	-1.72826
CTX.Glut	2.L6.CT.CTX.Glut	Tmem14c	0.000363813	-0.638543	-0.230757	-0.654452	0.0186954	-1.72826
CTX.Glut	2.L6.CT.CTX.Glut	Trappc4	0.000362483	-0.610776	-0.206771	-0.639944	0.0186954	-1.72826
CTX.Glut	2.L6.CT.CTX.Glut	Vti1b	0.000362966	-0.388657	-0.121717	-0.417076	0.0186954	-1.72826
CTX.Glut	2.L6.CT.CTX.Glut	Rnf11	0.000345489	-0.485711	-0.153866	-0.519473	0.0181727	-1.74058
CTX.Glut	2.L6.CT.CTX.Glut	Grp	0.000338983	-0.254628	-0.0312192	-0.32177	0.0180553	-1.7434
CTX.Glut	2.L6.CT.CTX.Glut	Kctd17	0.000341042	-0.335765	-0.0908384	-0.37463	0.0180553	-1.7434
CTX.Glut	2.L6.CT.CTX.Glut	Msmo1	0.000340573	-0.558056	-0.22522	-0.54841	0.0180553	-1.7434
CTX.Glut	2.L6.CT.CTX.Glut	Rexo2	0.000322788	-0.67065	-0.24834	-0.681377	0.0174284	-1.75874
CTX.Glut	2.L6.CT.CTX.Glut	Fam98c	0.000316606	-0.246731	-0.0616615	-0.28038	0.0172929	-1.76213
CTX.Glut	2.L6.CT.CTX.Glut	Hmgcs1	0.000318157	-0.806266	-0.285452	-0.83227	0.0172929	-1.76213
CTX.Glut	2.L6.CT.CTX.Glut	Emc6	0.000300346	-0.591724	-0.184405	-0.635899	0.016658	-1.77838
CTX.Glut	2.L6.CT.CTX.Glut	Klf10	0.000299469	-0.576543	-0.195354	-0.603905	0.016658	-1.77838
CTX.Glut	2.L6.CT.CTX.Glut	Rnd1	0.000296834	-0.23262	-0.0629662	-0.259513	0.016658	-1.77838
CTX.Glut	2.L6.CT.CTX.Glut	Sptbn5	0.000292662	-0.287418	-0.0931513	-0.305295	0.01657	-1.78068
CTX.Glut	2.L6.CT.CTX.Glut	Insig2	0.000283139	-0.398426	-0.115281	-0.437055	0.0161429	-1.79202
CTX.Glut	2.L6.CT.CTX.Glut	Matk	0.000278592	-0.362791	-0.143357	-0.359578	0.0159955	-1.796
CTX.Glut	2.L6.CT.CTX.Glut	Ost4	0.00027447	-0.5454	-0.207284	-0.548802	0.0159214	-1.79802
CTX.Glut	2.L6.CT.CTX.Glut	Yipf4	0.000275348	-0.606447	-0.236021	-0.604693	0.0159214	-1.79802
CTX.Glut	2.L6.CT.CTX.Glut	Ift20	0.000269026	-0.363102	-0.0803126	-0.423053	0.0157796	-1.8019
CTX.Glut	2.L6.CT.CTX.Glut	Abi3bp	0.000263904	-0.393184	-0.142075	-0.402994	0.0155914	-1.80712
CTX.Glut	2.L6.CT.CTX.Glut	Phb	0.000258681	-0.0571055	0.0757692	-0.154934	0.0153944	-1.81264
CTX.Glut	2.L6.CT.CTX.Glut	Commd3	0.00025491	-0.568675	-0.191794	-0.596557	0.0152815	-1.81584
CTX.Glut	2.L6.CT.CTX.Glut	Frmd4a	0.000247178	-0.390819	0.0110599	-0.55285	0.0150391	-1.82278
CTX.Glut	2.L6.CT.CTX.Glut	Mien1	0.000245858	-0.45557	-0.0325207	-0.599033	0.0150391	-1.82278
CTX.Glut	2.L6.CT.CTX.Glut	Immt	0.000242557	-0.489031	-0.19315	-0.484792	0.0150376	-1.82282
CTX.Glut	2.L6.CT.CTX.Glut	Mmd	0.000243464	-0.389596	-0.107466	-0.432628	0.0150376	-1.82282
CTX.Glut	2.L6.CT.CTX.Glut	Anapc16	0.000222907	-0.39965	-0.101537	-0.452496	0.0144821	-1.83917
CTX.Glut	2.L6.CT.CTX.Glut	Cbx5	0.000221957	-0.189918	0.00191217	-0.265195	0.0144821	-1.83917
CTX.Glut	2.L6.CT.CTX.Glut	Cdo1	0.000224944	-0.250243	-0.0783112	-0.268599	0.0144821	-1.83917
CTX.Glut	2.L6.CT.CTX.Glut	Cwc15	0.00023085	-0.580378	-0.173872	-0.630702	0.0144821	-1.83917
CTX.Glut	2.L6.CT.CTX.Glut	Ddx1	0.000218647	-0.159429	0.0659385	-0.286954	0.0144821	-1.83917
CTX.Glut	2.L6.CT.CTX.Glut	Hmgn1	0.000230917	-0.489924	-0.156869	-0.522309	0.0144821	-1.83917
CTX.Glut	2.L6.CT.CTX.Glut	Nop10	0.000228398	-0.415149	-0.0657054	-0.509813	0.0144821	-1.83917
CTX.Glut	2.L6.CT.CTX.Glut	Spred2	0.000230485	-0.499021	-0.186894	-0.504896	0.0144821	-1.83917
CTX.Glut	2.L6.CT.CTX.Glut	Grpel1	0.000215699	-0.482827	-0.077718	-0.591623	0.0144147	-1.84119
CTX.Glut	2.L6.CT.CTX.Glut	Snx9	0.000213908	-0.265466	-0.0833143	-0.2847	0.0144131	-1.84124
CTX.Glut	2.L6.CT.CTX.Glut	Hdhd2	0.000211098	-0.422459	-0.129361	-0.456292	0.0143424	-1.84338
CTX.Glut	2.L6.CT.CTX.Glut	Jup	0.000198867	-0.58952	-0.2292	-0.588049	0.0136249	-1.86567
CTX.Glut	2.L6.CT.CTX.Glut	Gng10	0.000191457	-0.512001	-0.197321	-0.512463	0.0133414	-1.8748
CTX.Glut	2.L6.CT.CTX.Glut	Tmem230	0.00018441	-0.340494	-0.106632	-0.365394	0.0129611	-1.88736
CTX.Glut	2.L6.CT.CTX.Glut	Prr7	0.000180749	-0.481125	-0.142124	-0.524857	0.0129138	-1.88894
CTX.Glut	2.L6.CT.CTX.Glut	Tomm22	0.000182153	-0.443198	-0.107459	-0.506943	0.0129138	-1.88894
CTX.Glut	2.L6.CT.CTX.Glut	Bet1l	0.000172842	-0.518603	-0.165782	-0.553155	0.0124706	-1.90411
CTX.Glut	2.L6.CT.CTX.Glut	Cnih1	0.00016443	-0.507686	-0.195429	-0.508374	0.0119696	-1.92192
CTX.Glut	2.L6.CT.CTX.Glut	Fyttd1	0.0001622	-0.382827	-0.152073	-0.378638	0.0119386	-1.92305
CTX.Glut	2.L6.CT.CTX.Glut	Rnaseh2c	0.00016254	-0.403994	-0.106029	-0.454025	0.0119386	-1.92305
CTX.Glut	2.L6.CT.CTX.Glut	Ss18l2	0.000161692	-0.655418	-0.218904	-0.689699	0.0119386	-1.92305
CTX.Glut	2.L6.CT.CTX.Glut	Hmgcr	0.000153513	-0.637355	-0.25384	-0.629721	0.0117298	-1.93071
CTX.Glut	2.L6.CT.CTX.Glut	Mapk8ip1	0.000155381	-0.323763	-0.0546685	-0.394163	0.0117298	-1.93071
CTX.Glut	2.L6.CT.CTX.Glut	Znhit3	0.000153973	-0.328681	0.0218657	-0.477514	0.0117298	-1.93071
CTX.Glut	2.L6.CT.CTX.Glut	Bnip3l	0.000148548	-0.547336	-0.216381	-0.542389	0.0116267	-1.93454
CTX.Glut	2.L6.CT.CTX.Glut	Eif3k	0.000149736	-0.135731	0.0829015	-0.271064	0.0116267	-1.93454
CTX.Glut	2.L6.CT.CTX.Glut	Ift57	0.000138848	-0.404081	-0.126782	-0.433393	0.0110608	-1.95621
CTX.Glut	2.L6.CT.CTX.Glut	Taldo1	0.000139735	-0.330455	-0.0486219	-0.409487	0.0110608	-1.95621
CTX.Glut	2.L6.CT.CTX.Glut	Rida	0.000135667	-0.265973	-0.0931277	-0.27559	0.0109514	-1.96053
CTX.Glut	2.L6.CT.CTX.Glut	Ttc39b	0.000134476	-0.418914	-0.115183	-0.465555	0.0109514	-1.96053
CTX.Glut	2.L6.CT.CTX.Glut	Lamtor5	0.000131799	-0.539526	-0.138071	-0.609871	0.0108541	-1.96441
CTX.Glut	2.L6.CT.CTX.Glut	Cryab	0.000127712	-0.55796	-0.163131	-0.610366	0.0106248	-1.97368
CTX.Glut	2.L6.CT.CTX.Glut	Lsm8	0.000126607	-0.320042	-0.0196286	-0.424044	0.0106248	-1.97368
CTX.Glut	2.L6.CT.CTX.Glut	Plekho1	0.000125403	-0.525098	-0.204317	-0.523624	0.0106248	-1.97368
CTX.Glut	2.L6.CT.CTX.Glut	Elof1	0.000120691	-0.558325	-0.200494	-0.573508	0.0104787	-1.97969
CTX.Glut	2.L6.CT.CTX.Glut	Fbxo9	0.000118935	-0.482387	-0.148364	-0.520367	0.0104787	-1.97969
CTX.Glut	2.L6.CT.CTX.Glut	Fndc3a	0.000120815	-0.377332	-0.105088	-0.418005	0.0104787	-1.97969
CTX.Glut	2.L6.CT.CTX.Glut	Cstb	0.000114689	-0.463281	-0.16865	-0.473594	0.0104352	-1.9815
CTX.Glut	2.L6.CT.CTX.Glut	Lysmd2	0.000115399	-0.504804	-0.166484	-0.533324	0.0104352	-1.9815
CTX.Glut	2.L6.CT.CTX.Glut	Tpm1	0.000116473	-0.261708	0.00412822	-0.366932	0.0104352	-1.9815
CTX.Glut	2.L6.CT.CTX.Glut	Vgf	0.000115219	-0.669628	-0.181871	-0.74643	0.0104352	-1.9815
CTX.Glut	2.L6.CT.CTX.Glut	Zcrb1	0.000106822	-0.658332	-0.244531	-0.668111	0.0100105	-1.99954
CTX.Glut	2.L6.CT.CTX.Glut	Psma4	0.0001053	-0.392748	-0.0895849	-0.454879	0.00998266	-2.00075
CTX.Glut	2.L6.CT.CTX.Glut	Selenof	0.000101667	-0.572029	-0.242386	-0.550614	0.00975167	-2.01092
CTX.Glut	2.L6.CT.CTX.Glut	Eef1akmt1	9.45647e-05	-0.737597	-0.301404	-0.721123	0.00940575	-2.02661
CTX.Glut	2.L6.CT.CTX.Glut	Higd1a	9.5079e-05	-0.669142	-0.226514	-0.701113	0.00940575	-2.02661
CTX.Glut	2.L6.CT.CTX.Glut	Lyrm2	9.69071e-05	-0.446443	-0.166906	-0.451996	0.00940575	-2.02661
CTX.Glut	2.L6.CT.CTX.Glut	Pnrc1	9.60256e-05	-0.469508	-0.184025	-0.466852	0.00940575	-2.02661
CTX.Glut	2.L6.CT.CTX.Glut	Ebp	8.91415e-05	-0.393105	-0.145915	-0.399044	0.00908463	-2.04169
CTX.Glut	2.L6.CT.CTX.Glut	Zbtb7a	8.85077e-05	-0.448232	-0.151875	-0.469506	0.00908463	-2.04169
CTX.Glut	2.L6.CT.CTX.Glut	Cystm1	8.62728e-05	-0.379135	-0.0383269	-0.487265	0.00901772	-2.0449
CTX.Glut	2.L6.CT.CTX.Glut	Pfkl	8.23214e-05	-0.169514	0.0783112	-0.313308	0.00871645	-2.05966
CTX.Glut	2.L6.CT.CTX.Glut	Rab5if	8.08534e-05	-0.662313	-0.270916	-0.647245	0.00867365	-2.0618
CTX.Glut	2.L6.CT.CTX.Glut	Stk32c	8.043e-05	-0.374497	-0.0831334	-0.43603	0.00867365	-2.0618
CTX.Glut	2.L6.CT.CTX.Glut	Inf2	7.58079e-05	-0.604907	-0.22701	-0.611569	0.0085516	-2.06795
CTX.Glut	2.L6.CT.CTX.Glut	Iscu	7.76178e-05	-0.518383	-0.185204	-0.533427	0.0085516	-2.06795
CTX.Glut	2.L6.CT.CTX.Glut	Stx4a	7.7106e-05	-0.469603	-0.165525	-0.485483	0.0085516	-2.06795
CTX.Glut	2.L6.CT.CTX.Glut	Tmem14a	6.97856e-05	-0.478646	-0.102501	-0.561043	0.00801355	-2.09618
CTX.Glut	2.L6.CT.CTX.Glut	Timm10b	6.86974e-05	-0.520381	-0.186823	-0.534579	0.00800129	-2.09684
CTX.Glut	2.L6.CT.CTX.Glut	Hivep1	6.7693e-05	-0.575169	-0.230919	-0.566434	0.00799857	-2.09699
CTX.Glut	2.L6.CT.CTX.Glut	Ap4s1	6.64185e-05	-0.577041	-0.225958	-0.573991	0.00796339	-2.0989
CTX.Glut	2.L6.CT.CTX.Glut	Hspa4	6.40148e-05	-0.377947	-0.118938	-0.405008	0.00778974	-2.10848
CTX.Glut	2.L6.CT.CTX.Glut	Tmem223	5.97404e-05	-0.38812	-0.0818746	-0.456174	0.00757682	-2.12051
CTX.Glut	2.L6.CT.CTX.Glut	Tsnax	6.12738e-05	-0.577507	-0.187117	-0.613477	0.00757682	-2.12051
CTX.Glut	2.L6.CT.CTX.Glut	Vbp1	6.13357e-05	-0.373983	-0.0459092	-0.472541	0.00757682	-2.12051
CTX.Glut	2.L6.CT.CTX.Glut	Acta1	5.50228e-05	-0.395158	-0.146911	-0.400894	0.00712065	-2.14748
CTX.Glut	2.L6.CT.CTX.Glut	Fjx1	5.07954e-05	-0.52712	-0.219261	-0.511482	0.00712065	-2.14748
CTX.Glut	2.L6.CT.CTX.Glut	Lamtor2	5.20097e-05	-0.622657	-0.258221	-0.604965	0.00712065	-2.14748
CTX.Glut	2.L6.CT.CTX.Glut	Rab18	5.49594e-05	-0.373649	-0.110032	-0.407955	0.00712065	-2.14748
CTX.Glut	2.L6.CT.CTX.Glut	Rab24	5.40328e-05	-0.570847	-0.210216	-0.581146	0.00712065	-2.14748
CTX.Glut	2.L6.CT.CTX.Glut	Sh3rf1	5.43546e-05	-0.699649	-0.268492	-0.701428	0.00712065	-2.14748
CTX.Glut	2.L6.CT.CTX.Glut	Arpc5l	4.68018e-05	-0.553303	-0.1761	-0.590941	0.00675506	-2.17037
CTX.Glut	2.L6.CT.CTX.Glut	Fam174a	4.72266e-05	-0.370075	-0.0460676	-0.466966	0.00675506	-2.17037
CTX.Glut	2.L6.CT.CTX.Glut	Kctd13	4.5796e-05	-0.508958	-0.162504	-0.543061	0.00675506	-2.17037
CTX.Glut	2.L6.CT.CTX.Glut	Ostc	4.42539e-05	-0.56108	-0.197704	-0.580119	0.00675506	-2.17037
CTX.Glut	2.L6.CT.CTX.Glut	Tln1	4.59955e-05	-0.607158	-0.26445	-0.57725	0.00675506	-2.17037
CTX.Glut	2.L6.CT.CTX.Glut	Tomm5	4.28868e-05	-0.828434	-0.33989	-0.808563	0.00672416	-2.17236
CTX.Glut	2.L6.CT.CTX.Glut	Sms	4.08762e-05	-0.424895	-0.13691	-0.452119	0.00653458	-2.18478
CTX.Glut	2.L6.CT.CTX.Glut	Tmem50a	3.98051e-05	-0.629552	-0.283278	-0.589467	0.00649062	-2.18771
CTX.Glut	2.L6.CT.CTX.Glut	Dgkz	3.85831e-05	-0.566133	-0.232688	-0.552139	0.00647867	-2.18851
CTX.Glut	2.L6.CT.CTX.Glut	Dnajb11	3.89372e-05	-0.543271	-0.133349	-0.619784	0.00647867	-2.18851
CTX.Glut	2.L6.CT.CTX.Glut	Jund	3.77991e-05	-0.549227	-0.220192	-0.541198	0.00647867	-2.18851
CTX.Glut	2.L6.CT.CTX.Glut	Zbtb8os	3.45195e-05	-0.358679	-0.114135	-0.383099	0.0061182	-2.21338
CTX.Glut	2.L6.CT.CTX.Glut	Cyhr1	3.2067e-05	-0.498226	-0.187768	-0.502921	0.00580983	-2.23584
CTX.Glut	2.L6.CT.CTX.Glut	Gap43	3.1669e-05	-0.704776	-0.299454	-0.677573	0.00580983	-2.23584
CTX.Glut	2.L6.CT.CTX.Glut	Ppa1	3.07452e-05	-0.660362	-0.286408	-0.629048	0.00580983	-2.23584
CTX.Glut	2.L6.CT.CTX.Glut	Rab11fip2	2.99423e-05	-0.392623	-0.161718	-0.382574	0.00580983	-2.23584
CTX.Glut	2.L6.CT.CTX.Glut	Sec11c	2.87851e-05	-0.636336	-0.213476	-0.668674	0.00572401	-2.2423
CTX.Glut	2.L6.CT.CTX.Glut	Nrp1	2.75366e-05	-0.677845	-0.294193	-0.6455	0.00561264	-2.25083
CTX.Glut	2.L6.CT.CTX.Glut	Cdk5r2	2.61326e-05	-0.718134	-0.296031	-0.699514	0.00546304	-2.26257
CTX.Glut	2.L6.CT.CTX.Glut	Homer1	2.28379e-05	-0.887491	-0.394867	-0.835458	0.00489993	-2.30981
CTX.Glut	2.L6.CT.CTX.Glut	Polr1d	2.20104e-05	-0.199837	0.0642236	-0.341256	0.00489993	-2.30981
CTX.Glut	2.L6.CT.CTX.Glut	Arxes1	2.06838e-05	-0.276827	-0.0354768	-0.348287	0.00481814	-2.31712
CTX.Glut	2.L6.CT.CTX.Glut	Fancd2	2.01534e-05	-0.458701	-0.16893	-0.466964	0.00481814	-2.31712
CTX.Glut	2.L6.CT.CTX.Glut	Cmc2	1.92931e-05	-0.459711	-0.191231	-0.446063	0.00476656	-2.32179
CTX.Glut	2.L6.CT.CTX.Glut	Flrt1	1.90602e-05	-0.734454	-0.326848	-0.691322	0.00476656	-2.32179
CTX.Glut	2.L6.CT.CTX.Glut	Plppr4	1.8616e-05	-0.473095	-0.209792	-0.446057	0.00476656	-2.32179
CTX.Glut	2.L6.CT.CTX.Glut	Chchd1	1.514e-05	-0.756822	-0.283081	-0.766097	0.0043844	-2.35809
CTX.Glut	2.L6.CT.CTX.Glut	Chmp5	1.55952e-05	-0.646362	-0.26485	-0.631198	0.0043844	-2.35809
CTX.Glut	2.L6.CT.CTX.Glut	Ddah1	1.483e-05	-1.0961	-0.46097	-1.05855	0.0043844	-2.35809
CTX.Glut	2.L6.CT.CTX.Glut	Akirin2	1.31895e-05	-0.484591	-0.195081	-0.476705	0.00413592	-2.38343
CTX.Glut	2.L6.CT.CTX.Glut	Tpd52l1	1.31773e-05	-0.475906	-0.168045	-0.4917	0.00413592	-2.38343
CTX.Glut	2.L6.CT.CTX.Glut	Vmp1	1.24022e-05	-0.41836	-0.161898	-0.418073	0.00413592	-2.38343
CTX.Glut	2.L6.CT.CTX.Glut	Sar1b	1.08331e-05	-0.459343	-0.142797	-0.493988	0.00384009	-2.41566
CTX.Glut	2.L6.CT.CTX.Glut	Ier3ip1	9.21491e-06	-0.335673	-0.0805722	-0.384769	0.00341496	-2.46661
CTX.Glut	2.L6.CT.CTX.Glut	Agtpbp1	5.5476e-06	-0.500462	-0.21351	-0.480278	0.00300437	-2.52225
CTX.Glut	2.L6.CT.CTX.Glut	Amd1	6.62416e-06	-0.508568	-0.170168	-0.534856	0.00300437	-2.52225
CTX.Glut	2.L6.CT.CTX.Glut	Gadd45a	5.79058e-06	-0.511291	-0.200578	-0.508221	0.00300437	-2.52225
CTX.Glut	2.L6.CT.CTX.Glut	Hist3h2ba	7.19185e-06	-0.696572	-0.195273	-0.770382	0.00300437	-2.52225
CTX.Glut	2.L6.CT.CTX.Glut	Mast3	7.35149e-06	-0.557667	-0.227686	-0.545404	0.00300437	-2.52225
CTX.Glut	2.L6.CT.CTX.Glut	Pard6a	7.73847e-06	-0.420427	-0.161629	-0.421207	0.00300437	-2.52225
CTX.Glut	2.L6.CT.CTX.Glut	Ppig	7.42295e-06	-0.470974	-0.214908	-0.438	0.00300437	-2.52225
CTX.Glut	2.L6.CT.CTX.Glut	Snx3	6.61419e-06	-0.618077	-0.312058	-0.544778	0.00300437	-2.52225
CTX.Glut	2.L6.CT.CTX.Glut	Arhgap29	4.52243e-06	-0.862103	-0.346236	-0.848892	0.00283626	-2.54725
CTX.Glut	2.L6.CT.CTX.Glut	Gpx1	3.2061e-06	-0.596769	-0.258531	-0.568766	0.00217828	-2.66189
CTX.Glut	2.L6.CT.CTX.Glut	Kcnv1	1.74003e-06	-0.484854	-0.175061	-0.49709	0.0013122	-2.882
CTX.Glut	2.L6.CT.CTX.Glut	Tesc	1.77041e-06	-0.732269	-0.279629	-0.73551	0.0013122	-2.882
CTX.Glut	2.L6.CT.CTX.Glut	Arc	1.14631e-06	-0.724359	-0.327402	-0.676773	0.00121636	-2.91494
CTX.Glut	2.L6.CT.CTX.Glut	Paqr9	1.34272e-06	-0.656699	-0.285332	-0.625046	0.00121636	-2.91494
CTX.Glut	2.L6.CT.CTX.Glut	H2afj	7.19889e-07	-0.364917	-0.0341403	-0.471743	0.00098109	-3.00829
CTX.Glut	2.L6.CT.CTX.Glut	Rpa3	5.92209e-07	-0.545429	-0.204176	-0.55195	0.00098109	-3.00829
CTX.Glut	2.L6.CT.CTX.Glut	Smim18	7.22009e-07	-0.570195	-0.276915	-0.513543	0.00098109	-3.00829
CTX.Glut	2.L6.CT.CTX.Glut	Egr1	1.72337e-07	-1.18539	-0.583748	-1.05956	0.000468354	-3.32943
CTX.Glut	2.L6.CT.CTX.Glut	Xbp1	1.65592e-07	-0.706034	-0.323178	-0.655593	0.000468354	-3.32943
CTX.Glut	2.L6.CT.CTX.Glut	Egr3	7.28496e-10	-0.958578	-0.472056	-0.856815	5.93943e-06	-5.22626
CTX.Glut	16.L6.CT.CTX.Glut	Cck	3.97705e-05	0.627315	0.677534	0.19211	0.0373445	1.42777
CTX.Glut	9.L6.IT.CTX.Glut	Zc3hc1	1.04785e-05	0.417026	0.403619	0.174502	0.0296333	1.52822
CTX.Glut	9.L6.IT.CTX.Glut	Tsnax	3.1442e-05	-0.580147	-0.200684	-0.603571	0.0381077	-1.41899
CTX.Glut	9.L6.IT.CTX.Glut	Tvp23b	2.83093e-05	-0.196174	0.10606	-0.378015	0.0381077	-1.41899
CTX.Glut	9.L6.IT.CTX.Glut	Acbd3	2.05942e-05	-0.789054	-0.298966	-0.794895	0.0349443	-1.45662
CTX.Glut	9.L6.IT.CTX.Glut	Sort1	1.4137e-05	-0.618651	-0.268781	-0.588852	0.0299846	-1.5231
CTX.Glut	9.L6.IT.CTX.Glut	Flrt1	5.2133e-06	-1.05669	-0.419163	-1.04572	0.0221148	-1.65532
CTX.Glut	9.L6.IT.CTX.Glut	Tm9sf3	4.5961e-06	-0.655082	-0.279517	-0.628619	0.0221148	-1.65532
CTX.Glut	24.L4.5.IT.CTX.Glut	Rab6b	0.000122491	-0.880545	-0.378066	-0.842628	0.0473459	-1.32472
CTX.Glut	24.L4.5.IT.CTX.Glut	Kbtbd11	0.000110371	-0.695445	-0.0545796	-0.909512	0.0450314	-1.34648
CTX.Glut	24.L4.5.IT.CTX.Glut	Abce1	8.40768e-05	-0.932942	-0.343547	-0.949785	0.0363212	-1.43984
CTX.Glut	24.L4.5.IT.CTX.Glut	Camkk2	3.94449e-05	-0.973971	-0.401064	-0.949146	0.0225468	-1.64692
CTX.Glut	24.L4.5.IT.CTX.Glut	Homer1	4.32321e-05	-0.894052	-0.343184	-0.896236	0.0225468	-1.64692
CTX.Glut	24.L4.5.IT.CTX.Glut	Nrsn1	4.91215e-05	-1.15038	-0.462909	-1.13185	0.0225468	-1.64692
CTX.Glut	24.L4.5.IT.CTX.Glut	Ubxn2a	4.06326e-05	-0.917806	-0.188976	-1.08337	0.0225468	-1.64692
CTX.Glut	24.L4.5.IT.CTX.Glut	Unc80	4.84553e-05	-0.656686	-0.215747	-0.694613	0.0225468	-1.64692
CTX.Glut	24.L4.5.IT.CTX.Glut	Smc6	3.03628e-05	-0.887321	-0.313818	-0.91627	0.0202713	-1.69312
CTX.Glut	24.L4.5.IT.CTX.Glut	Dlgap2	2.71742e-05	-0.766882	-0.263941	-0.799184	0.0199568	-1.69991
CTX.Glut	24.L4.5.IT.CTX.Glut	Ier5	2.18712e-05	-1.3306	-0.584317	-1.26029	0.0178469	-1.74844
CTX.Glut	24.L4.5.IT.CTX.Glut	Epb41l3	1.19323e-05	-0.809576	-0.318973	-0.803338	0.0127561	-1.89428
CTX.Glut	24.L4.5.IT.CTX.Glut	Neurod6	1.25096e-05	-1.07774	-0.212242	-1.28182	0.0127561	-1.89428
CTX.Glut	24.L4.5.IT.CTX.Glut	Rock2	8.69149e-06	-1.08696	-0.503845	-1.003	0.0127561	-1.89428
CTX.Glut	24.L4.5.IT.CTX.Glut	Sec62	1.38955e-05	-0.660354	-0.178652	-0.736793	0.0127561	-1.89428
CTX.Glut	24.L4.5.IT.CTX.Glut	Btbd3	6.45077e-06	-0.622045	0.0576795	-0.920017	0.0118436	-1.92652
CTX.Glut	24.L4.5.IT.CTX.Glut	Jak1	4.81958e-06	-1.20674	-0.5472	-1.1257	0.0117983	-1.92818
CTX.Glut	24.L4.5.IT.CTX.Glut	Diras2	2.9692e-06	-1.35593	-0.553578	-1.32614	0.0109029	-1.96246
CTX.Glut	24.L4.5.IT.CTX.Glut	Lpgat1	1.39664e-06	-0.529954	-0.0865618	-0.64811	0.0102569	-1.98898
CTX.Glut	41.L2.3.IT.CTX.Glut	Kcnip2	2.08823e-05	0.431966	0.986586	-0.387755	0.0257758	1.58879
CTX.Glut	41.L2.3.IT.CTX.Glut	Mir124a-1hg	4.28493e-05	2.06609	2.77349	0.0907118	0.0396677	1.40156
CTX.Glut	41.L2.3.IT.CTX.Glut	B4galt6	5.9568e-06	-2.05546	-0.276581	-2.5729	0.0120008	-1.92079
CTX.Glut	41.L2.3.IT.CTX.Glut	Nudt5	6.48164e-06	-4.19322	-2.19118	-3.62186	0.0120008	-1.92079
CTX.Glut	21.IT.RSP.Glut	Lingo1	1.44801e-06	-0.936895	-0.409713	-0.889099	0.0100897	-1.99612
HPF.Glut	10.DG.Glut	Rbm3	2.39059e-10	1.78734	1.51126	0.966527	1.74083e-06	5.75924
HPF.Glut	10.DG.Glut	Fgf10	3.63303e-06	-0.805289	-0.334417	-0.78195	0.0132279	-1.87851
AON.Glut	4.IT.AON.Glut	Fkbp1a	0.000209796	0.496859	0.516804	0.171989	0.0456307	1.34074
AON.Glut	4.IT.AON.Glut	Thra	0.000181723	0.473072	0.485062	0.170755	0.0456307	1.34074
AON.Glut	4.IT.AON.Glut	Ttr	0.000110629	0.881748	0.913031	0.309331	0.0456307	1.34074
AON.Glut	4.IT.AON.Glut	Ubl5	0.000168393	0.481056	0.481739	0.185146	0.0456307	1.34074
AON.Glut	20.IT.AON.Glut	Zbtb7a	1.59186e-05	-0.771235	-0.221735	-0.847424	0.0208136	-1.68165
AON.Glut	20.IT.AON.Glut	Kcnb1	4.11464e-06	-1.43658	-0.718354	-1.27316	0.0107598	-1.9682
other.Glut	1.Mixed.Glut	Fgf14	2.01285e-07	0.633157	0.589425	0.288317	0.000131868	3.87986
other.Glut	1.Mixed.Glut	Il1rapl1	2.50938e-07	0.617391	0.592928	0.262958	0.000131868	3.87986
other.Glut	1.Mixed.Glut	Eef1a1	6.04707e-07	0.908442	0.863559	0.395808	0.000211849	3.67397
other.Glut	1.Mixed.Glut	Nrg3	5.37616e-07	0.534679	0.55635	0.184871	0.000211849	3.67397
other.Glut	1.Mixed.Glut	Zbtb20	1.33428e-06	0.702147	0.674769	0.298613	0.000400665	3.39722
other.Glut	1.Mixed.Glut	Mt1	2.01891e-06	0.641339	0.560899	0.328186	0.000471527	3.32649
other.Glut	1.Mixed.Glut	Rbm3	1.89037e-06	0.556208	0.524494	0.246574	0.000471527	3.32649
other.Glut	1.Mixed.Glut	Csmd3	4.30447e-06	0.307918	0.322727	0.104139	0.000822544	3.08484
other.Glut	1.Mixed.Glut	Kctd16	6.68541e-06	0.402633	0.396244	0.161924	0.00117106	2.93142
other.Glut	1.Mixed.Glut	Cacna2d3	7.64518e-06	0.196017	0.190234	0.081503	0.00123617	2.90792
other.Glut	1.Mixed.Glut	Erc2	1.13755e-05	0.635563	0.610337	0.27074	0.00156222	2.80626
other.Glut	1.Mixed.Glut	Schip1	1.26345e-05	0.271527	0.358571	0.017845	0.00156222	2.80626
other.Glut	1.Mixed.Glut	Adgrb3	1.55566e-05	0.521342	0.507147	0.215587	0.00181666	2.74073
other.Glut	1.Mixed.Glut	Dok6	1.98534e-05	0.331414	0.326989	0.132448	0.00219642	2.65828
other.Glut	1.Mixed.Glut	Rgs7	2.15425e-05	0.287475	0.285796	0.112729	0.00226411	2.6451
other.Glut	1.Mixed.Glut	Adarb2	2.54168e-05	0.280926	0.30919	0.0802553	0.00231396	2.63564
other.Glut	1.Mixed.Glut	Fmn2	2.56357e-05	0.25287	0.248545	0.102007	0.00231396	2.63564
other.Glut	1.Mixed.Glut	Tmem108	2.64201e-05	0.151859	0.171528	0.0389935	0.00231396	2.63564
other.Glut	1.Mixed.Glut	Ttr	2.55871e-05	1.22333	1.21462	0.481277	0.00231396	2.63564
other.Glut	1.Mixed.Glut	Cdr1os	3.27132e-05	0.781615	0.759733	0.323815	0.00237114	2.62504
other.Glut	1.Mixed.Glut	Ctnna2	2.9427e-05	0.411413	0.399662	0.170678	0.00237114	2.62504
other.Glut	1.Mixed.Glut	Enox1	2.89745e-05	0.155032	0.163025	0.0518948	0.00237114	2.62504
other.Glut	1.Mixed.Glut	Frmd4a	3.08026e-05	0.160937	0.169659	0.0534477	0.00237114	2.62504
other.Glut	1.Mixed.Glut	H3f3b	3.24051e-05	0.264413	0.381387	-0.0148326	0.00237114	2.62504
other.Glut	1.Mixed.Glut	Ube2e2	4.27366e-05	0.447204	0.441225	0.178731	0.00299441	2.52369
other.Glut	1.Mixed.Glut	Cntn5	4.75492e-05	0.182994	0.199902	0.0537814	0.00320629	2.494
other.Glut	1.Mixed.Glut	Lrp1b	4.88113e-05	0.602674	0.617481	0.218002	0.00320629	2.494
other.Glut	1.Mixed.Glut	Lrrtm4	5.47637e-05	0.550801	0.561273	0.202299	0.00348828	2.45739
other.Glut	1.Mixed.Glut	Lrrc7	6.02837e-05	0.46888	0.462302	0.187704	0.00372695	2.42865
other.Glut	1.Mixed.Glut	Pebp1	6.25616e-05	0.355297	0.442654	0.0498918	0.00375727	2.42513
other.Glut	1.Mixed.Glut	Psma7	8.02252e-05	0.297968	0.350762	0.062309	0.00468426	2.32936
other.Glut	1.Mixed.Glut	Trpm3	9.36643e-05	0.295759	0.328716	0.0812942	0.00518111	2.28558
other.Glut	1.Mixed.Glut	Kirrel3	9.67847e-05	0.14194	0.159247	0.0375233	0.00521645	2.28263
other.Glut	1.Mixed.Glut	Gas5	0.000107248	0.590303	0.581169	0.237165	0.00524269	2.28045
other.Glut	1.Mixed.Glut	Pcdh9	0.000115114	0.331809	0.412836	0.0471495	0.00549932	2.25969
other.Glut	1.Mixed.Glut	Prkce	0.000120663	0.519492	0.527147	0.193022	0.00563632	2.249
other.Glut	1.Mixed.Glut	Nkain2	0.000131721	0.622446	0.627531	0.235362	0.00596743	2.22421
other.Glut	1.Mixed.Glut	Kalrn	0.0001413	0.178528	0.290497	-0.0430041	0.00618777	2.20847
other.Glut	1.Mixed.Glut	Ncam2	0.000147878	0.437837	0.440306	0.166665	0.00634365	2.19766
other.Glut	1.Mixed.Glut	Ccdc85a	0.000192098	0.206287	0.233603	0.0523716	0.00747758	2.12624
other.Glut	1.Mixed.Glut	Magi2	0.000204869	0.45321	0.46475	0.163534	0.00782971	2.10625
other.Glut	1.Mixed.Glut	Ftl1	0.000231702	0.663414	0.646958	0.27273	0.00839721	2.07586
other.Glut	1.Mixed.Glut	Lingo2	0.000253279	0.425244	0.438555	0.150959	0.00902361	2.04462
other.Glut	1.Mixed.Glut	Sh3bgrl3	0.000270353	0.562879	0.579131	0.201185	0.00931612	2.03077
other.Glut	1.Mixed.Glut	Anks1b	0.000282256	0.519172	0.533539	0.186186	0.00941749	2.02606
other.Glut	1.Mixed.Glut	Epha6	0.000281865	0.217453	0.218016	0.0834386	0.00941749	2.02606
other.Glut	1.Mixed.Glut	Ybx1	0.000308863	0.44641	0.46256	0.156295	0.0101442	1.99378
other.Glut	1.Mixed.Glut	Dock4	0.000332641	0.260498	0.265272	0.0958552	0.0107165	1.96995
other.Glut	1.Mixed.Glut	Sorbs2	0.000350786	0.40684	0.423274	0.140727	0.0110053	1.9584
other.Glut	1.Mixed.Glut	Grm7	0.00037658	0.248408	0.278932	0.0654351	0.0112807	1.94766
other.Glut	1.Mixed.Glut	Mbd5	0.000381034	0.164653	0.170648	0.0576089	0.0112807	1.94766
other.Glut	1.Mixed.Glut	Nav3	0.000413519	0.294936	0.357762	0.0511057	0.0120725	1.9182
other.Glut	1.Mixed.Glut	Eef1b2	0.000434908	0.481841	0.500104	0.167869	0.012523	1.90229
other.Glut	1.Mixed.Glut	Fau	0.000450793	0.509	0.539077	0.166547	0.0128049	1.89262
other.Glut	1.Mixed.Glut	Zfpm2	0.000459253	0.116693	0.1448	0.0169702	0.0128713	1.89038
other.Glut	1.Mixed.Glut	Grm1	0.000469502	0.193332	0.201487	0.0665279	0.0129854	1.88654
other.Glut	1.Mixed.Glut	Dscam	0.000475736	0.127763	0.14053	0.0365869	0.012987	1.88649
other.Glut	1.Mixed.Glut	Auts2	0.000508029	0.556635	0.585535	0.186125	0.0130104	1.88571
other.Glut	1.Mixed.Glut	Cacna1c	0.000506094	0.27277	0.292304	0.0858348	0.0130104	1.88571
other.Glut	1.Mixed.Glut	Diaph2	0.000529275	0.142553	0.159104	0.0385158	0.0130104	1.88571
other.Glut	1.Mixed.Glut	Nlgn1	0.00053849	0.405581	0.464782	0.0974724	0.0130104	1.88571
other.Glut	1.Mixed.Glut	Slit3	0.000495866	0.141762	0.187448	0.00907558	0.0130104	1.88571
other.Glut	1.Mixed.Glut	Cdk14	0.00057912	0.418468	0.464207	0.115913	0.0131754	1.88024
other.Glut	1.Mixed.Glut	Cirbp	0.000582927	0.207189	0.233468	0.0537576	0.0131754	1.88024
other.Glut	1.Mixed.Glut	Dgki	0.000569416	0.192355	0.212073	0.0545874	0.0131754	1.88024
other.Glut	1.Mixed.Glut	Nsa2	0.000562722	0.329811	0.339502	0.117713	0.0131754	1.88024
other.Glut	1.Mixed.Glut	Btf3	0.000682729	0.422482	0.451187	0.134498	0.0149489	1.82539
other.Glut	1.Mixed.Glut	Nrg1	0.000679116	0.22841	0.253209	0.0634346	0.0149489	1.82539
other.Glut	1.Mixed.Glut	Kcnip4	0.000754015	0.867414	0.905517	0.296975	0.0161729	1.79121
other.Glut	1.Mixed.Glut	Dennd1a	0.000763725	0.107852	0.119644	0.0298705	0.0162157	1.79007
other.Glut	1.Mixed.Glut	Luc7l2	0.000783652	0.19494	0.247945	0.022299	0.0164724	1.78324
other.Glut	1.Mixed.Glut	Dab1	0.000801242	0.367427	0.382556	0.126806	0.0166753	1.77793
other.Glut	1.Mixed.Glut	Fth1	0.000840804	0.6343	0.70242	0.176907	0.0173272	1.76127
other.Glut	1.Mixed.Glut	Ahcyl2	0.000886382	0.250377	0.277879	0.0692168	0.0179151	1.74678
other.Glut	1.Mixed.Glut	Itpka	0.000927083	0.382244	0.405397	0.124506	0.0183842	1.73555
other.Glut	1.Mixed.Glut	Lsamp	0.00101178	0.81478	0.846718	0.282806	0.0196921	1.70571
other.Glut	1.Mixed.Glut	Ccser1	0.00104488	0.186661	0.214158	0.0446089	0.0199945	1.69909
other.Glut	1.Mixed.Glut	Btbd9	0.00108311	0.246555	0.274542	0.0672557	0.0205107	1.68802
other.Glut	1.Mixed.Glut	Lrfn5	0.00109387	0.300851	0.329104	0.0879635	0.0205296	1.68762
other.Glut	1.Mixed.Glut	Prkag2	0.00114565	0.124478	0.147149	0.0254137	0.02076	1.68277
other.Glut	1.Mixed.Glut	Ak5	0.00117575	0.31715	0.356219	0.0834444	0.0211232	1.67524
other.Glut	1.Mixed.Glut	Tenm2	0.00119403	0.575394	0.622339	0.175327	0.0212699	1.67224
other.Glut	1.Mixed.Glut	Eif4a1	0.00123704	0.411675	0.432268	0.138435	0.021851	1.66053
other.Glut	1.Mixed.Glut	Snhg14	0.00125884	0.300498	0.319977	0.0966021	0.0220507	1.65658
other.Glut	1.Mixed.Glut	Ptprd	0.00127374	0.486721	0.589283	0.0854563	0.0221272	1.65507
other.Glut	1.Mixed.Glut	Kcnq1ot1	0.00131323	0.0618463	0.0728175	0.0129197	0.0222614	1.65245
other.Glut	1.Mixed.Glut	Nebl	0.00130433	0.169222	0.172949	0.061643	0.0222614	1.65245
other.Glut	1.Mixed.Glut	Syn2	0.00131186	0.495486	0.531372	0.155517	0.0222614	1.65245
other.Glut	1.Mixed.Glut	Fam155a	0.0013574	0.3792	0.409496	0.116186	0.022579	1.6463
other.Glut	1.Mixed.Glut	Fkbp1a	0.00135155	0.60108	0.628688	0.204585	0.022579	1.6463
other.Glut	1.Mixed.Glut	Mdga2	0.00137683	0.321496	0.337576	0.108113	0.022579	1.6463
other.Glut	1.Mixed.Glut	Psmb1	0.0013879	0.400552	0.423679	0.131604	0.022579	1.6463
other.Glut	1.Mixed.Glut	Shisa9	0.00142097	0.160064	0.174805	0.0470909	0.0228006	1.64205
other.Glut	1.Mixed.Glut	Arpc1a	0.00150174	0.333208	0.387533	0.0743915	0.0236178	1.62676
other.Glut	1.Mixed.Glut	Dgkb	0.00149765	0.449357	0.465373	0.157569	0.0236178	1.62676
other.Glut	1.Mixed.Glut	Marcksl1	0.0015056	0.260426	0.274758	0.0862691	0.0236178	1.62676
other.Glut	1.Mixed.Glut	Plekha5	0.00151715	0.168575	0.173032	0.0606622	0.0236227	1.62667
other.Glut	1.Mixed.Glut	Akr1a1	0.00157749	0.414226	0.442709	0.131531	0.0243815	1.61294
other.Glut	1.Mixed.Glut	Fkbp8	0.00166366	0.365849	0.385024	0.122151	0.0249229	1.6034
other.Glut	1.Mixed.Glut	Macrod2	0.00167026	0.346934	0.368297	0.112657	0.0249229	1.6034
other.Glut	1.Mixed.Glut	Mtdh	0.0016718	0.0679983	0.123656	-0.0293903	0.0249229	1.6034
other.Glut	1.Mixed.Glut	Xist	0.00169466	0.253698	0.312453	0.0392479	0.0250857	1.60057
other.Glut	1.Mixed.Glut	Stau2	0.00176655	0.327252	0.349739	0.103928	0.0259671	1.58558
other.Glut	1.Mixed.Glut	Grcc10	0.0018233	0.534423	0.556951	0.183917	0.0264682	1.57728
other.Glut	1.Mixed.Glut	Mir99ahg	0.00182583	0.148719	0.158191	0.0479773	0.0264682	1.57728
other.Glut	1.Mixed.Glut	Tafa2	0.00189566	0.210052	0.216521	0.0746732	0.0271066	1.56692
other.Glut	1.Mixed.Glut	Vps13b	0.00198255	0.106282	0.125467	0.0218714	0.0279757	1.55322
other.Glut	1.Mixed.Glut	Rbfox1	0.0021476	0.273763	0.389391	-0.00987482	0.030095	1.52151
other.Glut	1.Mixed.Glut	Grik2	0.00222835	0.296056	0.304551	0.10587	0.0308158	1.51123
other.Glut	1.Mixed.Glut	Xkr4	0.00225374	0.15658	0.184078	0.0329874	0.0309631	1.50916
other.Glut	1.Mixed.Glut	Actg1	0.00233294	0.425867	0.463355	0.127021	0.0313284	1.50406
other.Glut	1.Mixed.Glut	Celf2	0.00229827	0.625472	0.687308	0.17978	0.0313284	1.50406
other.Glut	1.Mixed.Glut	Csmd1	0.00231863	0.399274	0.459857	0.0936552	0.0313284	1.50406
other.Glut	1.Mixed.Glut	Msra	0.00233994	0.180014	0.201232	0.0483202	0.0313284	1.50406
other.Glut	1.Mixed.Glut	Rims1	0.00235759	0.307648	0.338882	0.0876093	0.0313649	1.50356
other.Glut	1.Mixed.Glut	Dlgap1	0.00252711	0.476319	0.538713	0.121606	0.0330414	1.48094
other.Glut	1.Mixed.Glut	Srsf3	0.00253076	0.362057	0.382591	0.119326	0.0330414	1.48094
other.Glut	1.Mixed.Glut	Ccnd2	0.00260741	0.172652	0.201367	0.0379793	0.0334123	1.47609
other.Glut	1.Mixed.Glut	Ncam1	0.0026135	0.131466	0.247577	-0.0653255	0.0334123	1.47609
other.Glut	1.Mixed.Glut	Phf21a	0.00262275	0.0805323	0.0964468	0.0151948	0.0334123	1.47609
other.Glut	1.Mixed.Glut	Nav2	0.00277668	0.104465	0.117143	0.0276754	0.0347416	1.45915
other.Glut	1.Mixed.Glut	Nkain3	0.00276081	0.0762758	0.0875655	0.0181752	0.0347416	1.45915
other.Glut	1.Mixed.Glut	Arpc2	0.00285451	0.440022	0.473958	0.136042	0.0355041	1.44972
other.Glut	1.Mixed.Glut	Mapk3	0.00289188	0.281256	0.316113	0.0737908	0.0357572	1.44664
other.Glut	1.Mixed.Glut	Gng10	0.00301593	0.323013	0.34954	0.0982509	0.0368575	1.43347
other.Glut	1.Mixed.Glut	Col25a1	0.00319673	0.0904319	0.11065	0.0147153	0.0386179	1.41321
other.Glut	1.Mixed.Glut	Mapk1	0.00332674	0.420128	0.464812	0.117609	0.039445	1.40401
other.Glut	1.Mixed.Glut	Sh3bp5	0.00334025	0.140123	0.151604	0.0426481	0.039445	1.40401
other.Glut	1.Mixed.Glut	Sntg1	0.00329696	0.185796	0.223033	0.0345344	0.039445	1.40401
other.Glut	1.Mixed.Glut	Tmeff2	0.00332605	0.243791	0.288774	0.0491924	0.039445	1.40401
other.Glut	1.Mixed.Glut	Rapgef5	0.00340897	0.188427	0.216391	0.0448238	0.0395893	1.40242
other.Glut	1.Mixed.Glut	Sez6l	0.00347049	0.0867653	0.12135	-0.00106821	0.0400822	1.39705
other.Glut	1.Mixed.Glut	Dlgap2	0.00352096	0.208623	0.226895	0.0623178	0.0404429	1.39316
other.Glut	1.Mixed.Glut	Eny2	0.00357273	0.246028	0.266071	0.0749964	0.0408145	1.38919
other.Glut	1.Mixed.Glut	Wsb2	0.00372143	0.269452	0.296057	0.0774838	0.0422835	1.37383
other.Glut	1.Mixed.Glut	Dpp6	0.00380423	0.1994	0.235393	0.0410331	0.0429454	1.36708
other.Glut	1.Mixed.Glut	Sec61g	0.00382054	0.309295	0.358206	0.0705687	0.0429454	1.36708
other.Glut	1.Mixed.Glut	Jmjd1c	0.0040097	0.133936	0.14651	0.0391645	0.0448319	1.34841
other.Glut	1.Mixed.Glut	Plekhg5	0.00405586	0.0686559	0.0791795	0.0159978	0.0451081	1.34575
other.Glut	1.Mixed.Glut	Aldoa	0.00415585	0.246012	0.312767	0.0282783	0.0457361	1.33974
other.Glut	1.Mixed.Glut	Clpp	0.00419058	0.195909	0.212353	0.0592346	0.0458782	1.33839
other.Glut	1.Mixed.Glut	Sumo2	0.0044789	0.384269	0.42139	0.11132	0.0482802	1.31623
other.Glut	1.Mixed.Glut	Lncpint	0.00456514	0.0846484	0.0986351	0.0187126	0.0487103	1.31238
other.Glut	1.Mixed.Glut	Mrfap1	0.00461345	0.402172	0.45103	0.106499	0.0489771	1.31001
other.Glut	1.Mixed.Glut	Cnrip1	0.00466692	0.200508	0.232554	0.0454097	0.0491377	1.30858
other.Glut	1.Mixed.Glut	Trnp1	0.00467533	0.321681	0.344116	0.101829	0.0491377	1.30858
other.Glut	1.Mixed.Glut	Dcc	0.00473723	0.142904	0.161748	0.036359	0.0495406	1.30504
other.Glut	1.Mixed.Glut	Nsmf	0.00477867	0.255693	0.279325	0.0751403	0.0497265	1.30341
other.Glut	1.Mixed.Glut	Slc8a1	0.00455605	-0.200959	-0.0142494	-0.264339	0.0487103	-1.31238
other.Glut	1.Mixed.Glut	Clcn3	0.00442179	-0.134055	0.00844934	-0.194289	0.0479103	-1.31957
other.Glut	1.Mixed.Glut	Ncald	0.0043506	-0.325713	-0.0404148	-0.41112	0.0473832	-1.32438
other.Glut	1.Mixed.Glut	Hsp90b1	0.0041198	-0.325968	-0.0827064	-0.369181	0.045578	-1.34124
other.Glut	1.Mixed.Glut	App	0.00339717	-0.455154	-0.121503	-0.509475	0.0395893	-1.40242
other.Glut	1.Mixed.Glut	Myo5a	0.00335933	-0.39529	-0.1224	-0.425588	0.0394486	-1.40397
other.Glut	1.Mixed.Glut	Fbxw7	0.00307172	-0.34307	-0.0992125	-0.376383	0.0373223	-1.42803
other.Glut	1.Mixed.Glut	Fut9	0.00301423	-0.292109	-0.0797131	-0.325236	0.0368575	-1.43347
other.Glut	1.Mixed.Glut	Ckb	0.00276796	-0.796242	-0.228663	-0.875163	0.0347416	-1.45915
other.Glut	1.Mixed.Glut	Ccl27a	0.00261475	-0.328259	-0.0814659	-0.373598	0.0334123	-1.47609
other.Glut	1.Mixed.Glut	B3galt2	0.00248697	-0.142855	-0.0359554	-0.162084	0.0328781	-1.48309
other.Glut	1.Mixed.Glut	Usp46	0.00220482	-0.373966	-0.12272	-0.395707	0.0306922	-1.51297
other.Glut	1.Mixed.Glut	Mapk8ip2	0.00198306	-0.244112	-0.0741198	-0.264291	0.0279757	-1.55322
other.Glut	1.Mixed.Glut	Rprm	0.00184393	-0.329436	-0.0883294	-0.368366	0.0265475	-1.57598
other.Glut	1.Mixed.Glut	Syt1	0.00161445	-0.521948	-0.154411	-0.569163	0.0245912	-1.60922
other.Glut	1.Mixed.Glut	Ccdc127	0.00159835	-0.177094	-0.0441629	-0.201341	0.0245236	-1.61042
other.Glut	1.Mixed.Glut	Gpm6a	0.00136994	-0.474379	-0.156682	-0.500947	0.022579	-1.6463
other.Glut	1.Mixed.Glut	Ttc3	0.00139642	-0.338058	-0.0779824	-0.390665	0.022579	-1.6463
other.Glut	1.Mixed.Glut	BC005624	0.00112171	-0.298598	-0.0893447	-0.3246	0.0205355	-1.6875
other.Glut	1.Mixed.Glut	Klf13	0.00112349	-0.299118	-0.0660526	-0.348613	0.0205355	-1.6875
other.Glut	1.Mixed.Glut	Rock2	0.00111005	-0.398722	-0.123693	-0.429052	0.0205355	-1.6875
other.Glut	1.Mixed.Glut	Syt4	0.00104633	-0.435929	-0.142003	-0.462323	0.0199945	-1.69909
other.Glut	1.Mixed.Glut	Map2	0.00101083	-0.433299	-0.110509	-0.49017	0.0196921	-1.70571
other.Glut	1.Mixed.Glut	Hivep2	0.000911705	-0.309827	-0.0889578	-0.340554	0.0182515	-1.7387
other.Glut	1.Mixed.Glut	Aplp1	0.000881278	-0.298867	-0.0243565	-0.389962	0.0179151	-1.74678
other.Glut	1.Mixed.Glut	Pfkp	0.000728496	-0.311009	-0.085277	-0.345874	0.0157866	-1.80171
other.Glut	1.Mixed.Glut	Gde1	0.000608673	-0.433349	-0.129029	-0.471721	0.013611	-1.86611
other.Glut	1.Mixed.Glut	Cacna1a	0.000558953	-0.163811	-0.0361057	-0.190985	0.0131754	-1.88024
other.Glut	1.Mixed.Glut	Clstn1	0.000578331	-0.519594	-0.18512	-0.53519	0.0131754	-1.88024
other.Glut	1.Mixed.Glut	Grin2b	0.000521635	-0.399059	-0.0427876	-0.510425	0.0130104	-1.88571
other.Glut	1.Mixed.Glut	Nmt2	0.000534073	-0.232935	-0.0619332	-0.260983	0.0130104	-1.88571
other.Glut	1.Mixed.Glut	Pcdh7	0.000524441	-0.320786	-0.0905143	-0.354189	0.0130104	-1.88571
other.Glut	1.Mixed.Glut	Ptprj	0.000517589	-0.0391433	0.0597776	-0.114042	0.0130104	-1.88571
other.Glut	1.Mixed.Glut	Slc39a10	0.00052439	-0.315284	-0.11009	-0.326986	0.0130104	-1.88571
other.Glut	1.Mixed.Glut	Itm2c	0.000366351	-0.319065	-0.063558	-0.37876	0.0112807	-1.94766
other.Glut	1.Mixed.Glut	Nme7	0.000375644	-0.279807	-0.0882669	-0.299627	0.0112807	-1.94766
other.Glut	1.Mixed.Glut	Vxn	0.000336483	-0.507986	-0.179159	-0.525059	0.0107165	-1.96995
other.Glut	1.Mixed.Glut	Lpgat1	0.000263918	-0.336304	-0.117656	-0.348559	0.00924591	-2.03405
other.Glut	1.Mixed.Glut	Ank3	0.000217839	-0.175144	0.0645134	-0.307315	0.00803328	-2.09511
other.Glut	1.Mixed.Glut	Usp22	0.000214099	-0.272877	-0.0887081	-0.28958	0.00803328	-2.09511
other.Glut	1.Mixed.Glut	Pcp4	0.000175104	-0.701524	-0.104133	-0.868386	0.00694471	-2.15835
other.Glut	1.Mixed.Glut	Map1a	0.00016207	-1.05082	-0.457016	-0.999734	0.00655136	-2.18367
other.Glut	1.Mixed.Glut	Map1b	0.000162014	-0.844853	-0.34598	-0.825235	0.00655136	-2.18367
other.Glut	1.Mixed.Glut	Efhd2	0.000155039	-0.408622	-0.143148	-0.423322	0.00651783	-2.1859
other.Glut	1.Mixed.Glut	Btbd8	0.00013343	-0.270764	-0.0887107	-0.286648	0.00596743	-2.22421
other.Glut	1.Mixed.Glut	Ank2	0.000104136	-0.723508	-0.297799	-0.705196	0.00524269	-2.28045
other.Glut	1.Mixed.Glut	Npdc1	0.000106851	-0.34888	-0.115656	-0.367994	0.00524269	-2.28045
other.Glut	1.Mixed.Glut	Slc1a2	0.00010392	-0.447224	-0.170558	-0.449426	0.00524269	-2.28045
other.Glut	1.Mixed.Glut	Rasgrp1	8.3565e-05	-0.398367	-0.146244	-0.40601	0.0047474	-2.32354
other.Glut	1.Mixed.Glut	Rtn1	1.24072e-05	-0.403495	-0.143174	-0.416189	0.00156222	-2.80626
other.Glut	1.Mixed.Glut	Adgrl1	9.25328e-06	-0.374055	-0.145481	-0.373069	0.00138931	-2.8572
other.Glut	1.Mixed.Glut	Chgb	3.12832e-06	-0.720709	-0.310497	-0.688617	0.000657572	-3.18206
other.Glut	1.Mixed.Glut	Ipcef1	2.28055e-08	-0.365076	-0.154756	-0.351346	2.39686e-05	-4.62036
other.Glut	1.Mixed.Glut	Rtn4	2.27872e-08	-0.859869	-0.407048	-0.784983	2.39686e-05	-4.62036
other.Glut	3.Mixed.Glut	Cd52	4.46037e-09	1.60846	1.38187	0.847931	1.20296e-05	4.91975
other.Glut	3.Mixed.Glut	Cd63	9.39903e-09	1.78629	1.55285	0.923468	1.25034e-05	4.90297
other.Glut	3.Mixed.Glut	Ctsd	1.39081e-08	1.6343	1.64609	0.619534	1.25034e-05	4.90297
other.Glut	3.Mixed.Glut	Lyz2	4.85126e-08	1.91142	1.60162	1.04817	2.90009e-05	4.53759
other.Glut	3.Mixed.Glut	H2-D1	8.49794e-08	2.4482	2.10162	1.29231	3.27413e-05	4.4849
other.Glut	3.Mixed.Glut	Rbm3	8.41521e-08	0.845038	0.758897	0.412575	3.27413e-05	4.4849
other.Glut	3.Mixed.Glut	Mpeg1	1.51946e-07	1.02805	0.953158	0.472022	4.09798e-05	4.38743
other.Glut	3.Mixed.Glut	H2-K1	1.79372e-07	1.8088	1.58514	0.922393	4.39789e-05	4.35676
other.Glut	3.Mixed.Glut	Fth1	2.59531e-07	1.63982	1.54111	0.732165	5.83296e-05	4.23411
other.Glut	3.Mixed.Glut	Ctsz	1.81791e-06	1.74998	1.60409	0.821894	0.000377146	3.42349
other.Glut	3.Mixed.Glut	Actr3	2.16613e-06	0.6368	0.64025	0.242542	0.000417289	3.37956
other.Glut	3.Mixed.Glut	Apoe	4.8994e-06	3.56257	3.69556	1.24321	0.000734093	3.13425
other.Glut	3.Mixed.Glut	Ctsl	4.65312e-06	1.62414	1.49133	0.760202	0.000734093	3.13425
other.Glut	3.Mixed.Glut	Pcmt1	4.85516e-06	0.431745	0.411328	0.187198	0.000734093	3.13425
other.Glut	3.Mixed.Glut	Spp1	4.31711e-06	0.761775	0.759385	0.296659	0.000734093	3.13425
other.Glut	3.Mixed.Glut	Tbc1d22a	5.66327e-06	0.322124	0.313039	0.13352	0.000803886	3.09481
other.Glut	3.Mixed.Glut	Kpna4	7.40382e-06	0.600691	0.568819	0.263916	0.000950862	3.02188
other.Glut	3.Mixed.Glut	Ank	1.02714e-05	0.697329	0.631858	0.334844	0.00120444	2.91922
other.Glut	3.Mixed.Glut	Cstb	1.24134e-05	0.558555	0.52718	0.247142	0.00139496	2.85544
other.Glut	3.Mixed.Glut	Tpd52	1.34088e-05	0.520602	0.495268	0.22644	0.00144655	2.83967
other.Glut	3.Mixed.Glut	Gtdc1	1.47258e-05	0.791251	0.752024	0.344882	0.00152752	2.81601
other.Glut	3.Mixed.Glut	Apbb2	1.65587e-05	0.664536	0.659111	0.262132	0.0015731	2.80324
other.Glut	3.Mixed.Glut	Ccl3	1.6915e-05	1.03711	0.977742	0.459997	0.0015731	2.80324
other.Glut	3.Mixed.Glut	Tmsb4x	1.64106e-05	1.38118	1.44403	0.470692	0.0015731	2.80324
other.Glut	3.Mixed.Glut	Ppp1r12a	2.09022e-05	0.665237	0.64515	0.277064	0.00178518	2.74832
other.Glut	3.Mixed.Glut	Cd9	2.33769e-05	1.43181	1.36011	0.624798	0.00185434	2.73181
other.Glut	3.Mixed.Glut	Ccny	2.45781e-05	0.457761	0.452	0.18259	0.00189392	2.72264
other.Glut	3.Mixed.Glut	Ftl1	2.69314e-05	1.17049	1.23376	0.388885	0.00201761	2.69516
other.Glut	3.Mixed.Glut	Cflar	2.86735e-05	0.403141	0.396134	0.162737	0.00203506	2.69142
other.Glut	3.Mixed.Glut	Tpi1	2.82226e-05	0.4928	0.466263	0.216903	0.00203506	2.69142
other.Glut	3.Mixed.Glut	Timp2	3.16291e-05	1.5764	1.50262	0.682738	0.00218727	2.6601
other.Glut	3.Mixed.Glut	Pld3	3.3346e-05	0.762289	0.737161	0.319595	0.00224835	2.64814
other.Glut	3.Mixed.Glut	Ctsb	4.31589e-05	1.38993	1.32773	0.599116	0.00283901	2.54683
other.Glut	3.Mixed.Glut	Bcl2a1b	4.43637e-05	0.691926	0.722783	0.236431	0.00284878	2.54534
other.Glut	3.Mixed.Glut	Akr1a1	5.56311e-05	0.669531	0.655354	0.272813	0.00340993	2.46725
other.Glut	3.Mixed.Glut	Mitf	6.6117e-05	0.377303	0.453933	0.069121	0.00396261	2.40202
other.Glut	3.Mixed.Glut	Med28	6.79082e-05	0.335408	0.329006	0.135969	0.00398149	2.39995
other.Glut	3.Mixed.Glut	Clic4	7.42218e-05	0.424381	0.430257	0.158059	0.00417034	2.37983
other.Glut	3.Mixed.Glut	Copa	7.38977e-05	0.367853	0.361327	0.148626	0.00417034	2.37983
other.Glut	3.Mixed.Glut	Sh3bgrl3	8.51758e-05	0.544109	0.550421	0.203874	0.00468814	2.329
other.Glut	3.Mixed.Glut	Sdf4	9.04795e-05	0.462833	0.519406	0.122217	0.00478477	2.32014
other.Glut	3.Mixed.Glut	Uba52	8.95428e-05	1.38275	1.3475	0.569396	0.00478477	2.32014
other.Glut	3.Mixed.Glut	Bach2	9.26388e-05	0.582348	0.554297	0.253009	0.00480475	2.31833
other.Glut	3.Mixed.Glut	Cd14	9.76513e-05	0.612589	0.633447	0.215781	0.00496916	2.30372
other.Glut	3.Mixed.Glut	Lag3	0.000102727	0.787583	0.740179	0.351642	0.00513064	2.28983
other.Glut	3.Mixed.Glut	Naca	0.000118364	0.921587	0.903477	0.374114	0.00580415	2.23626
other.Glut	3.Mixed.Glut	Galnt7	0.000137814	0.293574	0.301228	0.105753	0.00663721	2.17801
other.Glut	3.Mixed.Glut	Rtf1	0.000143694	0.456101	0.43957	0.19272	0.00679901	2.16755
other.Glut	3.Mixed.Glut	Cacna1d	0.000155235	0.682371	0.671585	0.274382	0.00709608	2.14898
other.Glut	3.Mixed.Glut	Hif1a	0.000153227	0.66583	0.703426	0.21961	0.00709608	2.14898
other.Glut	3.Mixed.Glut	Dnajb14	0.000173155	0.328665	0.321024	0.134603	0.00743977	2.12844
other.Glut	3.Mixed.Glut	Ptms	0.000174532	0.588085	0.611578	0.203681	0.00743977	2.12844
other.Glut	3.Mixed.Glut	Slc6a6	0.000173472	0.521963	0.504419	0.219175	0.00743977	2.12844
other.Glut	3.Mixed.Glut	Tpt1	0.000176546	1.22226	1.21454	0.479867	0.00743977	2.12844
other.Glut	3.Mixed.Glut	Timm10b	0.000179424	0.313408	0.319389	0.115087	0.00744472	2.12815
other.Glut	3.Mixed.Glut	Eif4b	0.000185529	0.277419	0.294828	0.0897561	0.0075814	2.12025
other.Glut	3.Mixed.Glut	Klf13	0.000220959	0.368418	0.367666	0.143069	0.00889441	2.05088
other.Glut	3.Mixed.Glut	Eef1a1	0.000250646	1.25381	1.25939	0.478764	0.00938879	2.02739
other.Glut	3.Mixed.Glut	Pebp1	0.00024611	0.690789	0.642018	0.315619	0.00938879	2.02739
other.Glut	3.Mixed.Glut	Sh3kbp1	0.000241198	0.40961	0.459371	0.108469	0.00938879	2.02739
other.Glut	3.Mixed.Glut	Trir	0.000250504	0.395319	0.391406	0.156623	0.00938879	2.02739
other.Glut	3.Mixed.Glut	Npc2	0.000260893	1.45694	1.44816	0.571578	0.00952085	2.02132
other.Glut	3.Mixed.Glut	Wdfy3	0.000261232	0.0590533	0.209366	-0.127501	0.00952085	2.02132
other.Glut	3.Mixed.Glut	Nptn	0.000284639	0.67431	0.669164	0.265628	0.010101	1.99564
other.Glut	3.Mixed.Glut	Sgms1	0.000288832	0.644451	0.577641	0.315758	0.0101166	1.99496
other.Glut	3.Mixed.Glut	Cux1	0.000323045	0.564488	0.613949	0.168597	0.0111699	1.95195
other.Glut	3.Mixed.Glut	Dtnbp1	0.000340711	0.28767	0.304656	0.0941397	0.0115983	1.93561
other.Glut	3.Mixed.Glut	Pak2	0.00037298	0.490742	0.562372	0.11794	0.0124189	1.90592
other.Glut	3.Mixed.Glut	Cct8	0.000382996	0.345492	0.364569	0.114385	0.0125126	1.90265
other.Glut	3.Mixed.Glut	Man2b1	0.000385073	0.874842	0.940159	0.272629	0.0125126	1.90265
other.Glut	3.Mixed.Glut	Npm1	0.000419155	0.903634	0.899332	0.353371	0.0131561	1.88087
other.Glut	3.Mixed.Glut	Bri3	0.000451929	0.456842	0.519183	0.114134	0.0135198	1.86903
other.Glut	3.Mixed.Glut	Fmn1	0.000481238	0.37663	0.436294	0.0858255	0.0135198	1.86903
other.Glut	3.Mixed.Glut	Lmo2	0.000444894	0.356364	0.417389	0.0766369	0.0135198	1.86903
other.Glut	3.Mixed.Glut	Plekhm3	0.000474954	0.276212	0.284828	0.0980828	0.0135198	1.86903
other.Glut	3.Mixed.Glut	Stx8	0.000449576	0.284703	0.296418	0.0982634	0.0135198	1.86903
other.Glut	3.Mixed.Glut	Tmem256	0.000475243	0.60792	0.636917	0.205838	0.0135198	1.86903
other.Glut	3.Mixed.Glut	Tyrobp	0.000465609	1.70727	1.74664	0.620137	0.0135198	1.86903
other.Glut	3.Mixed.Glut	Zfand3	0.000475212	0.276891	0.357126	0.026727	0.0135198	1.86903
other.Glut	3.Mixed.Glut	Arhgap24	0.000543184	0.374163	0.365778	0.152922	0.0143624	1.84277
other.Glut	3.Mixed.Glut	Ccni	0.000561743	0.394065	0.418593	0.127698	0.0143624	1.84277
other.Glut	3.Mixed.Glut	Dapk1	0.000558997	0.521385	0.522829	0.199964	0.0143624	1.84277
other.Glut	3.Mixed.Glut	Mbd2	0.000540591	0.248919	0.252933	0.0921423	0.0143624	1.84277
other.Glut	3.Mixed.Glut	Ppp2r3a	0.000549578	0.316646	0.319342	0.119623	0.0143624	1.84277
other.Glut	3.Mixed.Glut	Rab18	0.000544919	0.290093	0.308601	0.093554	0.0143624	1.84277
other.Glut	3.Mixed.Glut	Runx1	0.000545085	0.38028	0.487557	0.0396227	0.0143624	1.84277
other.Glut	3.Mixed.Glut	Sat1	0.000563059	0.0216451	0.469589	-0.439582	0.0143624	1.84277
other.Glut	3.Mixed.Glut	Sub1	0.00057069	0.575751	0.585664	0.212497	0.0143846	1.8421
other.Glut	3.Mixed.Glut	Supt16	0.00057856	0.250293	0.288444	0.0585364	0.0144479	1.84019
other.Glut	3.Mixed.Glut	Abhd12	0.000607458	0.582149	0.643479	0.163551	0.0150304	1.82303
other.Glut	3.Mixed.Glut	Aig1	0.000657191	0.56086	0.570672	0.206845	0.0158254	1.80065
other.Glut	3.Mixed.Glut	Bclaf1	0.000687819	0.338166	0.376873	0.0919249	0.0164163	1.78472
other.Glut	3.Mixed.Glut	Lamtor2	0.000702245	0.229583	0.264861	0.0534083	0.0166136	1.77954
other.Glut	3.Mixed.Glut	Ppm1a	0.000731986	0.29226	0.301544	0.103614	0.0170187	1.76907
other.Glut	3.Mixed.Glut	Stk3	0.000743973	0.260056	0.269506	0.0910081	0.0170863	1.76735
other.Glut	3.Mixed.Glut	Rap1b	0.000769089	0.492502	0.548459	0.134293	0.0172853	1.76232
other.Glut	3.Mixed.Glut	Smyd3	0.000784003	0.0492261	0.224518	-0.156276	0.0173316	1.76116
other.Glut	3.Mixed.Glut	Top1	0.000782181	0.514168	0.552243	0.160545	0.0173316	1.76116
other.Glut	3.Mixed.Glut	Nup98	0.000807535	0.261716	0.282629	0.0801867	0.0175639	1.75538
other.Glut	3.Mixed.Glut	Wapl	0.000806512	0.271909	0.315819	0.0611271	0.0175639	1.75538
other.Glut	3.Mixed.Glut	Snd1	0.000835289	0.360152	0.378486	0.120791	0.0180222	1.74419
other.Glut	3.Mixed.Glut	Arf5	0.000943577	0.440735	0.443492	0.167497	0.0193894	1.71244
other.Glut	3.Mixed.Glut	Fto	0.000962425	0.447075	0.516201	0.103576	0.0193894	1.71244
other.Glut	3.Mixed.Glut	Prkar1a	0.00093841	0.253223	0.330281	0.0207601	0.0193894	1.71244
other.Glut	3.Mixed.Glut	Ptges3	0.000946885	0.476544	0.467037	0.193594	0.0193894	1.71244
other.Glut	3.Mixed.Glut	Tm9sf3	0.000983796	0.293374	0.363574	0.0431278	0.0196541	1.70655
other.Glut	3.Mixed.Glut	Ctnnb1	0.00100061	0.346595	0.369773	0.110709	0.0198431	1.70239
other.Glut	3.Mixed.Glut	Fau	0.0010205	1.02225	1.13439	0.282749	0.0199608	1.69982
other.Glut	3.Mixed.Glut	Pitpna	0.00102135	0.406435	0.456201	0.107237	0.0199608	1.69982
other.Glut	3.Mixed.Glut	Psma7	0.00103326	0.426342	0.441835	0.149201	0.0200481	1.69793
other.Glut	3.Mixed.Glut	Tafa2	0.0010509	0.974057	0.955451	0.394879	0.0202447	1.69369
other.Glut	3.Mixed.Glut	Ptprc	0.00113735	0.528036	0.608731	0.123282	0.0217548	1.66245
other.Glut	3.Mixed.Glut	Mapre2	0.0012561	0.263373	0.312214	0.052898	0.023857	1.62238
other.Glut	3.Mixed.Glut	Calm3	0.00126861	0.637946	0.64486	0.239521	0.0239261	1.62113
other.Glut	3.Mixed.Glut	Scand1	0.00132321	0.391137	0.404232	0.137999	0.0246117	1.60886
other.Glut	3.Mixed.Glut	Gna12	0.00134801	0.190424	0.253001	0.010983	0.0249012	1.60378
other.Glut	3.Mixed.Glut	Acbd6	0.00136381	0.256486	0.280526	0.0750388	0.024944	1.60303
other.Glut	3.Mixed.Glut	Ssr4	0.00136882	0.878608	0.93559	0.282419	0.024944	1.60303
other.Glut	3.Mixed.Glut	Nrd1	0.0013882	0.321615	0.356545	0.0893076	0.0249598	1.60276
other.Glut	3.Mixed.Glut	Rack1	0.0013814	0.827459	0.858848	0.288253	0.0249598	1.60276
other.Glut	3.Mixed.Glut	Myl6	0.00141414	0.780014	0.849545	0.231784	0.0252578	1.5976
other.Glut	3.Mixed.Glut	Gadd45b	0.00144848	0.384632	0.420207	0.113006	0.0257011	1.59005
other.Glut	3.Mixed.Glut	Taok1	0.00145925	0.416603	0.457831	0.119704	0.0257229	1.58968
other.Glut	3.Mixed.Glut	Btf3	0.00153574	0.507144	0.558841	0.144211	0.0263815	1.5787
other.Glut	3.Mixed.Glut	Gls	0.00152759	0.268106	0.431957	-0.0602824	0.0263815	1.5787
other.Glut	3.Mixed.Glut	Prdx1	0.00152155	0.685911	0.733888	0.216987	0.0263815	1.5787
other.Glut	3.Mixed.Glut	Ifnar2	0.00156234	0.378869	0.418563	0.106661	0.0265009	1.57674
other.Glut	3.Mixed.Glut	Mlf2	0.00155358	0.218935	0.266235	0.0372738	0.0265009	1.57674
other.Glut	3.Mixed.Glut	Srgn	0.00161685	0.500322	0.563804	0.12979	0.0272541	1.56457
other.Glut	3.Mixed.Glut	Cd180	0.00164496	0.158151	0.266644	-0.0474001	0.0275557	1.55979
other.Glut	3.Mixed.Glut	Bcl2l1	0.00167135	0.269987	0.288966	0.085315	0.0278248	1.55557
other.Glut	3.Mixed.Glut	Anxa3	0.00171685	0.395463	0.400346	0.147882	0.0284071	1.54657
other.Glut	3.Mixed.Glut	Rnf130	0.00175106	0.0705721	0.221503	-0.12367	0.0287446	1.54144
other.Glut	3.Mixed.Glut	Srsf3	0.00175857	0.357654	0.406285	0.0895277	0.0287446	1.54144
other.Glut	3.Mixed.Glut	Actr2	0.00177853	0.348557	0.42954	0.0536627	0.0288957	1.53917
other.Glut	3.Mixed.Glut	H2afz	0.00186303	0.953212	1.00093	0.320507	0.0300874	1.52161
other.Glut	3.Mixed.Glut	Os9	0.00190526	0.338906	0.35789	0.111933	0.0303072	1.51845
other.Glut	3.Mixed.Glut	Pum1	0.00191035	0.1924	0.269887	-0.00316305	0.0303072	1.51845
other.Glut	3.Mixed.Glut	Snx3	0.00189331	0.335235	0.423921	0.0408131	0.0303072	1.51845
other.Glut	3.Mixed.Glut	Gab2	0.00196665	0.00723186	0.374885	-0.36486	0.0310178	1.50839
other.Glut	3.Mixed.Glut	Sod2	0.00198201	0.329956	0.338572	0.118844	0.0310783	1.50754
other.Glut	3.Mixed.Glut	Tns3	0.00201324	0.114856	0.241001	-0.0817766	0.0313856	1.50327
other.Glut	3.Mixed.Glut	Ybx1	0.00206203	0.665422	0.698257	0.224214	0.0319615	1.49537
other.Glut	3.Mixed.Glut	Grcc10	0.00208217	0.334408	0.427192	0.0363954	0.0320892	1.49364
other.Glut	3.Mixed.Glut	Psap	0.00209949	0.548268	0.615969	0.144092	0.0321723	1.49252
other.Glut	3.Mixed.Glut	Arpc5	0.0022117	0.416275	0.480811	0.0962693	0.0332606	1.47807
other.Glut	3.Mixed.Glut	Atox1	0.00225586	0.844606	0.887946	0.282926	0.0332606	1.47807
other.Glut	3.Mixed.Glut	Bcl2a1d	0.00227447	0.396602	0.460584	0.0892225	0.0332606	1.47807
other.Glut	3.Mixed.Glut	Cpd	0.0022815	0.280246	0.289077	0.0994273	0.0332606	1.47807
other.Glut	3.Mixed.Glut	Nedd4l	0.00226477	0.395027	0.462379	0.0852456	0.0332606	1.47807
other.Glut	3.Mixed.Glut	Rab14	0.00226061	0.482581	0.560266	0.108734	0.0332606	1.47807
other.Glut	3.Mixed.Glut	Taok3	0.00226289	0.232069	0.272497	0.0492192	0.0332606	1.47807
other.Glut	3.Mixed.Glut	Fbxo11	0.0023027	0.315659	0.360152	0.0774445	0.0333891	1.47639
other.Glut	3.Mixed.Glut	Capns1	0.00233658	0.245656	0.276149	0.064403	0.0336993	1.47238
other.Glut	3.Mixed.Glut	Lrmda	0.00236808	0.772988	0.878588	0.193001	0.0339719	1.46888
other.Glut	3.Mixed.Glut	Elf2	0.00238667	0.30911	0.361283	0.0672338	0.0340574	1.46779
other.Glut	3.Mixed.Glut	Pgam1	0.00240221	0.426081	0.454169	0.136504	0.0340988	1.46726
other.Glut	3.Mixed.Glut	Rffl	0.00244197	0.230997	0.257497	0.0627332	0.0344816	1.46241
other.Glut	3.Mixed.Glut	Arpc1a	0.00247867	0.311518	0.339461	0.0923947	0.0348176	1.4582
other.Glut	3.Mixed.Glut	Arpc3	0.00251398	0.530726	0.564377	0.171365	0.0351011	1.45468
other.Glut	3.Mixed.Glut	Vps35	0.00252489	0.224898	0.280756	0.0310189	0.0351011	1.45468
other.Glut	3.Mixed.Glut	Actb	0.00262203	0.847433	0.960529	0.214263	0.0351949	1.45352
other.Glut	3.Mixed.Glut	Arhgap26	0.00258393	0.452411	0.505354	0.12182	0.0351949	1.45352
other.Glut	3.Mixed.Glut	Chn1	0.00263273	0.607337	0.618169	0.223779	0.0351949	1.45352
other.Glut	3.Mixed.Glut	Cyfip2	0.0026445	0.277852	0.356817	0.028367	0.0351949	1.45352
other.Glut	3.Mixed.Glut	Fcho2	0.00260552	0.345274	0.410763	0.0678892	0.0351949	1.45352
other.Glut	3.Mixed.Glut	Klc1	0.00264908	0.309579	0.367237	0.0619312	0.0351949	1.45352
other.Glut	3.Mixed.Glut	Otulin	0.00255617	0.264666	0.291558	0.0753474	0.0351949	1.45352
other.Glut	3.Mixed.Glut	Psma2	0.00263054	0.311799	0.335043	0.097202	0.0351949	1.45352
other.Glut	3.Mixed.Glut	Ube2i	0.00257202	0.264473	0.293427	0.073211	0.0351949	1.45352
other.Glut	3.Mixed.Glut	Prdx5	0.00269105	0.40923	0.44934	0.117972	0.0355773	1.44883
other.Glut	3.Mixed.Glut	Tra2a	0.00272669	0.479925	0.491259	0.174058	0.0358726	1.44524
other.Glut	3.Mixed.Glut	Ythdf3	0.00281276	0.306274	0.326739	0.0978465	0.0366474	1.43596
other.Glut	3.Mixed.Glut	Prpf40a	0.00283183	0.4193	0.444465	0.136808	0.0367184	1.43512
other.Glut	3.Mixed.Glut	Pfdn1	0.00284852	0.291435	0.310528	0.0934867	0.0367582	1.43465
other.Glut	3.Mixed.Glut	AU020206	0.00287591	0.325971	0.34036	0.111533	0.0367599	1.43463
other.Glut	3.Mixed.Glut	Ambra1	0.00286706	0.174753	0.266193	-0.023934	0.0367599	1.43463
other.Glut	3.Mixed.Glut	B2m	0.00290242	1.11181	1.22563	0.315668	0.0369237	1.4327
other.Glut	3.Mixed.Glut	Ski	0.00295654	0.314238	0.421962	0.0136645	0.0374357	1.42671
other.Glut	3.Mixed.Glut	Arid5b	0.00297592	0.316655	0.380559	0.0584182	0.0374452	1.4266
other.Glut	3.Mixed.Glut	Rab2a	0.00298506	0.278478	0.373605	0.0124477	0.0374452	1.4266
other.Glut	3.Mixed.Glut	Gabarap	0.00304184	0.732495	0.796508	0.218946	0.0375106	1.42585
other.Glut	3.Mixed.Glut	Grn	0.00301169	1.04907	1.14149	0.312828	0.0375106	1.42585
other.Glut	3.Mixed.Glut	Mrfap1	0.00305403	0.417845	0.456527	0.122729	0.0375106	1.42585
other.Glut	3.Mixed.Glut	Zswim6	0.00305982	0.531886	0.57249	0.164861	0.0375106	1.42585
other.Glut	3.Mixed.Glut	Lims1	0.00311054	0.176871	0.292103	-0.0469082	0.0377889	1.42264
other.Glut	3.Mixed.Glut	Ube2h	0.00310637	0.272051	0.371631	0.00551117	0.0377889	1.42264
other.Glut	3.Mixed.Glut	Grb2	0.00314637	0.220423	0.382257	-0.076685	0.0380528	1.41961
other.Glut	3.Mixed.Glut	Sntg1	0.00316425	0.495613	0.565651	0.121415	0.0380981	1.4191
other.Glut	3.Mixed.Glut	Nedd8	0.00319308	0.710242	0.752351	0.232253	0.0382744	1.41709
other.Glut	3.Mixed.Glut	Cdc37	0.00334017	0.26091	0.290375	0.0713231	0.0383483	1.41625
other.Glut	3.Mixed.Glut	Cfl1	0.00339797	0.848008	0.920814	0.254774	0.0383483	1.41625
other.Glut	3.Mixed.Glut	Ctsa	0.0032149	0.649778	0.739419	0.161364	0.0383483	1.41625
other.Glut	3.Mixed.Glut	Dpy19l4	0.00332719	0.205964	0.238924	0.0466024	0.0383483	1.41625
other.Glut	3.Mixed.Glut	Fstl4	0.00334794	0.332581	0.439634	0.0214213	0.0383483	1.41625
other.Glut	3.Mixed.Glut	Gng5	0.00337419	0.88665	0.966032	0.263126	0.0383483	1.41625
other.Glut	3.Mixed.Glut	Mif	0.00324691	0.544671	0.561579	0.193496	0.0383483	1.41625
other.Glut	3.Mixed.Glut	Pabpc1	0.00338184	0.687158	0.783235	0.169368	0.0383483	1.41625
other.Glut	3.Mixed.Glut	Papola	0.00334133	0.0646062	0.205931	-0.116368	0.0383483	1.41625
other.Glut	3.Mixed.Glut	Ppp1cb	0.00339831	0.522181	0.544941	0.178955	0.0383483	1.41625
other.Glut	3.Mixed.Glut	Sdcbp	0.00337736	0.389746	0.44965	0.0906525	0.0383483	1.41625
other.Glut	3.Mixed.Glut	Ube2b	0.00336631	0.367484	0.41997	0.0894716	0.0383483	1.41625
other.Glut	3.Mixed.Glut	Vps41	0.00329629	0.277045	0.312133	0.0719327	0.0383483	1.41625
other.Glut	3.Mixed.Glut	Usp8	0.00356194	0.365019	0.45465	0.051374	0.0400273	1.39764
other.Glut	3.Mixed.Glut	Csf1	0.00361118	0.382518	0.432784	0.0974988	0.0404122	1.39349
other.Glut	3.Mixed.Glut	Fbxw4	0.00365258	0.195373	0.267041	0.00380388	0.0405177	1.39236
other.Glut	3.Mixed.Glut	Pkig	0.00366567	0.364784	0.397603	0.108096	0.0405177	1.39236
other.Glut	3.Mixed.Glut	Hnrnpa3	0.00369664	0.364102	0.438991	0.0657625	0.0406933	1.39048
other.Glut	3.Mixed.Glut	Psmd4	0.00372343	0.227869	0.269315	0.046579	0.0408215	1.38911
other.Glut	3.Mixed.Glut	Ehbp1	0.00379378	0.194446	0.279853	-0.0102936	0.0412148	1.38495
other.Glut	3.Mixed.Glut	Xrn2	0.0037816	0.255162	0.317796	0.0359329	0.0412148	1.38495
other.Glut	3.Mixed.Glut	Cyba	0.00395868	0.770618	0.841602	0.226701	0.0414776	1.38219
other.Glut	3.Mixed.Glut	Eif3f	0.00394714	0.396043	0.497385	0.0516463	0.0414776	1.38219
other.Glut	3.Mixed.Glut	Golga4	0.00393037	0.0997985	0.185656	-0.0473055	0.0414776	1.38219
other.Glut	3.Mixed.Glut	Hexa	0.00387358	0.680492	0.754685	0.188676	0.0414776	1.38219
other.Glut	3.Mixed.Glut	Larp4b	0.0038967	0.0806352	0.187127	-0.0753433	0.0414776	1.38219
other.Glut	3.Mixed.Glut	Vwa8	0.00387661	0.23099	0.24891	0.0713108	0.0414776	1.38219
other.Glut	3.Mixed.Glut	Ywhae	0.00392847	0.429475	0.492991	0.102388	0.0414776	1.38219
other.Glut	3.Mixed.Glut	Ankrd11	0.00413795	0.333326	0.424666	0.0374229	0.043089	1.36563
other.Glut	3.Mixed.Glut	Capzb	0.00419265	0.387936	0.42754	0.110253	0.0432185	1.36433
other.Glut	3.Mixed.Glut	Gdi2	0.00419103	0.436484	0.492416	0.11268	0.0432185	1.36433
other.Glut	3.Mixed.Glut	Ncoa7	0.00420614	0.414959	0.454245	0.12101	0.0432185	1.36433
other.Glut	3.Mixed.Glut	Tet3	0.00421449	0.244062	0.274938	0.0634033	0.0432185	1.36433
other.Glut	3.Mixed.Glut	Git2	0.00426301	0.329909	0.359721	0.0976304	0.0435505	1.36101
other.Glut	3.Mixed.Glut	Jak1	0.00430533	0.33031	0.410828	0.0470795	0.0438169	1.35836
other.Glut	3.Mixed.Glut	Lyst	0.00436526	0.351984	0.431749	0.0562044	0.0442598	1.35399
other.Glut	3.Mixed.Glut	Nfic	0.0043937	0.19591	0.234452	0.0371368	0.0443813	1.3528
other.Glut	3.Mixed.Glut	Brk1	0.0044718	0.407824	0.510705	0.0546593	0.0448061	1.34866
other.Glut	3.Mixed.Glut	Cdc42se2	0.00446001	0.285138	0.32679	0.0684943	0.0448061	1.34866
other.Glut	3.Mixed.Glut	Cd68	0.00454588	0.766764	0.872815	0.190145	0.0452407	1.34447
other.Glut	3.Mixed.Glut	Rab21	0.00483246	0.242738	0.284199	0.0523072	0.0477404	1.32111
other.Glut	3.Mixed.Glut	Ola1	0.00485253	0.300806	0.3194	0.0976062	0.0477638	1.3209
other.Glut	3.Mixed.Glut	Evl	0.00497664	0.218596	0.305382	-0.00234308	0.0481075	1.31779
other.Glut	3.Mixed.Glut	Rnf169	0.00495669	0.190465	0.236504	0.0275376	0.0481075	1.31779
other.Glut	3.Mixed.Glut	Trerf1	0.00492603	0.368457	0.402196	0.108594	0.0481075	1.31779
other.Glut	3.Mixed.Glut	Wac	0.00494122	0.119447	0.235803	-0.0702144	0.0481075	1.31779
other.Glut	3.Mixed.Glut	Prkch	0.00502045	0.280772	0.290238	0.0989952	0.0483576	1.31553
other.Glut	3.Mixed.Glut	Eif3k	0.0050928	0.264328	0.330712	0.0357246	0.0486648	1.31278
other.Glut	3.Mixed.Glut	Lrpap1	0.00516016	0.289745	0.330049	0.0716238	0.0486648	1.31278
other.Glut	3.Mixed.Glut	Zbtb38	0.00512069	0.226301	0.260669	0.0530506	0.0486648	1.31278
other.Glut	3.Mixed.Glut	AW554918	0.00533923	0.171532	0.219504	0.0182904	0.0496548	1.30404
other.Glut	3.Mixed.Glut	Chn2	0.0053082	0.291806	0.334718	0.0698103	0.0496548	1.30404
other.Glut	3.Mixed.Glut	Znrf2	0.00533758	0.17532	0.205868	0.0371781	0.0496548	1.30404
other.Glut	3.Mixed.Glut	Arfgef1	0.00537824	0.249401	0.308614	0.0371301	0.0497511	1.3032
other.Glut	3.Mixed.Glut	Tmcc3	0.00540492	0.26359	0.609749	-0.244336	0.0497511	1.3032
other.Glut	3.Mixed.Glut	Rhob	0.00538937	-0.859507	-0.272074	-0.919455	0.0497511	-1.3032
other.Glut	3.Mixed.Glut	Arhgap45	0.00533049	-0.234412	-0.0503784	-0.274585	0.0496548	-1.30404
other.Glut	3.Mixed.Glut	Nisch	0.0051606	-0.384534	-0.108343	-0.424734	0.0486648	-1.31278
other.Glut	3.Mixed.Glut	Pgm2l1	0.0051174	-0.012937	0.138975	-0.156909	0.0486648	-1.31278
other.Glut	3.Mixed.Glut	Vps37a	0.00512576	-0.237737	-0.055297	-0.274277	0.0486648	-1.31278
other.Glut	3.Mixed.Glut	Gabra1	0.00496888	-0.0418592	0.117578	-0.175607	0.0481075	-1.31779
other.Glut	3.Mixed.Glut	Tuba1b	0.0046598	-0.345335	-0.0787555	-0.39998	0.046204	-1.33532
other.Glut	3.Mixed.Glut	Junb	0.00448559	-0.844364	-0.0564626	-1.11407	0.0448061	-1.34866
other.Glut	3.Mixed.Glut	Adap2os	0.00396783	-0.446439	-0.144112	-0.474783	0.0414776	-1.38219
other.Glut	3.Mixed.Glut	Scn2a	0.00384936	-0.133659	0.185893	-0.371184	0.0414776	-1.38219
other.Glut	3.Mixed.Glut	Alox5ap	0.00380515	-0.698216	-0.197923	-0.77001	0.0412148	-1.38495
other.Glut	3.Mixed.Glut	Crybb1	0.0036617	-0.647532	-0.175149	-0.722522	0.0405177	-1.39236
other.Glut	3.Mixed.Glut	Hist1h2bc	0.00324859	-0.455461	-0.139398	-0.492006	0.0383483	-1.41625
other.Glut	3.Mixed.Glut	Mertk	0.00304284	-0.845512	-0.15311	-1.01902	0.0375106	-1.42585
other.Glut	3.Mixed.Glut	Glg1	0.00277703	-0.0611719	0.160255	-0.245057	0.0363575	-1.43941
other.Glut	3.Mixed.Glut	Ddhd1	0.00225111	-0.24557	-0.0313119	-0.309121	0.0332606	-1.47807
other.Glut	3.Mixed.Glut	Rgs7	0.00213857	-0.190753	0.0866218	-0.351062	0.032586	-1.48697
other.Glut	3.Mixed.Glut	Zfp36	0.00147493	-0.714837	-0.123343	-0.867631	0.0258304	-1.58787
other.Glut	3.Mixed.Glut	Fndc3a	0.00127896	-0.101894	0.0786572	-0.219912	0.0239539	-1.62062
other.Glut	3.Mixed.Glut	Cebpa	0.000963358	-0.367872	-0.0617299	-0.448249	0.0193894	-1.71244
other.Glut	3.Mixed.Glut	Celf4	0.000950526	-0.249319	0.0886039	-0.434233	0.0193894	-1.71244
other.Glut	3.Mixed.Glut	Hdac9	0.000938698	-0.760109	-0.239946	-0.813789	0.0193894	-1.71244
other.Glut	3.Mixed.Glut	Slmap	0.000942872	-0.0895505	0.0838931	-0.208036	0.0193894	-1.71244
other.Glut	3.Mixed.Glut	Zfp36l2	0.000848946	-0.434914	-0.117401	-0.485517	0.0181715	-1.74061
other.Glut	3.Mixed.Glut	Vsir	0.000766724	-0.661764	-0.069559	-0.847841	0.0172853	-1.76232
other.Glut	3.Mixed.Glut	Diaph2	0.000747567	-0.0706294	0.232271	-0.330184	0.0170863	-1.76735
other.Glut	3.Mixed.Glut	Siglech	0.000725021	-0.961433	-0.235156	-1.09767	0.0170033	-1.76947
other.Glut	3.Mixed.Glut	Fez2	0.000646447	-0.447357	-0.185259	-0.43491	0.0157069	-1.80391
other.Glut	3.Mixed.Glut	Ccr5	0.00061657	-0.628659	-0.213803	-0.657704	0.0151172	-1.82053
other.Glut	3.Mixed.Glut	Glul	0.00056448	-1.10282	-0.367496	-1.16134	0.0143624	-1.84277
other.Glut	3.Mixed.Glut	Hist1h1e	0.000564484	-0.670516	-0.234583	-0.69495	0.0143624	-1.84277
other.Glut	3.Mixed.Glut	Hk2	0.000470994	-0.600704	-0.0917913	-0.740962	0.0135198	-1.86903
other.Glut	3.Mixed.Glut	Tmem173	0.000476761	-0.28551	-0.077841	-0.31796	0.0135198	-1.86903
other.Glut	3.Mixed.Glut	Smarca4	0.000419514	-0.021714	0.0963587	-0.126461	0.0131561	-1.88087
other.Glut	3.Mixed.Glut	Adrb2	0.000401937	-0.49102	-0.0869066	-0.593791	0.0129051	-1.88924
other.Glut	3.Mixed.Glut	Adgrg1	0.000344034	-0.484789	-0.188807	-0.483253	0.0115983	-1.93561
other.Glut	3.Mixed.Glut	Tmem119	0.000269535	-0.804876	-0.259401	-0.856394	0.00969249	-2.01356
other.Glut	3.Mixed.Glut	Txnip	0.000247786	-0.740324	-0.253133	-0.773174	0.00938879	-2.02739
other.Glut	3.Mixed.Glut	Selplg	0.000173195	-1.12374	-0.351236	-1.2066	0.00743977	-2.12844
other.Glut	3.Mixed.Glut	Gpr34	5.51436e-05	-1.04867	-0.281717	-1.17205	0.00340993	-2.46725
other.Glut	3.Mixed.Glut	Kctd12	2.24438e-05	-0.795823	-0.193599	-0.909645	0.00183427	-2.73654
other.Glut	3.Mixed.Glut	Mir142hg	2.11812e-05	-0.726715	-0.12933	-0.878111	0.00178518	-2.74832
other.Glut	3.Mixed.Glut	P2ry13	1.98465e-05	-0.812553	-0.353701	-0.772737	0.0017842	-2.74856
other.Glut	3.Mixed.Glut	Slc2a5	7.83877e-06	-0.672625	-0.294107	-0.638348	0.000960963	-3.01729
other.Glut	3.Mixed.Glut	P2ry12	6.20114e-06	-1.35338	-0.576078	-1.3001	0.000836223	-3.07768
other.Glut	3.Mixed.Glut	Cd164	1.2096e-07	-0.735203	-0.335813	-0.683395	3.62477e-05	-4.44072
other.Glut	3.Mixed.Glut	Ier5	1.19395e-07	-1.17616	-0.498345	-1.13217	3.62477e-05	-4.44072
other.Glut	3.Mixed.Glut	Gpr183	5.37651e-08	-1.14809	-0.517429	-1.07417	2.90009e-05	-4.53759
other.Glut	23.Mixed.Glut	Cd63	2.55897e-07	1.59877	1.40999	0.806375	0.000833457	3.07912
other.Glut	23.Mixed.Glut	Apoe	6.3353e-07	3.62126	3.4383	1.58183	0.0010317	2.98644
other.Glut	23.Mixed.Glut	Ppib	4.29867e-06	1.19536	1.10808	0.549045	0.00350019	2.45591
other.Glut	23.Mixed.Glut	Rbm3	4.17813e-06	0.995728	0.920268	0.460104	0.00350019	2.45591
other.Glut	23.Mixed.Glut	Npm1	5.41859e-06	1.11739	1.07297	0.476053	0.00352967	2.45227
other.Glut	23.Mixed.Glut	Cd52	9.98091e-06	1.3821	1.32342	0.592576	0.0053433	2.27219
other.Glut	23.Mixed.Glut	Lrmda	1.14839e-05	1.58101	1.42835	0.763398	0.0053433	2.27219
other.Glut	23.Mixed.Glut	Fth1	1.57573e-05	1.69384	1.54547	0.802697	0.0064152	2.19279
other.Glut	23.Mixed.Glut	Bcl2a1b	2.24605e-05	1.56767	1.52365	0.649601	0.00762713	2.11764
other.Glut	23.Mixed.Glut	Serpine2	2.34177e-05	1.0935	1.01354	0.502375	0.00762713	2.11764
other.Glut	23.Mixed.Glut	Hexa	2.76894e-05	0.740201	0.80403	0.222107	0.00819858	2.08626
other.Glut	23.Mixed.Glut	Ctsl	3.22795e-05	1.4883	1.41004	0.653188	0.00875729	2.05763
other.Glut	23.Mixed.Glut	Srgn	3.49539e-05	1.50617	1.4844	0.603596	0.00875729	2.05763
other.Glut	23.Mixed.Glut	Atox1	4.52339e-05	0.762913	0.823473	0.234148	0.0105233	1.97785
other.Glut	23.Mixed.Glut	Txnrd1	8.85786e-05	0.785558	0.76861	0.320406	0.0192334	1.71594
other.Glut	23.Mixed.Glut	H2-D1	9.5789e-05	1.60335	1.5303	0.692421	0.0194193	1.71177
other.Glut	23.Mixed.Glut	H2-K1	0.00010136	1.64187	1.49052	0.785585	0.0194193	1.71177
other.Glut	23.Mixed.Glut	Arl5c	0.000137216	1.35425	1.25368	0.623713	0.0248285	1.60505
other.Glut	23.Mixed.Glut	Smim3	0.000154977	0.575227	0.576516	0.220917	0.0265664	1.57567
other.Glut	23.Mixed.Glut	Lrrc8b	0.00017841	0.46927	0.502284	0.148262	0.0290541	1.53679
other.Glut	23.Mixed.Glut	Sdc4	0.0001881	1.06984	1.01162	0.4715	0.0291735	1.53501
other.Glut	23.Mixed.Glut	N4bp1	0.000200726	0.701769	0.690759	0.282098	0.0297165	1.527
other.Glut	23.Mixed.Glut	AU020206	0.000304774	0.789835	0.777094	0.31785	0.0413604	1.38342
other.Glut	23.Mixed.Glut	Rab20	0.000293217	0.772891	0.732332	0.339122	0.0413604	1.38342
other.Glut	23.Mixed.Glut	Ccl3	0.000345142	2.17323	2.01195	1.00078	0.0437424	1.3591
other.Glut	23.Mixed.Glut	Rassf3	0.000349187	0.760999	0.734527	0.320442	0.0437424	1.3591
other.Glut	25.Lingo2.Glut	Plcb4	1.18081e-05	-0.995059	-0.383447	-0.995997	0.0416945	-1.37992
other.Glut	39.TH.Glut	Pcbp3	3.64771e-13	0.814858	1.33837	-0.208736	7.45592e-10	9.1275
other.Glut	39.TH.Glut	Tmem160	1.13046e-05	0.0220488	0.202818	-0.172252	0.00350107	2.4558
other.Glut	39.TH.Glut	Lmtk3	1.72067e-05	0.866655	1.71221	-0.510766	0.00433789	2.36272
other.Glut	39.TH.Glut	Oga	2.12226e-05	0.453715	1.01242	-0.383437	0.00433789	2.36272
other.Glut	39.TH.Glut	Arf1	5.11745e-05	0.70058	1.72247	-0.751259	0.00796953	2.09857
other.Glut	39.TH.Glut	Mb21d2	5.45859e-05	0.324629	1.05585	-0.605815	0.00796953	2.09857
other.Glut	39.TH.Glut	Srsf10	5.09465e-05	0.110208	0.603369	-0.450589	0.00796953	2.09857
other.Glut	39.TH.Glut	Pnkd	7.91465e-05	0.235444	1.06045	-0.734052	0.0095162	2.02154
other.Glut	39.TH.Glut	Sergef	7.79562e-05	0.686663	1.18895	-0.237035	0.0095162	2.02154
other.Glut	39.TH.Glut	Hnrnpul2	9.82466e-05	0.423167	1.18165	-0.595019	0.0105693	1.97596
other.Glut	39.TH.Glut	Ttbk2	0.000146436	0.0845671	0.599693	-0.482458	0.0136053	1.86629
other.Glut	39.TH.Glut	Sdk1	0.000366691	0.29677	0.838643	-0.427232	0.0249839	1.60234
other.Glut	39.TH.Glut	Pabpc1	0.000559291	2.04573	2.42677	0.40922	0.030084	1.52166
other.Glut	39.TH.Glut	St6gal2	0.000749493	0.462062	1.07661	-0.436053	0.0378414	1.42203
other.Glut	39.TH.Glut	Csnk2a1	0.000909317	0.110437	0.634242	-0.481143	0.0423551	1.37309
other.Glut	39.TH.Glut	Erc2	0.000911753	1.85449	2.03294	0.537937	0.0423551	1.37309
other.Glut	39.TH.Glut	Ubap2	0.000959692	0.132074	0.708053	-0.52496	0.0435913	1.3606
other.Glut	39.TH.Glut	Sema6d	0.00125273	2.15292	2.92973	0.0548599	0.0496662	1.30394
other.Glut	39.TH.Glut	Dnajb6	0.00126352	-0.893157	-0.147942	-1.09024	0.0496662	-1.30394
other.Glut	39.TH.Glut	Rph3a	0.00112915	-0.703099	-0.224918	-0.749785	0.0461597	-1.33574
other.Glut	39.TH.Glut	Ddx3x	0.00108462	-0.374959	0.123069	-0.642872	0.04567	-1.34037
other.Glut	39.TH.Glut	Zdhhc14	0.00109483	-1.47788	-0.276212	-1.77256	0.04567	-1.34037
other.Glut	39.TH.Glut	Crmp1	0.00104411	-0.441805	-0.0872512	-0.525221	0.0454075	-1.34287
other.Glut	39.TH.Glut	Trnp1	0.00102728	-0.102597	0.0570652	-0.199295	0.0454075	-1.34287
other.Glut	39.TH.Glut	Tmf1	0.000808956	-0.0351154	0.146619	-0.195299	0.0393692	-1.40484
other.Glut	39.TH.Glut	Zbtb4	0.000759051	-0.160862	0.0455756	-0.268578	0.0378414	-1.42203
other.Glut	39.TH.Glut	Nrxn2	0.000583064	-0.650591	0.177803	-1.07971	0.0305585	-1.51487
other.Glut	39.TH.Glut	Cx3cl1	0.000491927	-0.21667	0.305156	-0.605525	0.0275763	-1.55946
other.Glut	39.TH.Glut	Ndrg2	0.000452663	-0.256346	0.0722444	-0.427616	0.0275763	-1.55946
other.Glut	39.TH.Glut	Pcsk1n	0.000477701	-0.552931	-0.0095242	-0.757	0.0275763	-1.55946
other.Glut	39.TH.Glut	Tox	0.000465655	-1.11057	1.11271	-2.65229	0.0275763	-1.55946
other.Glut	39.TH.Glut	Ube2d2a	0.00049918	-0.689866	-0.12665	-0.829707	0.0275763	-1.55946
other.Glut	39.TH.Glut	Polb	0.000404751	-0.504524	-0.0935982	-0.60582	0.0258535	-1.58748
other.Glut	39.TH.Glut	Crim1	0.000386646	-0.290449	0.532353	-0.935001	0.0254937	-1.59357
other.Glut	39.TH.Glut	Dclk2	0.000343514	-0.106352	0.678633	-0.826069	0.0242118	-1.61597
other.Glut	39.TH.Glut	Tbc1d9b	0.00034322	-0.0574443	0.215612	-0.295247	0.0242118	-1.61597
other.Glut	39.TH.Glut	Deptor	0.000242495	-0.276781	0.00534746	-0.389047	0.0183578	-1.73618
other.Glut	39.TH.Glut	Hp1bp3	0.000218353	-0.297614	0.0336993	-0.44628	0.0171659	-1.76533
other.Glut	39.TH.Glut	Coro2b	0.000204598	-0.472896	-0.0347143	-0.620859	0.016728	-1.77656
other.Glut	39.TH.Glut	Rnf227	0.000203559	-0.312614	0.0108141	-0.444189	0.016728	-1.77656
other.Glut	39.TH.Glut	Cdh4	0.000185215	-0.366095	0.135316	-0.642831	0.01646	-1.78357
other.Glut	39.TH.Glut	Ahcyl2	0.00011541	-0.462833	0.239952	-0.881575	0.0113416	-1.94532
other.Glut	39.TH.Glut	Kcnab1	0.000116524	-1.05528	0.138585	-1.60151	0.0113416	-1.94532
other.Glut	39.TH.Glut	Tmem245	8.4665e-05	-0.132446	0.160455	-0.344065	0.00961418	-2.01709
other.Glut	39.TH.Glut	Pip4k2a	7.05969e-05	-0.103787	0.216008	-0.359888	0.0095162	-2.02154
other.Glut	39.TH.Glut	Nsmf	3.00575e-05	-0.200933	0.37405	-0.652603	0.00558524	-2.25296
other.Glut	39.TH.Glut	Rab40c	2.04004e-05	-0.00709663	0.0515283	-0.0613663	0.00433789	-2.36272
other.Glut	39.TH.Glut	Adgrl1	1.13279e-05	-0.643268	-0.105298	-0.786461	0.00350107	-2.4558
other.Glut	39.TH.Glut	Mier1	1.199e-05	-6.2223e-67	8.27595e-60	-8.27595e-60	0.00350107	-2.4558
other.Glut	39.TH.Glut	Kcnc1	5.43861e-06	-0.823136	-0.0130755	-1.12803	0.00277913	-2.55609
other.Glut	39.TH.Glut	Tmem30a	2.66691e-06	-0.1774	0.417838	-0.663766	0.00181705	-2.74063
other.Glut	39.TH.Glut	Ap1s1	1.54095e-07	-0.488774	-0.0219249	-0.655659	0.000157485	-3.80276
NA.Gaba	0.NA.Gaba	Sparcl1	1.2617e-10	0.971983	0.779187	0.568268	5.41899e-07	6.26608
NA.Gaba	0.NA.Gaba	Aurkaip1	4.23004e-07	0.504313	0.452742	0.246385	0.000908401	3.04172
NA.Gaba	0.NA.Gaba	Hint1	1.71224e-05	0.357229	0.333062	0.162163	0.0153552	1.81374
NA.Gaba	0.NA.Gaba	Mgst3	3.36258e-05	0.447982	0.420261	0.200774	0.0153552	1.81374
NA.Gaba	0.NA.Gaba	Coq7	7.8648e-05	0.333566	0.334707	0.127714	0.0281494	1.55053
NA.Gaba	0.NA.Gaba	Timm13	0.000164213	0.3307	0.32767	0.130778	0.0414879	1.38208
NA.Gaba	0.NA.Gaba	Polr2f	0.000204592	0.299323	0.306649	0.108301	0.0474488	1.32377
NA.Gaba	0.NA.Gaba	Zdhhc14	0.000209902	0.320209	0.315877	0.128027	0.0474488	1.32377
NA.Gaba	0.NA.Gaba	Arhgef7	0.000233398	0.379028	0.363188	0.162256	0.0477355	1.32116
NA.Gaba	0.NA.Gaba	Uqcrc2	0.000223911	-0.445563	-0.199885	-0.417796	0.0477355	-1.32116
NA.Gaba	0.NA.Gaba	Lrp8	0.000159502	-0.32691	-0.121457	-0.331736	0.0414879	-1.38208
NA.Gaba	0.NA.Gaba	Penk	0.000140193	-0.527817	-0.229275	-0.502435	0.040142	-1.3964
NA.Gaba	0.NA.Gaba	Agap2	0.000104898	-0.38347	-0.162747	-0.368856	0.0321813	-1.4924
NA.Gaba	0.NA.Gaba	Lgr5	9.31368e-05	-0.498464	-0.225327	-0.46569	0.030771	-1.51186
NA.Gaba	0.NA.Gaba	Cckbr	3.76434e-05	-0.317151	-0.148349	-0.291316	0.0153552	-1.81374
NA.Gaba	0.NA.Gaba	Colec12	1.86317e-05	-0.526522	-0.230209	-0.499706	0.0153552	-1.81374
NA.Gaba	0.NA.Gaba	Egr1	3.59919e-05	-0.675769	-0.306206	-0.630609	0.0153552	-1.81374
NA.Gaba	0.NA.Gaba	Filip1l	3.6976e-05	-0.61161	-0.296972	-0.550899	0.0153552	-1.81374
NA.Gaba	0.NA.Gaba	Gria2	3.89604e-05	-0.29913	-0.136271	-0.278411	0.0153552	-1.81374
NA.Gaba	0.NA.Gaba	Nr4a1	3.92262e-05	-0.375558	-0.171312	-0.349322	0.0153552	-1.81374
NA.Gaba	0.NA.Gaba	Tuba1a	3.93265e-05	-0.517961	-0.245673	-0.472374	0.0153552	-1.81374
NA.Gaba	13.NA.Gaba	Cst3	2.73416e-05	3.04155	3.09839	1.11809	0.0316068	1.50022
NA.Gaba	13.NA.Gaba	Ulk2	1.98026e-05	0.567103	0.658746	0.127425	0.0316068	1.50022
NA.Gaba	13.NA.Gaba	Cacnb3	1.3782e-05	-0.787461	-0.352204	-0.739448	0.0316068	-1.50022
NA.Gaba	38.NA.Gaba	Tro	8.08671e-06	-0.360623	0.307918	-0.807848	0.0413312	-1.38372
msn.Gaba	6.STR.D2.Gaba	Rbm3	4.20236e-05	0.94818	0.916959	0.397498	0.0334565	1.47552
msn.Gaba	6.STR.D2.Gaba	Atg7	9.06203e-05	0.365765	0.39461	0.112448	0.0447836	1.34888
msn.Gaba	6.STR.D2.Gaba	Klhl1	9.54239e-05	0.842567	0.842196	0.32585	0.0447836	1.34888
msn.Gaba	6.STR.D2.Gaba	Tmem30a	9.51006e-05	-0.543479	-0.219594	-0.533828	0.0447836	-1.34888
msn.Gaba	6.STR.D2.Gaba	Asph	6.80558e-05	-0.614271	-0.242566	-0.608994	0.0393101	-1.4055
msn.Gaba	6.STR.D2.Gaba	Gabra3	5.52894e-05	-0.612365	-0.234999	-0.613919	0.0358985	-1.44492
msn.Gaba	6.STR.D2.Gaba	Ywhaq	5.73688e-05	-0.517071	-0.194539	-0.522274	0.0358985	-1.44492
msn.Gaba	6.STR.D2.Gaba	Ebp	3.895e-05	-0.554398	-0.247752	-0.520807	0.0334565	-1.47552
msn.Gaba	6.STR.D2.Gaba	Paqr9	4.45552e-05	-0.561694	-0.190943	-0.58773	0.0334565	-1.47552
msn.Gaba	6.STR.D2.Gaba	Rragd	2.38952e-05	-0.958091	-0.420368	-0.907828	0.0268515	-1.57103
msn.Gaba	6.STR.D2.Gaba	Strip2	2.50314e-05	-0.846747	-0.348293	-0.825547	0.0268515	-1.57103
msn.Gaba	6.STR.D2.Gaba	Jkamp	8.97776e-06	-0.640412	-0.255363	-0.632436	0.013723	-1.86255
msn.Gaba	6.STR.D2.Gaba	Rab6b	7.67798e-06	-0.658387	-0.306912	-0.605806	0.013723	-1.86255
msn.Gaba	6.STR.D2.Gaba	2024-09-03	9.13769e-06	-0.614097	-0.263116	-0.588203	0.013723	-1.86255
msn.Gaba	6.STR.D2.Gaba	Smap2	3.33267e-06	-0.670663	-0.311251	-0.618486	0.0125125	-1.90266
msn.Gaba	6.STR.D2.Gaba	Zfp365	3.84831e-07	-0.885995	-0.407443	-0.820807	0.00288969	-2.53915
msn.Gaba	7.STR.D1.Gaba	Ier5l	4.48656e-05	0.876952	0.851824	0.36389	0.0357309	1.44696
msn.Gaba	7.STR.D1.Gaba	Prkd1	5.6027e-05	1.05478	1.01081	0.451418	0.0405636	1.39186
msn.Gaba	7.STR.D1.Gaba	Syt14	0.000137698	0.834177	0.835046	0.321369	0.0494918	1.30547
msn.Gaba	7.STR.D1.Gaba	Elavl3	0.000128929	-0.443699	-0.169523	-0.445574	0.0494918	-1.30547
msn.Gaba	7.STR.D1.Gaba	Pura	0.000130969	-0.392504	-0.145365	-0.398762	0.0494918	-1.30547
msn.Gaba	7.STR.D1.Gaba	Rab6b	0.000142932	-0.448956	-0.177034	-0.445352	0.0494918	-1.30547
msn.Gaba	7.STR.D1.Gaba	Strip2	0.000117579	-0.933063	-0.334792	-0.958707	0.049284	-1.30729
msn.Gaba	7.STR.D1.Gaba	Tsc22d1	0.000106317	-0.504413	-0.202057	-0.497208	0.0470393	-1.32754
msn.Gaba	7.STR.D1.Gaba	Pnpla8	9.71425e-05	-0.57721	-0.239591	-0.560591	0.0455084	-1.34191
msn.Gaba	7.STR.D1.Gaba	Basp1	7.67396e-05	-0.953817	-0.349275	-0.972996	0.0423584	-1.37306
msn.Gaba	7.STR.D1.Gaba	Dpysl2	8.03332e-05	-0.452174	-0.184115	-0.442731	0.0423584	-1.37306
msn.Gaba	7.STR.D1.Gaba	Hs2st1	6.63847e-05	-0.589085	-0.232482	-0.584163	0.0423584	-1.37306
msn.Gaba	7.STR.D1.Gaba	Srpk1	7.47768e-05	-0.663885	-0.213721	-0.70662	0.0423584	-1.37306
msn.Gaba	7.STR.D1.Gaba	Zcchc18	8.50997e-05	-0.447638	-0.156574	-0.463984	0.0423584	-1.37306
msn.Gaba	7.STR.D1.Gaba	Vstm2l	3.68806e-05	-0.918284	-0.421055	-0.851957	0.0326353	-1.48631
msn.Gaba	7.STR.D1.Gaba	Fam81a	2.61569e-05	-0.459644	-0.16735	-0.469852	0.0260392	-1.58437
msn.Gaba	7.STR.D1.Gaba	Sobp	2.36425e-05	-0.81694	-0.325884	-0.806636	0.0260392	-1.58437
msn.Gaba	7.STR.D1.Gaba	Fam171b	1.94423e-05	-0.572239	-0.265002	-0.52829	0.0258064	-1.58827
msn.Gaba	7.STR.D1.Gaba	Mosmo	5.70107e-06	-0.727915	-0.311162	-0.697942	0.00908066	-2.04188
msn.Gaba	7.STR.D1.Gaba	Arhgap29	3.19638e-06	-0.738669	-0.33102	-0.692993	0.00636399	-2.19627
msn.Gaba	7.STR.D1.Gaba	Rgs2	2.69709e-06	-1.09621	-0.493492	-1.02618	0.00636399	-2.19627
msn.Gaba	7.STR.D1.Gaba	Rab6a	5.26527e-07	-0.667734	-0.300775	-0.624901	0.00209663	-2.67848
msn.Gaba	7.STR.D1.Gaba	Hmgcs1	7.32573e-09	-1.01344	-0.50301	-0.901919	5.83421e-05	-4.23402
other.Gaba	5.Mixed.Gaba	Rab3gap1	2.43034e-06	0.590478	0.577068	0.241508	0.0107494	1.96862
other.Gaba	11.Mixed.Gaba	Ttr	2.47585e-05	1.23671	1.26539	0.449053	0.0424733	1.37188
other.Gaba	11.Mixed.Gaba	Hivep3	1.2347e-05	-0.15545	0.0154565	-0.230956	0.0423626	-1.37302
other.Gaba	35.Lamp5.Gaba	Prdx2	1.39102e-06	0.420977	0.68953	-0.105932	0.0115816	1.93623
other.Gaba	35.Lamp5.Gaba	Rbm3	9.4793e-06	1.84297	1.81188	0.743015	0.0394623	1.40382
Mixed	40.Mixed	Zfp804b	6.34362e-16	0.522253	0.679409	0.0445875	2.97833e-12	11.526
Mixed	40.Mixed	Utrn	1.99974e-06	0.557027	0.853484	-0.0812802	0.00156479	2.80554
Mixed	40.Mixed	Usp3	8.42597e-06	0.0138724	0.286067	-0.266835	0.00439555	2.35699
Mixed	40.Mixed	Nav3	1.63752e-05	2.613	2.39346	1.22892	0.00698924	2.15557
Mixed	40.Mixed	Ciapin1	2.8035e-05	0.112701	0.329845	-0.173609	0.0109687	1.95985
Mixed	40.Mixed	Fbxw4	3.2568e-05	0.543229	0.782918	-0.029843	0.011762	1.92952
Mixed	40.Mixed	Tagln3	4.39769e-05	1.34033	1.46624	0.391856	0.014748	1.83127
Mixed	40.Mixed	Syt11	9.69274e-05	1.85409	1.93234	0.637974	0.0252819	1.59719
Mixed	40.Mixed	Epha6	0.000141556	1.97349	2.17985	0.555985	0.0349793	1.45619
Mixed	40.Mixed	Csrnp3	0.000205036	0.327865	0.624912	-0.170394	0.0481322	1.31756
Mixed	40.Mixed	Rab25	6.73301e-05	-0.200882	0.140136	-0.418618	0.018595	-1.7306
Mixed	40.Mixed	Dgkd	5.69047e-05	-0.681422	0.514595	-1.45925	0.016698	-1.77734
Mixed	40.Mixed	2024-03-01	5.30932e-05	-0.448011	0.663024	-1.2841	0.0166182	-1.77942
Mixed	40.Mixed	Calml4	1.14479e-05	-0.892765	0.187711	-1.42535	0.00537481	-2.26964
Mixed	40.Mixed	Neurl1a	7.52225e-06	-0.325396	0.145457	-0.596552	0.00439555	-2.35699
Mixed	40.Mixed	Ncbp2	3.19937e-06	-0.824592	0.0355756	-1.1787	0.00214586	-2.6684
Mixed	40.Mixed	Dap	1.13911e-06	-0.375624	0.141019	-0.661745	0.00106962	-2.97077
Mixed	40.Mixed	Socs3	9.3674e-08	-0.19421	0.872483	-1.14172	0.00010995	-3.95881
Mixed	40.Mixed	Ngly1	4.41028e-08	-0.505947	-0.0188006	-0.682591	6.90209e-05	-4.16102
Mixed	40.Mixed	Cfap43	3.95014e-14	-0.085711	0.100044	-0.218864	9.27296e-11	-10.0328
