# Supplementary material for: Single-cell transcriptomics unveils molecular signatures of neuronal vulnerability in a mouse model of prion disease that overlap with Alzheimer’s disease
Source: Nat Commun. 2024 Nov 23;15:10174. doi: 10.1038/s41467-024-54579-2 (PMC11585576; doi:10.1038/s41467-024-54579-2)
Supplement: Supplementary file 7 — Supplementary Data 5 [file 41467_2024_54579_MOESM7_ESM.xlsx]

## Sheet: Slota Prion dataset
Slota Prion Dataset: Genes differentially expressed by vulnerability score
Gene	p-value	coef	ci.hi	ci.lo	FDR	signed(-log10(FDR))	expressed_by
Penk	5.9144e-147	0.285681	0.319239	0.0767981	4.17438e-143	142.379	vulnerable
Foxp1	5.68683e-132	0.829366	0.623754	0.525991	2.00688e-128	127.697	vulnerable
Cacna2d3	1.04785e-129	1.34853	1.05621	0.813243	2.46525e-126	125.608	vulnerable
Rasd2	1.18934e-118	0.354515	0.343968	0.147495	2.0986e-115	114.678	vulnerable
Rgs9	8.77564e-116	0.624561	0.552318	0.313507	8.84835e-113	112.053	vulnerable
Gpr88	3.46195e-115	0.481665	0.532065	0.135665	3.0543e-112	111.515	vulnerable
Gucy1a1	9.53534e-112	0.562307	0.482247	0.297275	6.73005e-109	108.172	vulnerable
Pde1b	4.45307e-111	0.473901	0.389868	0.267099	2.85725e-108	107.544	vulnerable
Hpca	2.71996e-109	0.720193	0.566334	0.432066	1.59979e-106	105.796	vulnerable
Gprin3	5.16909e-106	0.552246	0.498873	0.266701	2.80642e-103	102.552	vulnerable
Pde10a	2.54565e-103	0.893695	0.682787	0.556137	1.19781e-100	99.9216	vulnerable
Adcy5	4.33721e-102	0.589197	0.496143	0.320658	1.91325e-99	98.7182	vulnerable
Pde7b	6.2154e-102	0.929449	0.735958	0.552532	2.58049e-99	98.5883	vulnerable
Phactr1	1.58881e-99	0.808829	0.612496	0.508778	6.22988e-97	96.2055	vulnerable
Alcam	1.42175e-97	1.01312	0.788308	0.616173	5.28143e-95	94.2772	vulnerable
Ptpn5	9.15261e-96	0.499424	0.401351	0.290998	3.22995e-93	92.4908	vulnerable
St8sia3	1.36124e-91	0.47805	0.39034	0.272379	4.57507e-89	88.3396	vulnerable
Tmem158	1.64488e-89	0.360074	0.322897	0.176272	5.27708e-87	86.2776	vulnerable
Gng7	1.26316e-86	0.591841	0.513718	0.306748	3.71474e-84	83.4301	vulnerable
Gnal	1.89e-86	0.735454	0.569345	0.450211	5.33586e-84	83.2728	vulnerable
Nrg1	4.38488e-85	1.17766	0.928443	0.704138	1.19033e-82	81.9243	vulnerable
Ablim2	7.50328e-84	0.573694	0.443251	0.352058	1.96141e-81	80.7074	vulnerable
Strn	1.70562e-82	0.476342	0.39014	0.270211	4.29938e-80	79.3666	vulnerable
Scn4b	3.36117e-82	0.196337	0.231674	0.0405069	8.18038e-80	79.0872	vulnerable
Kcnab1	4.05858e-82	0.926195	0.725135	0.558844	9.54848e-80	79.0201	vulnerable
Cpne5	1.2221e-78	0.607171	0.48812	0.353597	2.6955e-76	75.5694	vulnerable
Rarb	1.21517e-78	0.44858	0.448157	0.173707	2.6955e-76	75.5694	vulnerable
Cacnb2	1.53526e-78	0.770457	0.59896	0.469121	3.28359e-76	75.4837	vulnerable
Pou3f1	4.35205e-75	0.256697	0.247445	0.108413	8.53243e-73	72.0689	vulnerable
Kcnip2	4.63862e-74	0.543848	0.43192	0.322014	8.61562e-72	71.0647	vulnerable
Tesc	9.00723e-74	0.423883	0.358234	0.229392	1.63008e-71	70.7878	vulnerable
Ivns1abp	1.1681e-72	0.459093	0.365713	0.270725	2.01085e-70	69.6966	vulnerable
Itgb1bp1	4.36314e-69	0.227061	0.208356	0.106416	7.33215e-67	66.1348	vulnerable
Spock3	7.9046e-69	0.483616	0.410116	0.260319	1.29746e-66	65.8869	vulnerable
Syndig1	1.38287e-68	0.523739	0.419657	0.3064	2.21825e-66	65.654	vulnerable
Gnb5	4.03605e-68	0.233484	0.232952	0.0907252	6.1927e-66	65.2081	vulnerable
Grm7	5.11445e-68	0.806043	0.678366	0.439048	7.68038e-66	65.1146	vulnerable
Elmod1	6.10652e-68	0.437956	0.355603	0.251533	8.97912e-66	65.0468	vulnerable
Ric8b	2.69737e-67	0.295733	0.257781	0.152192	3.88531e-65	64.4106	vulnerable
Pde1c	2.80664e-67	0.352487	0.324425	0.164225	3.96186e-65	64.4021	vulnerable
Rgs2	1.06306e-66	0.497769	0.403904	0.28615	1.47119e-64	63.8323	vulnerable
Sv2b	3.01048e-66	0.0350009	0.149969	-0.101447	4.00905e-64	63.397	vulnerable
Dach1	4.02434e-66	0.505794	0.476868	0.224311	5.25996e-64	63.279	vulnerable
Sgcz	5.8828e-66	1.07803	0.870514	0.623959	7.54923e-64	63.1221	vulnerable
Arpp21	5.1335e-65	0.500208	0.400715	0.29272	6.24694e-63	62.2043	vulnerable
Cyld	5.06383e-65	0.360017	0.291434	0.207654	6.24694e-63	62.2043	vulnerable
Osbpl8	2.21242e-64	0.417383	0.334652	0.243964	2.60254e-62	61.5846	vulnerable
Myo1b	3.76398e-64	0.380792	0.327538	0.200352	4.35511e-62	61.361	vulnerable
Lpl	7.46582e-64	0.357503	0.311827	0.183777	8.49899e-62	61.0706	vulnerable
Ppp1r1b	1.27254e-63	0.394127	0.408261	0.138114	1.40337e-61	60.8528	vulnerable
Pde4b	1.94998e-63	0.787918	0.62972	0.462567	2.11738e-61	60.6742	vulnerable
Srgap1	2.06535e-63	0.352841	0.338399	0.150742	2.20867e-61	60.6559	vulnerable
Arpp19	3.71178e-63	0.578547	0.455239	0.346797	3.91012e-61	60.4078	vulnerable
Npas2	1.06331e-62	0.530776	0.43114	0.304672	1.07212e-60	59.9698	vulnerable
Zswim6	1.66423e-62	0.411117	0.350825	0.219105	1.65439e-60	59.7814	vulnerable
Gucy1b1	8.68588e-62	0.366192	0.304482	0.203167	8.51457e-60	59.0698	vulnerable
Rbms1	2.55338e-61	0.42359	0.373114	0.214106	2.46873e-59	58.6075	vulnerable
Unc13c	9.87321e-61	0.487933	0.437071	0.239348	9.41691e-59	58.0261	vulnerable
B3gnt2	1.905e-60	0.365054	0.305296	0.200777	1.79273e-58	57.7465	vulnerable
Pard3	2.23867e-58	0.490895	0.415035	0.26549	1.95069e-56	55.7098	vulnerable
Galnt13	4.87257e-58	0.449779	0.373445	0.250081	4.19397e-56	55.3774	vulnerable
Ypel2	9.47979e-58	0.350856	0.289632	0.196758	8.06125e-56	55.0936	vulnerable
Calb1	1.6651e-57	0.639799	0.523468	0.363482	1.38262e-55	54.8593	vulnerable
Hs6st3	1.8135e-57	0.991033	0.790143	0.583721	1.48833e-55	54.8273	vulnerable
Cacng4	9.20624e-57	0.1918	0.194704	0.0711869	7.30086e-55	54.1366	vulnerable
Tbc1d8	1.44538e-56	0.185463	0.168164	0.0889419	1.1335e-54	53.9456	vulnerable
Akap9	1.50213e-56	0.313169	0.259793	0.174351	1.16506e-54	53.9337	vulnerable
Ppp2r2a	6.53433e-55	0.38626	0.315691	0.219779	4.80409e-53	52.3184	vulnerable
Cdh8	3.46549e-54	0.704932	0.563301	0.413942	2.44594e-52	51.6116	vulnerable
Lrrk2	9.25701e-54	0.419142	0.341038	0.240016	6.28231e-52	51.2019	vulnerable
Kcnk2	2.06333e-53	0.436856	0.37699	0.22862	1.38695e-51	50.8579	vulnerable
Gabra4	3.39092e-53	0.389471	0.316521	0.223402	2.25784e-51	50.6463	vulnerable
Ppp1r9a	8.2546e-53	0.348931	0.276003	0.207719	5.39453e-51	50.268	vulnerable
Kazn	1.3664e-52	0.290369	0.245899	0.156638	8.7673e-51	50.0571	vulnerable
Akap5	2.76552e-52	0.449626	0.371726	0.251589	1.75847e-50	49.7549	vulnerable
Rora	3.74034e-52	0.531496	0.420532	0.316277	2.33622e-50	49.6315	vulnerable
Caln1	4.31523e-52	0.528881	0.428717	0.304468	2.64843e-50	49.577	vulnerable
Grid2	5.89534e-52	0.731533	0.633744	0.380376	3.58701e-50	49.4453	vulnerable
Bcr	8.12632e-52	0.334123	0.276808	0.186385	4.90219e-50	49.3096	vulnerable
Rap1gap	8.22167e-52	0.438047	0.353355	0.253907	4.91767e-50	49.3082	vulnerable
Rasgrp2	8.71283e-52	0.111898	0.11864	0.036483	5.16766e-50	49.2867	vulnerable
Plppr1	2.40328e-51	0.37072	0.313391	0.200537	1.40185e-49	48.8533	vulnerable
Arl15	2.4883e-51	0.460947	0.377876	0.261132	1.43954e-49	48.8418	vulnerable
Smpd3	2.99707e-51	0.446837	0.353895	0.265552	1.71978e-49	48.7645	vulnerable
Slc24a4	3.47105e-51	0.369598	0.311117	0.201255	1.9757e-49	48.7043	vulnerable
Fig4	5.45235e-51	0.167071	0.148711	0.0828978	3.03013e-49	48.5185	vulnerable
Vav3	7.08586e-50	0.376272	0.337286	0.184338	3.8769e-48	47.4115	vulnerable
Cobl	4.57161e-49	0.511652	0.444391	0.264909	2.46309e-47	46.6085	vulnerable
Ryr3	6.63803e-49	0.585091	0.475022	0.336085	3.54934e-47	46.4499	vulnerable
Actn1	2.3878e-48	0.360824	0.294298	0.20591	1.24837e-46	45.9037	vulnerable
Htr2c	4.29687e-48	0.40684	0.381067	0.182934	2.21367e-46	45.6549	vulnerable
Nsg1	4.59013e-48	0.213576	0.21177	0.0843102	2.34762e-46	45.6294	vulnerable
Cd302	9.83815e-48	0.223585	0.207496	0.102459	4.92466e-46	45.3076	vulnerable
Dbp	3.35837e-47	0.351702	0.292934	0.194628	1.66925e-45	44.7775	vulnerable
Vat1l	3.61863e-47	0.325207	0.308276	0.142556	1.78604e-45	44.7481	vulnerable
Actn2	1.06317e-46	0.167381	0.16236	0.0696798	5.13964e-45	44.2891	vulnerable
Rcan2	4.06897e-46	0.425103	0.35942	0.229897	1.94851e-44	43.7103	vulnerable
Epb41	5.3141e-46	0.446323	0.36162	0.257115	2.51724e-44	43.5991	vulnerable
Fras1	8.26835e-46	0.353916	0.313538	0.177095	3.86477e-44	43.4129	vulnerable
Foxo1	1.25042e-45	0.331582	0.286448	0.173222	5.76829e-44	43.239	vulnerable
Sorcs3	3.99361e-45	0.574123	0.476558	0.319345	1.80685e-43	42.7431	vulnerable
Grm5	1.17096e-44	0.421749	0.332103	0.252566	5.19787e-43	42.2842	vulnerable
Car11	1.84371e-44	0.291228	0.249349	0.154378	8.13306e-43	42.0897	vulnerable
Kctd8	7.17837e-44	0.368104	0.343743	0.166558	3.12746e-42	41.5048	vulnerable
Dcc	1.32382e-43	0.728425	0.589875	0.419936	5.69728e-42	41.2443	vulnerable
Lzts3	4.99055e-43	0.319626	0.27004	0.173057	2.12189e-41	40.6733	vulnerable
Mpped2	1.31944e-42	0.357653	0.314461	0.181352	5.57641e-41	40.2536	vulnerable
Slit3	1.67598e-42	0.668741	0.550635	0.376437	7.04109e-41	40.1524	vulnerable
Gabrd	1.77421e-42	0.224026	0.205747	0.104819	7.36612e-41	40.1328	vulnerable
Gpc6	2.13964e-42	0.481382	0.416084	0.251253	8.77999e-41	40.0565	vulnerable
Sncaip	2.38642e-42	0.223624	0.216319	0.093689	9.73602e-41	40.0116	vulnerable
Tomm70a	3.01214e-42	0.285952	0.243332	0.153082	1.21484e-40	39.9155	vulnerable
Ppp3ca	4.16038e-42	0.381401	0.301349	0.227385	1.66841e-40	39.7777	vulnerable
Slc2a13	7.56077e-42	0.537547	0.441745	0.303453	2.99797e-40	39.5232	vulnerable
Rtn4rl1	8.38694e-42	0.276825	0.239655	0.144106	3.30698e-40	39.4806	vulnerable
Thsd7a	9.51396e-42	0.620959	0.520009	0.340823	3.73053e-40	39.4282	vulnerable
Pdp1	3.66921e-41	0.32236	0.275894	0.170992	1.40746e-39	38.8516	vulnerable
Camk4	4.47582e-41	0.459778	0.374057	0.263331	1.70575e-39	38.7681	vulnerable
Dgkb	6.87893e-41	0.345281	0.329452	0.149209	2.56329e-39	38.5912	vulnerable
Adgrl2	1.19716e-40	0.491854	0.40456	0.277295	4.40081e-39	38.3565	vulnerable
Cdc42ep3	1.423e-40	0.153516	0.153348	0.0594703	5.20389e-39	38.2837	vulnerable
Plk2	7.69949e-40	0.415832	0.341535	0.234931	2.7446e-38	37.5615	vulnerable
Lrrc4c	7.76504e-40	0.558147	0.449152	0.324604	2.75405e-38	37.56	vulnerable
Dclk3	7.98959e-40	0.196951	0.188	0.0850317	2.81953e-38	37.5498	vulnerable
Ppp1r2	1.3304e-39	0.328689	0.278927	0.176732	4.64849e-38	37.3327	vulnerable
Kctd16	1.40831e-39	0.591921	0.546798	0.273778	4.87249e-38	37.3122	vulnerable
Pmepa1	1.53708e-39	0.41326	0.334186	0.238714	5.29207e-38	37.2764	vulnerable
Fstl4	2.28495e-39	0.523271	0.428073	0.297335	7.75346e-38	37.1105	vulnerable
Pde8b	2.37317e-39	0.467991	0.403508	0.245265	8.01428e-38	37.0961	vulnerable
Kcnn3	3.30319e-39	0.243503	0.216512	0.121055	1.11019e-37	36.9546	vulnerable
Gpm6b	4.8906e-39	0.378787	0.30595	0.21916	1.6282e-37	36.7883	vulnerable
Mark1	6.88728e-39	0.367462	0.303986	0.205424	2.27151e-37	36.6437	vulnerable
Adamts3	1.92857e-38	0.227311	0.202283	0.112837	6.24396e-37	36.2045	vulnerable
Kif17	6.04583e-38	0.184706	0.163641	0.0924161	1.93961e-36	35.7123	vulnerable
Tmem178b	3.03049e-37	0.500535	0.431863	0.262026	9.54874e-36	35.0201	vulnerable
Inf2	5.72346e-37	0.183682	0.174581	0.0800565	1.77957e-35	34.7497	vulnerable
Nedd4l	6.23508e-37	0.291649	0.239854	0.164457	1.93014e-35	34.7144	vulnerable
Unc5c	1.02864e-36	0.430428	0.429771	0.166929	3.15658e-35	34.5008	vulnerable
Gpr158	1.86106e-36	0.385263	0.312455	0.221633	5.66179e-35	34.247	vulnerable
Rgs20	8.93071e-36	0.28361	0.250809	0.142358	2.65962e-34	33.5752	vulnerable
Necab2	9.3503e-36	0.181675	0.171593	0.0802615	2.77288e-34	33.5571	vulnerable
Grm3	1.09146e-35	0.553335	0.471576	0.295509	3.21303e-34	33.4931	vulnerable
Rasgef1b	1.44641e-35	0.525297	0.450479	0.277737	4.23602e-34	33.373	vulnerable
Ngef	2.31488e-35	0.411558	0.341369	0.229171	6.66479e-34	33.1762	vulnerable
Sh2d5	2.44183e-35	0.215515	0.191567	0.107201	6.9775e-34	33.1563	vulnerable
Zfhx3	2.70123e-35	0.352464	0.310186	0.178433	7.68763e-34	33.1142	vulnerable
AI593442	3.34401e-35	0.440608	0.361176	0.249637	9.40321e-34	33.0267	vulnerable
Sorcs1	4.46683e-35	0.543437	0.452551	0.300812	1.25107e-33	32.9027	vulnerable
Rgs8	8.15717e-35	0.249704	0.22705	0.119113	2.24896e-33	32.648	vulnerable
Rbm24	9.69807e-35	0.255541	0.219842	0.134413	2.66338e-33	32.5746	vulnerable
Kctd1	1.31503e-34	0.365743	0.30099	0.206037	3.56979e-33	32.4474	vulnerable
Zdhhc14	1.47912e-34	0.350704	0.290007	0.196172	3.99985e-33	32.398	vulnerable
Lmo7	1.69515e-34	0.406081	0.338819	0.224128	4.56655e-33	32.3404	vulnerable
Tle1	4.9347e-34	0.28619	0.243284	0.15346	1.31431e-32	31.8813	vulnerable
Pde2a	6.76987e-34	0.336699	0.276076	0.190687	1.78958e-32	31.7472	vulnerable
Arhgap6	8.55503e-34	0.229246	0.215164	0.102639	2.24466e-32	31.6488	vulnerable
Kcnip4	8.54282e-34	0.801535	0.684882	0.426282	2.24466e-32	31.6488	vulnerable
Pcmtd1	1.34279e-33	0.245858	0.199457	0.141374	3.47159e-32	31.4595	vulnerable
Hlf	1.3755e-33	0.409109	0.336291	0.230854	3.54316e-32	31.4506	vulnerable
Ptn	3.37651e-33	0.49348	0.421562	0.262546	8.63457e-32	31.0638	vulnerable
Ldb2	4.37236e-33	0.400082	0.359834	0.194797	1.1061e-31	30.9562	vulnerable
Nell1	1.01677e-32	0.402277	0.348305	0.209369	2.53582e-31	30.5959	vulnerable
Slmap	1.02974e-32	0.241812	0.207847	0.127376	2.55912e-31	30.5919	vulnerable
Vstm2l	1.67358e-32	0.276961	0.235117	0.148832	4.13012e-31	30.384	vulnerable
Sgk3	3.92066e-32	0.196196	0.176124	0.0958614	9.5751e-31	30.0189	vulnerable
Abat	8.80995e-32	0.0829556	0.101471	0.0135298	2.12947e-30	29.6717	vulnerable
Xkr6	9.27407e-32	0.432335	0.35744	0.241904	2.23401e-30	29.6509	vulnerable
Mbnl2	1.15008e-31	0.231924	0.192183	0.129332	2.76099e-30	29.5589	vulnerable
Camkv	1.657e-31	0.169525	0.169691	0.0653208	3.95105e-30	29.4033	vulnerable
Neto2	1.74076e-31	0.0512246	0.085909	-0.0148967	4.1368e-30	29.3833	vulnerable
Kcnq5	2.22142e-31	0.610798	0.525282	0.321464	5.24374e-30	29.2804	vulnerable
Utrn	2.34949e-31	0.291794	0.252286	0.152226	5.52756e-30	29.2575	vulnerable
Strip2	6.2144e-31	0.138752	0.148736	0.0436159	1.44757e-29	28.8394	vulnerable
Shisa9	6.75827e-31	0.445187	0.377658	0.239502	1.56907e-29	28.8044	vulnerable
Sv2c	6.8819e-31	0.21287	0.201742	0.0933594	1.59254e-29	28.7979	vulnerable
Pcsk2	1.70685e-30	0.342679	0.277464	0.197589	3.88611e-29	28.4105	vulnerable
Myh10	2.70895e-30	0.274542	0.228209	0.152388	6.10855e-29	28.2141	vulnerable
S100pbp	2.77078e-30	0.187652	0.167079	0.093062	6.22809e-29	28.2056	vulnerable
Diaph2	2.98985e-30	0.346035	0.294411	0.185295	6.69916e-29	28.174	vulnerable
Frmd5	5.41782e-30	0.423818	0.37421	0.213327	1.18755e-28	27.9253	vulnerable
Cntn4	7.37544e-30	0.665416	0.569412	0.353051	1.60666e-28	27.7941	vulnerable
Mtcl1	8.1841e-30	0.351107	0.296997	0.189741	1.77188e-28	27.7516	vulnerable
Camk2n1	1.33358e-29	0.391379	0.317996	0.224571	2.86092e-28	27.5435	vulnerable
Filip1	1.93373e-29	0.206788	0.193023	0.0936457	4.12335e-28	27.3847	vulnerable
Ptprt	2.32806e-29	0.416875	0.364085	0.213827	4.94922e-28	27.3055	vulnerable
Lrrc49	4.74332e-29	0.243928	0.215852	0.122304	9.99353e-28	27.0003	vulnerable
Adam23	5.09465e-29	0.359616	0.310462	0.188072	1.07018e-27	26.9705	vulnerable
Rnf150	5.58025e-29	0.337385	0.279023	0.188692	1.16871e-27	26.9323	vulnerable
Ap1s1	5.59832e-29	0.250016	0.221172	0.125423	1.16902e-27	26.9322	vulnerable
Fat3	9.72426e-29	0.45143	0.3751	0.250715	2.01864e-27	26.6949	vulnerable
Rgs4	1.04251e-28	0.37116	0.316961	0.197577	2.15779e-27	26.666	vulnerable
Sorbs2	1.21233e-28	0.359541	0.300443	0.197987	2.48018e-27	26.6055	vulnerable
Robo1	1.6392e-28	0.520966	0.45062	0.271593	3.31504e-27	26.4795	vulnerable
Itpr1	2.77306e-28	0.393763	0.328114	0.217758	5.54456e-27	26.2561	vulnerable
Mbnl1	3.68677e-28	0.287501	0.242868	0.155693	7.30933e-27	26.1361	vulnerable
Kcna4	5.93221e-28	0.145988	0.151669	0.0507132	1.16954e-26	25.932	vulnerable
Unc5d	6.32479e-28	0.374025	0.355901	0.162608	1.24346e-26	25.9054	vulnerable
Ppp4r4	9.06119e-28	0.231577	0.202435	0.118599	1.76668e-26	25.7528	vulnerable
Mapk4	1.31364e-27	0.328541	0.287673	0.167781	2.54018e-26	25.5951	vulnerable
Thrb	1.5861e-27	0.404412	0.380202	0.180432	3.05867e-26	25.5145	vulnerable
Cdk17	1.75264e-27	0.236109	0.196081	0.131235	3.36146e-26	25.4735	vulnerable
Slc4a4	2.51481e-27	0.395425	0.348551	0.199625	4.74586e-26	25.3237	vulnerable
Zfhx4	2.6814e-27	0.210502	0.186758	0.10506	5.04675e-26	25.297	vulnerable
Inpp5f	2.79942e-27	0.245878	0.21526	0.1256	5.24093e-26	25.2806	vulnerable
Ramp1	4.01065e-27	0.337531	0.283185	0.184732	7.4297e-26	25.129	vulnerable
Tenm4	4.4598e-27	0.344799	0.288415	0.189578	8.24011e-26	25.0841	vulnerable
Rgs7bp	4.49566e-27	0.252523	0.20871	0.141361	8.28469e-26	25.0817	vulnerable
Prkd1	4.63743e-27	0.300152	0.272571	0.143527	8.52368e-26	25.0694	vulnerable
Tpm1	7.81424e-27	0.195282	0.19172	0.0789982	1.42147e-25	24.8473	vulnerable
Gsg1l	9.25911e-27	0.280071	0.243482	0.144779	1.67997e-25	24.7747	vulnerable
Ptprd	9.80901e-27	0.192516	0.295125	-0.0282414	1.77064e-25	24.7519	vulnerable
Klhl29	1.32043e-26	0.317682	0.281772	0.158629	2.35344e-25	24.6283	vulnerable
Mpp6	4.5895e-26	0.313793	0.266324	0.168686	7.9785e-25	24.0981	vulnerable
Trank1	6.36931e-26	0.287837	0.251339	0.147687	1.09113e-24	23.9621	vulnerable
Tmem47	7.26161e-26	0.257658	0.219252	0.137937	1.23798e-24	23.9073	vulnerable
Gcnt2	8.85063e-26	0.179123	0.157541	0.0907762	1.50525e-24	23.8224	vulnerable
Serpine2	1.43341e-25	0.24962	0.222723	0.123323	2.42033e-24	23.6161	vulnerable
Efnb2	1.43943e-25	0.32738	0.278036	0.17581	2.4247e-24	23.6153	vulnerable
Ntm	1.45756e-25	0.486494	0.422075	0.252349	2.4494e-24	23.6109	vulnerable
Rerg	1.62284e-25	0.132173	0.121333	0.0618966	2.72067e-24	23.5653	vulnerable
Cnksr2	1.74165e-25	0.262135	0.215141	0.148255	2.91294e-24	23.5357	vulnerable
Ankrd63	2.12627e-25	0.0578076	0.0694182	0.0107202	3.53944e-24	23.4511	vulnerable
Ccm2	2.3492e-25	0.142788	0.132519	0.0654276	3.89217e-24	23.4098	vulnerable
Itpka	3.26945e-25	0.383654	0.324255	0.207602	5.37896e-24	23.2693	vulnerable
Sorcs2	5.64707e-25	0.194698	0.17847	0.0914381	9.1206e-24	23.04	vulnerable
Frmd4b	5.90287e-25	0.318273	0.291796	0.149423	9.51197e-24	23.0217	vulnerable
Cntn5	7.30763e-25	0.561258	0.474265	0.303804	1.16691e-23	22.933	vulnerable
Chn1	7.52509e-25	0.32284	0.278458	0.169093	1.19622e-23	22.9222	vulnerable
Ppp1ca	1.00874e-24	0.214418	0.195072	0.102174	1.59634e-23	22.7969	vulnerable
Rnf144a	1.16761e-24	0.104432	0.102559	0.0422145	1.8395e-23	22.7353	vulnerable
Flrt3	1.9583e-24	0.216461	0.191792	0.108286	3.06468e-23	22.5136	vulnerable
Nlgn1	5.53498e-24	0.447707	0.379899	0.240755	8.54833e-23	22.0681	vulnerable
Fgf14	9.47761e-24	0.287843	0.241343	0.157693	1.4479e-22	21.8393	vulnerable
Arhgap20	1.29248e-23	0.250599	0.217084	0.13032	1.97027e-22	21.7055	vulnerable
Dlgap3	1.61469e-23	0.226687	0.200214	0.114041	2.45086e-22	21.6107	vulnerable
Elmo1	1.62804e-23	0.29236	0.26227	0.143027	2.46581e-22	21.608	vulnerable
Slc22a23	1.67015e-23	0.30451	0.256898	0.165242	2.52418e-22	21.5979	vulnerable
Slc6a1	2.04861e-23	0.145945	0.15152	0.0508027	3.08955e-22	21.5101	vulnerable
Clip4	3.54704e-23	0.0884992	0.0967925	0.0258935	5.28164e-22	21.2772	vulnerable
Chd4	3.90971e-23	0.192731	0.172709	0.0944724	5.80942e-22	21.2359	vulnerable
Sez6	5.02279e-23	0.0541445	0.0871267	-0.0120665	7.44766e-22	21.128	vulnerable
Cep126	5.44983e-23	0.199554	0.180576	0.096065	8.06392e-22	21.0935	vulnerable
Arhgef9	5.53754e-23	0.184703	0.156571	0.099482	8.15948e-22	21.0883	vulnerable
Mink1	6.98731e-23	0.212207	0.189326	0.104856	1.02316e-21	20.9901	vulnerable
Kcnq3	1.08653e-22	0.315646	0.274951	0.162626	1.56825e-21	20.8046	vulnerable
Jcad	2.11383e-22	0.225329	0.201029	0.111343	3.00795e-21	20.5217	vulnerable
Spock1	2.17078e-22	0.282358	0.292199	0.0992317	3.08277e-21	20.5111	vulnerable
Scmh1	2.92997e-22	0.207798	0.195192	0.0928764	4.14424e-21	20.3826	vulnerable
Slc6a6	3.08219e-22	0.203086	0.189023	0.0925142	4.35082e-21	20.3614	vulnerable
Phf24	3.98156e-22	0.281277	0.248427	0.141506	5.58685e-21	20.2528	vulnerable
Pdzd2	5.91917e-22	0.321917	0.288315	0.157956	8.22392e-21	20.0849	vulnerable
Kirrel3	6.20616e-22	0.559914	0.47531	0.300896	8.60571e-21	20.0652	vulnerable
Osbp2	6.38291e-22	0.251152	0.219119	0.129051	8.83344e-21	20.0539	vulnerable
Lmtk2	7.45784e-22	0.243438	0.212554	0.124923	1.02407e-20	19.9897	vulnerable
Arel1	1.11273e-21	0.174952	0.162958	0.0795768	1.51323e-20	19.8201	vulnerable
Pdlim7	1.60398e-21	0.197028	0.175757	0.0973819	2.16048e-20	19.6654	vulnerable
Cntnap5a	2.5988e-21	0.431728	0.393769	0.204732	3.46736e-20	19.46	vulnerable
Pdcd6	2.87588e-21	0.126704	0.128702	0.0469476	3.82981e-20	19.4168	vulnerable
Inka2	2.92813e-21	0.285325	0.241487	0.154058	3.89204e-20	19.4098	vulnerable
Prkar2b	3.47039e-21	0.305613	0.261607	0.162062	4.60414e-20	19.3369	vulnerable
Ppp1r7	3.52912e-21	0.194226	0.184442	0.0848124	4.67327e-20	19.3304	vulnerable
Fndc3b	3.83154e-21	0.214691	0.194	0.103624	5.03594e-20	19.2979	vulnerable
Phlda1	4.20797e-21	0.0995215	0.0938546	0.0441114	5.51018e-20	19.2588	vulnerable
Mn1	6.33068e-21	0.131856	0.122604	0.0601873	8.22872e-20	19.0847	vulnerable
Ajap1	7.20598e-21	0.245171	0.211941	0.127939	9.33207e-20	19.03	vulnerable
B3galt5	8.76474e-21	0.120565	0.111448	0.0556909	1.13092e-19	18.9466	vulnerable
Fnbp1l	9.21124e-21	0.356805	0.306972	0.187665	1.18421e-19	18.9266	vulnerable
Hrh3	9.49141e-21	0.188005	0.177672	0.0829587	1.21801e-19	18.9144	vulnerable
Ktn1	1.20543e-20	0.164694	0.149762	0.0785523	1.5385e-19	18.8129	vulnerable
Lamp5	1.58778e-20	0.140092	0.135196	0.0590129	2.02285e-19	18.694	vulnerable
Wdr17	1.76888e-20	0.337843	0.286065	0.182284	2.2495e-19	18.6479	vulnerable
Cap2	1.89105e-20	0.254827	0.218649	0.134616	2.39623e-19	18.6205	vulnerable
Agfg2	2.13551e-20	0.213828	0.189625	0.106804	2.70116e-19	18.5685	vulnerable
Lhfpl3	2.46967e-20	0.303223	0.271609	0.148747	3.09608e-19	18.5092	vulnerable
Ago4	2.72194e-20	0.0928582	0.0875349	0.0411939	3.40629e-19	18.4677	vulnerable
Arglu1	2.80422e-20	0.179538	0.159267	0.0896258	3.50305e-19	18.4556	vulnerable
Necab1	3.14277e-20	0.284823	0.253738	0.14111	3.91902e-19	18.4068	vulnerable
Rabgap1l	3.60206e-20	0.222915	0.187289	0.121737	4.46808e-19	18.3499	vulnerable
C2cd2l	3.62088e-20	0.139668	0.137495	0.0561253	4.48354e-19	18.3484	vulnerable
Clmp	4.02709e-20	0.130565	0.124833	0.0561685	4.9778e-19	18.303	vulnerable
Fam102b	4.35091e-20	0.077158	0.0850033	0.0219604	5.35928e-19	18.2709	vulnerable
Tlnrd1	4.88149e-20	0.0814616	0.0782013	0.0347284	6.00236e-19	18.2217	vulnerable
Tafa2	8.63903e-20	0.260455	0.256226	0.104841	1.04947e-18	17.979	vulnerable
Cdh7	1.53531e-19	0.148785	0.135084	0.0711759	1.8429e-18	17.7345	vulnerable
Trerf1	1.61601e-19	0.239228	0.216988	0.114653	1.93319e-18	17.7137	vulnerable
Hras	2.01642e-19	0.160738	0.16277	0.0600601	2.39191e-18	17.6213	vulnerable
Lypd1	2.13088e-19	0.227207	0.210578	0.104397	2.52345e-18	17.598	vulnerable
Sh3rf3	2.47561e-19	0.00751248	0.0994103	-0.0889958	2.91701e-18	17.5351	vulnerable
Slk	2.60643e-19	0.241689	0.21548	0.119572	3.05584e-18	17.5149	vulnerable
Dbpht2	2.80727e-19	0.242842	0.212824	0.123825	3.26959e-18	17.4855	vulnerable
Sowaha	3.41995e-19	0.198953	0.176829	0.0989784	3.9766e-18	17.4005	vulnerable
Fry	4.32147e-19	0.235029	0.200719	0.1251	4.97569e-18	17.3031	vulnerable
Agbl4	6.03935e-19	0.172356	0.23635	0.00258656	6.86405e-18	17.1634	vulnerable
Skap2	6.22681e-19	0.172595	0.166186	0.0730821	7.06573e-18	17.1508	vulnerable
Sesn3	6.84737e-19	0.195202	0.18361	0.0869974	7.75742e-18	17.1103	vulnerable
Lin7a	8.98021e-19	0.308723	0.266753	0.161227	1.0125e-17	16.9946	vulnerable
Tmem164	9.01433e-19	0.20563	0.17979	0.105274	1.01472e-17	16.9937	vulnerable
Cyp46a1	1.24104e-18	0.191015	0.174526	0.0902764	1.38596e-17	16.8582	vulnerable
Spred1	1.47335e-18	0.206383	0.180636	0.105471	1.6402e-17	16.7851	vulnerable
Arhgap32	1.50172e-18	0.221651	0.189949	0.117324	1.66915e-17	16.7775	vulnerable
Gripap1	1.62097e-18	0.155654	0.149998	0.0657842	1.79887e-17	16.745	vulnerable
Arhgap26	2.34634e-18	0.208612	0.226821	0.0623756	2.59568e-17	16.5857	vulnerable
Satb2	2.48013e-18	0.169271	0.190377	0.0442826	2.73085e-17	16.5637	vulnerable
Htr4	2.57802e-18	0.187589	0.196043	0.0640102	2.82542e-17	16.5489	vulnerable
Nucb2	2.69674e-18	0.143147	0.131867	0.0665766	2.95094e-17	16.53	vulnerable
Klhl13	2.95358e-18	0.116771	0.1141	0.0477798	3.22699e-17	16.4912	vulnerable
Prmt8	3.01539e-18	0.259369	0.225298	0.134265	3.28944e-17	16.4829	vulnerable
Stum	3.27627e-18	0.189184	0.176683	0.0855816	3.56301e-17	16.4482	vulnerable
Mical3	3.58845e-18	0.186576	0.176314	0.0823351	3.89052e-17	16.41	vulnerable
Ap1ar	4.13784e-18	0.169717	0.158816	0.0764624	4.44519e-17	16.3521	vulnerable
Kctd17	4.13425e-18	0.125339	0.124065	0.049692	4.44519e-17	16.3521	vulnerable
Rgs14	4.12972e-18	0.0811364	0.0791866	0.0332924	4.44519e-17	16.3521	vulnerable
Xkr4	4.33943e-18	0.0791718	0.162466	-0.0527101	4.65466e-17	16.3321	vulnerable
Nap1l1	4.51041e-18	0.157569	0.14223	0.0762067	4.81611e-17	16.3173	vulnerable
Slc35f1	5.02378e-18	0.183576	0.228254	0.0262364	5.34003e-17	16.2725	vulnerable
Nebl	5.22012e-18	0.247115	0.229198	0.113376	5.54039e-17	16.2565	vulnerable
Grid1	5.70599e-18	0.329949	0.29228	0.165126	6.04697e-17	16.2185	vulnerable
Khdrbs2	7.34753e-18	0.165454	0.215969	0.0133991	7.7517e-17	16.1106	vulnerable
Man1a	7.58215e-18	0.229622	0.206186	0.112138	7.98729e-17	16.0976	vulnerable
Homer1	8.5436e-18	0.224874	0.203073	0.108669	8.94669e-17	16.0483	vulnerable
Phyhip	8.84234e-18	0.256697	0.222991	0.132868	9.23214e-17	16.0347	vulnerable
Mpp7	1.00926e-17	0.0926207	0.0864374	0.0419621	1.05065e-16	15.9785	vulnerable
Mal2	1.12143e-17	0.0334734	0.0870498	-0.0406458	1.1657e-16	15.9334	vulnerable
Nell2	1.24357e-17	0.151047	0.178023	0.0313721	1.28885e-16	15.8898	vulnerable
Bag5	1.48839e-17	0.0990672	0.110901	0.0264353	1.53807e-16	15.813	vulnerable
Ttyh1	2.65115e-17	0.17389	0.164828	0.0762351	2.7158e-16	15.5661	vulnerable
Kitl	3.23156e-17	0.26043	0.226812	0.134221	3.30556e-16	15.4808	vulnerable
Me2	3.48427e-17	0.0778623	0.0794548	0.0284853	3.55375e-16	15.4493	vulnerable
Kdm3a	3.53434e-17	0.148246	0.134834	0.0706794	3.59963e-16	15.4437	vulnerable
Cux1	3.75423e-17	0.21748	0.202498	0.098994	3.80709e-16	15.4194	vulnerable
Enpp5	3.75161e-17	0.19865	0.18334	0.0920478	3.80709e-16	15.4194	vulnerable
Zfp706	3.86406e-17	0.159736	0.155589	0.0658519	3.90724e-16	15.4081	vulnerable
Mettl9	3.91085e-17	0.127847	0.130318	0.046915	3.9489e-16	15.4035	vulnerable
Meg3	4.27296e-17	0.36065	0.332743	0.167224	4.30222e-16	15.3663	vulnerable
Dgkh	4.44645e-17	0.241784	0.2066	0.128584	4.46416e-16	15.3503	vulnerable
Ccdc88c	4.62694e-17	0.115586	0.10754	0.0526954	4.63219e-16	15.3342	vulnerable
Gnb2	5.60774e-17	0.121606	0.122622	0.0459601	5.56307e-16	15.2547	vulnerable
Fkbp1a	6.49435e-17	0.158421	0.146144	0.0734745	6.41079e-16	15.1931	vulnerable
Klhl2	8.50796e-17	0.238813	0.214949	0.116116	8.35176e-16	15.0782	vulnerable
Lingo1	8.924e-17	0.070452	0.118007	-0.0203401	8.73586e-16	15.0587	vulnerable
Ntng1	9.98998e-17	0.0882275	0.119991	0.00231806	9.75233e-16	15.0109	vulnerable
Cacng3	1.08823e-16	0.26781	0.233781	0.137483	1.05941e-15	14.9749	vulnerable
Sntb2	1.25255e-16	0.28786	0.250522	0.148536	1.2177e-15	14.9145	vulnerable
Fam135b	1.54537e-16	0.129398	0.166872	0.012511	1.48802e-15	14.8274	vulnerable
Rhobtb2	1.88209e-16	0.175369	0.162312	0.0808005	1.80487e-15	14.7436	vulnerable
Chmp3	2.07209e-16	0.228722	0.203358	0.113718	1.98168e-15	14.703	vulnerable
Enox1	2.21526e-16	0.314013	0.27851	0.156804	2.11288e-15	14.6751	vulnerable
Erlin1	2.76097e-16	0.140015	0.129127	0.0649752	2.62627e-15	14.5807	vulnerable
Chchd10	2.99219e-16	0.141773	0.169814	0.0267244	2.83856e-15	14.5469	vulnerable
Usp28	3.0619e-16	0.0923028	0.0863042	0.0416546	2.90079e-15	14.5375	vulnerable
Cntn3	3.16569e-16	0.331973	0.300575	0.159637	2.9951e-15	14.5236	vulnerable
Ptprn2	3.18052e-16	0.26973	0.236054	0.137871	3.0051e-15	14.5221	vulnerable
Adora1	3.50556e-16	0.000970046	0.0434919	-0.0421471	3.30778e-15	14.4805	vulnerable
Zfp804a	3.63618e-16	0.260212	0.241142	0.119589	3.42645e-15	14.4652	vulnerable
Spata2l	4.64201e-16	0.102952	0.0955282	0.0471934	4.34527e-15	14.362	vulnerable
Jakmip1	5.43716e-16	0.212163	0.187401	0.10672	5.07612e-15	14.2945	vulnerable
Mgat5b	5.43247e-16	0.181825	0.162071	0.0899912	5.07612e-15	14.2945	vulnerable
Tmtc1	6.3725e-16	0.21821	0.206329	0.0961739	5.91804e-15	14.2278	vulnerable
Sh3kbp1	6.60724e-16	0.225845	0.20192	0.111167	6.11191e-15	14.2138	vulnerable
Lmo4	8.27823e-16	0.255752	0.245775	0.108772	7.62764e-15	14.1176	vulnerable
Baiap2	8.6838e-16	0.188689	0.181409	0.0801689	7.9805e-15	14.098	vulnerable
Mbd2	9.00825e-16	0.083652	0.0974027	0.0185636	8.25717e-15	14.0832	vulnerable
Tmem263	9.79377e-16	0.110721	0.108549	0.0449426	8.95394e-15	14.048	vulnerable
Bhlhe41	1.00653e-15	0.118474	0.109818	0.0544225	9.16656e-15	14.0378	vulnerable
Pik3c2b	1.15225e-15	0.0615296	0.0605039	0.0247943	1.03997e-14	13.983	vulnerable
Smarcd3	1.49574e-15	0.162999	0.14829	0.0776749	1.33632e-14	13.8741	vulnerable
Adgrb3	1.55442e-15	0.242722	0.214581	0.121903	1.38524e-14	13.8585	vulnerable
Arpc1a	1.62322e-15	0.202344	0.19224	0.0882684	1.44291e-14	13.8408	vulnerable
Cntnap5b	1.64561e-15	0.358063	0.315242	0.181138	1.46097e-14	13.8354	vulnerable
Tomm20	1.81864e-15	0.0852584	0.103985	0.0142079	1.6045e-14	13.7947	vulnerable
Erc2	2.06863e-15	0.204175	0.177391	0.105656	1.8205e-14	13.7398	vulnerable
Mras	2.4118e-15	0.219065	0.192602	0.111087	2.10414e-14	13.6769	vulnerable
Dlx6	2.77094e-15	0.0343456	0.0407857	0.00682743	2.40853e-14	13.6182	vulnerable
Fam110b	2.96518e-15	0.151261	0.151677	0.0580162	2.5742e-14	13.5894	vulnerable
Mbtps1	3.20373e-15	0.0843861	0.0841143	0.0328697	2.77447e-14	13.5568	vulnerable
Nrsn2	3.22479e-15	0.106809	0.111039	0.0370299	2.78929e-14	13.5545	vulnerable
Wscd2	3.42664e-15	0.208687	0.18292	0.106382	2.96025e-14	13.5287	vulnerable
Nyap2	3.49307e-15	0.303778	0.26615	0.154976	3.01395e-14	13.5209	vulnerable
Myo5a	3.55171e-15	0.148516	0.133611	0.0722758	3.0608e-14	13.5142	vulnerable
Gap43	3.62177e-15	0.287002	0.287163	0.110705	3.11737e-14	13.5062	vulnerable
Tsc22d1	4.25519e-15	0.18025	0.157389	0.0924895	3.6448e-14	13.4383	vulnerable
Rit2	4.68247e-15	0.223693	0.198858	0.111247	3.99141e-14	13.3989	vulnerable
Kif21a	5.01494e-15	0.0022717	0.0593059	-0.0561567	4.26965e-14	13.3696	vulnerable
Gnao1	5.20249e-15	0.19	0.165029	0.0983676	4.424e-14	13.3542	vulnerable
Mrtfb	6.96801e-15	0.173157	0.15003	0.0900166	5.87577e-14	13.2309	vulnerable
Brinp1	7.86407e-15	0.226209	0.197229	0.116363	6.60769e-14	13.18	vulnerable
Scrn1	8.0363e-15	0.154394	0.155493	0.0585423	6.74438e-14	13.1711	vulnerable
Spats2l	8.10138e-15	0.175334	0.156818	0.086246	6.79092e-14	13.1681	vulnerable
Csmd2	1.05124e-14	0.0379698	0.0938892	-0.0412518	8.77025e-14	13.057	vulnerable
Spry2	1.135e-14	0.125308	0.121322	0.0523916	9.4356e-14	13.0252	vulnerable
Arhgap33	1.16619e-14	0.120075	0.112916	0.0535423	9.68346e-14	13.014	vulnerable
Arhgap18	1.19525e-14	0.14108	0.13739	0.0581886	9.91315e-14	13.0038	vulnerable
Tceal6	1.2021e-14	0.0899139	0.116113	0.00853444	9.95822e-14	13.0018	vulnerable
Smad4	1.30141e-14	0.104057	0.114321	0.0299328	1.0718e-13	12.9699	vulnerable
Tenm2	1.37305e-14	0.343243	0.309048	0.166787	1.12686e-13	12.9481	vulnerable
Chst1	1.37854e-14	0.235489	0.206636	0.119821	1.13005e-13	12.9469	vulnerable
Lrrtm1	1.53414e-14	0.155196	0.140718	0.0744293	1.25469e-13	12.9015	vulnerable
Btg3	1.77514e-14	0.181042	0.166401	0.0845762	1.44343e-13	12.8406	vulnerable
Eml1	2.14975e-14	0.165789	0.152516	0.0773172	1.74002e-13	12.7594	vulnerable
Ppp2r5d	2.29065e-14	0.0943387	0.0919099	0.0388713	1.85194e-13	12.7324	vulnerable
Grm1	2.314e-14	0.242722	0.227153	0.10933	1.86867e-13	12.7285	vulnerable
Mdga2	2.42979e-14	0.251823	0.218976	0.130125	1.95994e-13	12.7078	vulnerable
Plcl1	2.46455e-14	0.240982	0.225401	0.108671	1.98571e-13	12.7021	vulnerable
Fbxl16	2.84843e-14	0.146225	0.144775	0.0579356	2.28977e-13	12.6402	vulnerable
Extl2	3.02342e-14	0.146766	0.138769	0.0646919	2.42217e-13	12.6158	vulnerable
Rgs10	3.02336e-14	0.210257	0.189361	0.102117	2.42217e-13	12.6158	vulnerable
Cacnb4	3.06347e-14	0.180752	0.156499	0.0940761	2.45147e-13	12.6106	vulnerable
Adk	3.09863e-14	0.052355	0.0883714	-0.0157919	2.4768e-13	12.6061	vulnerable
Car12	3.63971e-14	0.136322	0.127187	0.0617956	2.88966e-13	12.5392	vulnerable
Anks1b	3.65133e-14	0.157498	0.13663	0.0817082	2.89304e-13	12.5386	vulnerable
Tef	3.65216e-14	0.173022	0.162871	0.076989	2.89304e-13	12.5386	vulnerable
Chst15	4.12583e-14	0.0898125	0.089755	0.0347516	3.26093e-13	12.4867	vulnerable
Galnt14	4.28276e-14	0.186258	0.18219	0.0760186	3.38117e-13	12.4709	vulnerable
Rnf166	4.44717e-14	0.099947	0.0927376	0.0458183	3.50314e-13	12.4555	vulnerable
Otulinl	5.13262e-14	0.15026	0.140541	0.0677647	4.01174e-13	12.3967	vulnerable
Epb41l2	5.54802e-14	0.151273	0.149227	0.0604821	4.30781e-13	12.3657	vulnerable
Pantr1	6.28575e-14	0.159155	0.1461	0.0745355	4.86456e-13	12.313	vulnerable
Plxna4	6.69038e-14	0.135368	0.181663	0.00599663	5.16073e-13	12.2873	vulnerable
Cap1	7.09726e-14	0.158995	0.152947	0.067467	5.46265e-13	12.2626	vulnerable
Arhgap10	7.46993e-14	0.193593	0.176913	0.0914639	5.73697e-13	12.2413	vulnerable
Etnk1	9.09749e-14	0.156403	0.140262	0.0765593	6.93413e-13	12.159	vulnerable
Foxg1	9.11068e-14	0.12684	0.131658	0.0441791	6.9367e-13	12.1588	vulnerable
Plekha5	9.17974e-14	0.177951	0.161968	0.0847242	6.98175e-13	12.156	vulnerable
Gpr155	1.00157e-13	0.155119	0.148182	0.0668587	7.59301e-13	12.1196	vulnerable
Nup35	1.02323e-13	0.0490238	0.0565937	0.0113677	7.74056e-13	12.1112	vulnerable
Gabrg3	1.33455e-13	0.345066	0.315613	0.16275	1.00205e-12	11.9991	vulnerable
Nomo1	1.58704e-13	0.11715	0.113993	0.0484115	1.18408e-12	11.9266	vulnerable
Gmpr	1.71888e-13	0.187788	0.173246	0.0870831	1.27973e-12	11.8929	vulnerable
Zfyve28	1.78102e-13	0.190995	0.173454	0.0913213	1.32182e-12	11.8788	vulnerable
Zfp462	1.91626e-13	0.180308	0.166525	0.0834346	1.4192e-12	11.848	vulnerable
Shank3	2.12323e-13	0.171138	0.153686	0.0835624	1.56919e-12	11.8043	vulnerable
Ets2	2.27391e-13	0.170758	0.155633	0.0810882	1.67529e-12	11.7759	vulnerable
Pptc7	2.35154e-13	0.0947346	0.101994	0.0293363	1.72887e-12	11.7622	vulnerable
Nkain3	2.48386e-13	0.340539	0.304644	0.167443	1.82425e-12	11.7389	vulnerable
Chmp2a	2.93113e-13	0.183336	0.178997	0.0751612	2.14715e-12	11.6681	vulnerable
Rbck1	3.06935e-13	0.0894872	0.0866234	0.0374323	2.2426e-12	11.6492	vulnerable
Dgat2	3.85906e-13	0.132907	0.125615	0.0586325	2.80218e-12	11.5525	vulnerable
Foxp2	3.90344e-13	0.0339877	0.068454	-0.021337	2.82863e-12	11.5484	vulnerable
Nrgn	4.36253e-13	0.408977	0.365972	0.200991	3.15156e-12	11.5015	vulnerable
Nhs	4.43351e-13	0.135524	0.131266	0.0566102	3.19956e-12	11.4949	vulnerable
Arl3	5.2728e-13	0.183639	0.168796	0.0857824	3.79362e-12	11.4209	vulnerable
Vrk1	5.87426e-13	0.11316	0.106376	0.050497	4.21776e-12	11.3749	vulnerable
Dennd1a	6.04899e-13	0.209992	0.191465	0.0996465	4.3388e-12	11.3626	vulnerable
Acvr1c	6.11044e-13	0.137241	0.128378	0.0618783	4.37842e-12	11.3587	vulnerable
Cntnap2	6.31384e-13	0.408072	0.380117	0.185591	4.50132e-12	11.3467	vulnerable
Ephx4	6.30961e-13	0.1365	0.145861	0.0433671	4.50132e-12	11.3467	vulnerable
Tafa5	6.39117e-13	0.207165	0.190338	0.096854	4.55185e-12	11.3418	vulnerable
Prkcb	7.34006e-13	0.24854	0.219242	0.125308	5.20142e-12	11.2839	vulnerable
Cntn6	9.93725e-13	0.169705	0.164307	0.0709538	6.98577e-12	11.1558	vulnerable
Ppp1r16b	9.93069e-13	0.109788	0.117581	0.0346178	6.98577e-12	11.1558	vulnerable
Adra2c	1.17215e-12	0.0854437	0.0851128	0.0333373	8.19923e-12	11.0862	vulnerable
Unc79	1.31444e-12	0.180642	0.161458	0.088966	9.16732e-12	11.0378	vulnerable
Cyp7b1	1.43047e-12	0.165974	0.160295	0.0697937	9.94704e-12	11.0023	vulnerable
Nup93	1.45642e-12	0.0816805	0.0897878	0.0234455	1.01062e-11	10.9954	vulnerable
Tpd52l1	1.52827e-12	0.207254	0.187317	0.0999978	1.05854e-11	10.9753	vulnerable
Mtus1	1.90195e-12	0.104935	0.099052	0.0464184	1.30711e-11	10.8837	vulnerable
Dock4	1.96321e-12	0.226452	0.213069	0.10086	1.34789e-11	10.8703	vulnerable
Adgrl3	2.6577e-12	0.181987	0.160085	0.092203	1.8095e-11	10.7424	vulnerable
Plxdc2	2.94249e-12	0.265342	0.240151	0.127691	1.99693e-11	10.6996	vulnerable
Chst11	2.94753e-12	0.114284	0.11409	0.0443406	1.99843e-11	10.6993	vulnerable
Vgf	3.26323e-12	0.18591	0.17716	0.0805664	2.20612e-11	10.6564	vulnerable
Them6	3.43759e-12	0.0866205	0.0826932	0.0373883	2.31955e-11	10.6346	vulnerable
Mir100hg	3.74012e-12	0.265671	0.24593	0.122368	2.51408e-11	10.5996	vulnerable
Tdrd7	3.84434e-12	0.114504	0.107383	0.0513527	2.58167e-11	10.5881	vulnerable
Aff3	4.14172e-12	0.200372	0.192436	0.0853386	2.77083e-11	10.5574	vulnerable
Ppp1r1a	5.0802e-12	0.265198	0.24416	0.123482	3.37627e-11	10.4716	vulnerable
Gpx1	5.21409e-12	0.115923	0.112384	0.0483201	3.462e-11	10.4607	vulnerable
Dpy19l3	5.24128e-12	0.167822	0.153092	0.0795587	3.47678e-11	10.4588	vulnerable
Kif5c	6.41644e-12	0.0286936	0.0638428	-0.0240651	4.24833e-11	10.3718	vulnerable
Lcorl	6.48599e-12	0.19615	0.18189	0.0900321	4.29036e-11	10.3675	vulnerable
Gsdme	7.2833e-12	0.125897	0.126576	0.0479542	4.78636e-11	10.32	vulnerable
Cdh6	7.53896e-12	0.127407	0.125907	0.0507157	4.94976e-11	10.3054	vulnerable
Akt2	8.77687e-12	0.120315	0.112515	0.054277	5.72524e-11	10.2422	vulnerable
Chsy3	8.96543e-12	0.226911	0.24943	0.065135	5.83355e-11	10.2341	vulnerable
Zfp827	8.9677e-12	0.117256	0.116765	0.0457861	5.83355e-11	10.2341	vulnerable
Sptbn4	1.1137e-11	0.149156	0.142807	0.0639674	7.21146e-11	10.142	vulnerable
Cttnbp2	1.20146e-11	0.167922	0.151078	0.0817104	7.76549e-11	10.1098	vulnerable
Fam171a1	1.20976e-11	0.160572	0.154854	0.0677451	7.81198e-11	10.1072	vulnerable
Tspoap1	1.22552e-11	0.135103	0.128778	0.0585143	7.90654e-11	10.102	vulnerable
Nnat	1.37409e-11	0.171382	0.161151	0.0764347	8.84078e-11	10.0535	vulnerable
Uchl1	1.46728e-11	0.0391924	0.0994566	-0.0451244	9.43172e-11	10.0254	vulnerable
Cnst	1.59582e-11	0.0787337	0.0823626	0.0267855	1.02394e-10	9.98973	vulnerable
Ctnna1	1.97252e-11	0.118133	0.114785	0.0489825	1.25424e-10	9.90162	vulnerable
Lratd1	2.15355e-11	0.0472385	0.0521251	0.0133613	1.36566e-10	9.86466	vulnerable
Nova1	2.43305e-11	0.188194	0.174668	0.0862242	1.53462e-10	9.814	vulnerable
Sub1	2.4703e-11	0.138032	0.132231	0.0591213	1.55673e-10	9.80779	vulnerable
Ier5l	2.52562e-11	0.121926	0.114629	0.0543972	1.58875e-10	9.79894	vulnerable
Lrrc7	2.6509e-11	0.171856	0.152929	0.085314	1.66459e-10	9.77869	vulnerable
Onecut2	2.67303e-11	0.102406	0.101874	0.0400919	1.677e-10	9.77547	vulnerable
Csmd1	2.73712e-11	0.372905	0.363245	0.15371	1.71416e-10	9.76595	vulnerable
Zcchc7	2.92675e-11	0.184637	0.171704	0.0842565	1.82644e-10	9.7384	vulnerable
Csmd3	3.48397e-11	0.220682	0.199156	0.106773	2.16079e-10	9.66539	vulnerable
Sp9	3.74563e-11	0.0323673	0.0396145	0.0052561	2.319e-10	9.6347	vulnerable
Atxn1	3.75187e-11	0.164901	0.15192	0.0766812	2.31948e-10	9.63461	vulnerable
Fam214a	3.97755e-11	0.129578	0.128912	0.0507204	2.45613e-10	9.60975	vulnerable
Esd	4.0641e-11	0.129095	0.137616	0.0413484	2.50519e-10	9.60116	vulnerable
Ntrk3	4.38932e-11	0.237474	0.213721	0.115488	2.69624e-10	9.56924	vulnerable
Cck	4.42731e-11	0.273981	0.293839	0.0859789	2.71708e-10	9.5659	vulnerable
Fam184b	4.61384e-11	0.0563759	0.0621158	0.0160377	2.82433e-10	9.54909	vulnerable
Synpr	5.55835e-11	0.086245	0.112521	0.00703957	3.38488e-10	9.47046	vulnerable
Rbms3	5.89741e-11	0.18009	0.174193	0.0754655	3.57287e-10	9.44698	vulnerable
C78859	6.05948e-11	0.0831278	0.0846147	0.0306249	3.66476e-10	9.43595	vulnerable
Camkk2	6.44643e-11	0.203138	0.183505	0.0981044	3.89212e-10	9.40981	vulnerable
Nav1	6.65537e-11	0.0169469	0.0601008	-0.0366074	4.00457e-10	9.39744	vulnerable
Wfs1	7.07592e-11	0.0991133	0.105148	0.0322523	4.25037e-10	9.37157	vulnerable
Sumo3	7.41765e-11	0.110798	0.12332	0.0302789	4.45185e-10	9.35146	vulnerable
Tpst1	8.35548e-11	0.108462	0.103419	0.0469406	5.00195e-10	9.30086	vulnerable
Kcnh1	8.52137e-11	0.234293	0.215232	0.109568	5.09694e-10	9.29269	vulnerable
Sdc2	9.07809e-11	0.134951	0.12595	0.0611321	5.41158e-10	9.26668	vulnerable
2024-03-01	1.09127e-10	0.201705	0.235137	0.0444859	6.45071e-10	9.19039	vulnerable
Cdr1os	1.10455e-10	0.151878	0.135617	0.0749308	6.52375e-10	9.1855	vulnerable
Zfp365	1.1979e-10	0.18304	0.17216	0.0815874	7.04563e-10	9.15208	vulnerable
Mest	1.26533e-10	0.114918	0.109425	0.0498853	7.43606e-10	9.12866	vulnerable
Ptch1	1.26779e-10	0.0833178	0.0867779	0.0287251	7.44433e-10	9.12817	vulnerable
Cdh11	1.32192e-10	0.131324	0.170891	0.0111622	7.73642e-10	9.11146	vulnerable
Dhx32	1.32321e-10	0.0763899	0.0810632	0.0248356	7.73754e-10	9.1114	vulnerable
Brinp3	1.3678e-10	0.259707	0.252429	0.107602	7.98503e-10	9.09772	vulnerable
Rgs7	1.3972e-10	0.233846	0.211754	0.112425	8.14995e-10	9.08885	vulnerable
Srm	1.42923e-10	0.0774779	0.0765019	0.0309052	8.32991e-10	9.07936	vulnerable
Clvs1	1.45748e-10	0.162511	0.164026	0.0612616	8.48756e-10	9.07122	vulnerable
Efna5	1.46867e-10	0.277433	0.253081	0.131523	8.54565e-10	9.06825	vulnerable
Dtnbp1	1.47374e-10	0.163457	0.149983	0.0766174	8.56808e-10	9.06712	vulnerable
Rims2	1.68808e-10	0.15725	0.14234	0.0756552	9.76595e-10	9.01029	vulnerable
Bzw2	1.76595e-10	0.181859	0.16671	0.0853998	1.01997e-09	8.99141	vulnerable
Slc12a5	1.8067e-10	0.148839	0.142205	0.0641296	1.0418e-09	8.98221	vulnerable
Reps2	1.97105e-10	0.116166	0.141395	0.0196447	1.13287e-09	8.94582	vulnerable
Syt4	2.08384e-10	0.185601	0.174883	0.0824142	1.19575e-09	8.92236	vulnerable
Cnr1	2.09043e-10	0.235895	0.218572	0.108449	1.19856e-09	8.92134	vulnerable
Sgce	2.13633e-10	0.13585	0.128501	0.0598274	1.22289e-09	8.91261	vulnerable
Zfp638	2.21775e-10	0.139213	0.127172	0.0658181	1.26744e-09	8.89707	vulnerable
Tsix	2.26768e-10	0.0787482	0.0964932	0.012675	1.29493e-09	8.88776	vulnerable
Krt10	2.62514e-10	0.0529246	0.0571081	0.0162609	1.49181e-09	8.82629	vulnerable
Dbndd2	2.84348e-10	0.140688	0.136553	0.0584814	1.61199e-09	8.79264	vulnerable
Tbc1d20	3.02239e-10	0.113996	0.111836	0.0461961	1.70929e-09	8.76718	vulnerable
Dynll2	3.10234e-10	0.148798	0.142561	0.0637165	1.75171e-09	8.75654	vulnerable
Wasf1	3.22866e-10	0.198491	0.18212	0.0930471	1.82012e-09	8.7399	vulnerable
Nefm	3.24242e-10	0.199964	0.18508	0.0921286	1.82642e-09	8.7384	vulnerable
Cacna1e	3.34525e-10	0.188187	0.170552	0.0903315	1.88284e-09	8.72519	vulnerable
Mapkap1	3.43774e-10	0.150477	0.14801	0.060596	1.93181e-09	8.71403	vulnerable
Slc8a2	4.53971e-10	0.0487482	0.094182	-0.0266026	2.52891e-09	8.59707	vulnerable
Prr7	4.80356e-10	0.137123	0.141749	0.0483437	2.67167e-09	8.57322	vulnerable
Slc24a2	4.91964e-10	0.0964887	0.129375	0.00438675	2.73408e-09	8.56319	vulnerable
Plcl2	5.12378e-10	0.231594	0.212055	0.109002	2.84082e-09	8.54656	vulnerable
Trnp1	5.65069e-10	0.116271	0.121776	0.0394093	3.12805e-09	8.50473	vulnerable
Sntg1	5.79893e-10	0.201674	0.184453	0.0951267	3.20508e-09	8.49416	vulnerable
Rnf103	6.01173e-10	0.0914867	0.0965595	0.0302681	3.3175e-09	8.47919	vulnerable
Nrg2	6.66857e-10	0.120691	0.133095	0.0342183	3.67422e-09	8.43483	vulnerable
Slc4a3	6.95576e-10	0.158846	0.15003	0.0701776	3.82648e-09	8.4172	vulnerable
Lrtm2	7.13598e-10	0.0696545	0.0675773	0.0289843	3.91952e-09	8.40677	vulnerable
Rhbdl3	7.63425e-10	0.0660882	0.0659348	0.0256829	4.18993e-09	8.37779	vulnerable
Dek	9.00129e-10	0.150196	0.150527	0.0576881	4.92489e-09	8.3076	vulnerable
Cpsf3	9.13652e-10	0.101112	0.0977152	0.0424558	4.99501e-09	8.30146	vulnerable
Dnajc2	9.17825e-10	0.0711957	0.0868623	0.0118359	5.01394e-09	8.29982	vulnerable
Calcoco1	1.20011e-09	0.0611386	0.065822	0.0189341	6.50565e-09	8.18671	vulnerable
Arpc2	1.30402e-09	0.120056	0.119479	0.0469543	7.05809e-09	8.15131	vulnerable
Actr3b	1.37029e-09	0.169527	0.157708	0.0773071	7.40546e-09	8.13045	vulnerable
Rab30	1.57047e-09	0.109529	0.11353	0.0383094	8.44844e-09	8.07322	vulnerable
Zswim5	1.59192e-09	0.0877227	0.0868505	0.0347589	8.55734e-09	8.06766	vulnerable
Sgk1	1.59474e-09	0.173804	0.166609	0.0743345	8.56597e-09	8.06722	vulnerable
Ptprk	1.6284e-09	0.165232	0.193138	0.0359219	8.73347e-09	8.05881	vulnerable
Gpatch8	1.66819e-09	0.141342	0.136818	0.0591238	8.94007e-09	8.04866	vulnerable
Sacs	1.6732e-09	0.181362	0.166806	0.0846158	8.96013e-09	8.04769	vulnerable
Dgki	1.75863e-09	0.181294	0.16607	0.0852568	9.3891e-09	8.02738	vulnerable
Celf1	1.94356e-09	0.113047	0.106598	0.0501175	1.03218e-08	7.98625	vulnerable
Zbtb20	2.09102e-09	0.212372	0.231436	0.0629735	1.10882e-08	7.95514	vulnerable
Zdbf2	2.10222e-09	0.164028	0.156088	0.0713038	1.11392e-08	7.95315	vulnerable
Lrfn5	2.12852e-09	0.217824	0.202981	0.098987	1.12617e-08	7.9484	vulnerable
Ppp3r1	2.21349e-09	0.124273	0.121605	0.0506739	1.17025e-08	7.93172	vulnerable
Rreb1	2.30769e-09	0.148961	0.141489	0.065015	1.21823e-08	7.91427	vulnerable
Rtn1	2.45728e-09	0.151826	0.137823	0.0726519	1.29429e-08	7.88797	vulnerable
Lncpint	2.65713e-09	0.241373	0.225891	0.108724	1.39435e-08	7.85563	vulnerable
Tbc1d30	2.68759e-09	0.15674	0.147677	0.0696107	1.40929e-08	7.851	vulnerable
Ssbp4	2.74339e-09	0.150888	0.149165	0.060011	1.43748e-08	7.8424	vulnerable
Mgll	2.8505e-09	0.144359	0.147694	0.0524295	1.49139e-08	7.82641	vulnerable
Plcb1	2.89533e-09	0.140476	0.130823	0.063918	1.5126e-08	7.82028	vulnerable
Mark2	3.14528e-09	0.13331	0.130916	0.0538906	1.63712e-08	7.78592	vulnerable
Fcho1	3.18264e-09	0.0921613	0.0875942	0.0401685	1.65535e-08	7.78111	vulnerable
Syt14	3.27346e-09	0.154883	0.150299	0.0644142	1.70133e-08	7.76921	vulnerable
Prickle2	3.35844e-09	0.00615099	0.055675	-0.0471479	1.74293e-08	7.75872	vulnerable
Galnt17	3.37908e-09	0.19874	0.204307	0.0712052	1.75236e-08	7.75638	vulnerable
Fam160b2	3.68606e-09	0.0684925	0.068784	0.0261668	1.90038e-08	7.72116	vulnerable
Tspan13	3.94639e-09	0.136171	0.141607	0.0471661	2.03163e-08	7.69216	vulnerable
Zfp934	5.13873e-09	0.0601311	0.0594756	0.0238839	2.62953e-08	7.58012	vulnerable
Tmem91	5.64349e-09	0.0667759	0.0694747	0.0230964	2.86785e-08	7.54244	vulnerable
Rundc3b	5.97972e-09	0.15973	0.163084	0.0583491	3.03632e-08	7.51765	vulnerable
Pcnx2	6.08936e-09	0.137877	0.139146	0.0519923	3.08977e-08	7.51007	vulnerable
Zfp385b	6.29073e-09	0.302273	0.296815	0.122223	3.18736e-08	7.49657	vulnerable
Sema3a	6.46036e-09	0.105149	0.105772	0.0399957	3.26862e-08	7.48564	vulnerable
Man1a2	6.88929e-09	0.12969	0.121745	0.0580444	3.48064e-08	7.45834	vulnerable
Tfdp2	7.3292e-09	0.133551	0.133665	0.0514759	3.69761e-08	7.43208	vulnerable
Mtdh	7.494e-09	0.110001	0.10766	0.0448336	3.77805e-08	7.42273	vulnerable
Fam78b	7.59868e-09	0.101659	0.100313	0.040617	3.82535e-08	7.41733	vulnerable
Asic1	7.63391e-09	0.0751848	0.074973	0.0292552	3.84035e-08	7.41563	vulnerable
Nfx1	7.78154e-09	0.127385	0.136035	0.0405587	3.90626e-08	7.40824	vulnerable
Comt	7.85081e-09	0.140872	0.139288	0.0560019	3.92986e-08	7.40562	vulnerable
Fbxo32	7.87877e-09	0.0726246	0.0723945	0.0282846	3.94106e-08	7.40439	vulnerable
Tmem191c	8.09192e-09	0.18625	0.177119	0.0810786	4.04195e-08	7.39341	vulnerable
Zfp467	8.43731e-09	0.0462974	0.0480149	0.016167	4.19961e-08	7.37679	vulnerable
Skil	8.48424e-09	0.183488	0.170545	0.0838223	4.22e-08	7.37469	vulnerable
Epha4	8.64325e-09	0.223706	0.209023	0.1011	4.29304e-08	7.36724	vulnerable
Dhrs7	8.65676e-09	0.0757312	0.077219	0.0277668	4.29672e-08	7.36686	vulnerable
Lamc1	8.84665e-09	0.0950618	0.0942103	0.0375733	4.38789e-08	7.35774	vulnerable
Pou3f3	9.76845e-09	0.0903429	0.0933921	0.0318497	4.82138e-08	7.31683	vulnerable
Usp2	9.88977e-09	0.149405	0.148936	0.0581827	4.87444e-08	7.31208	vulnerable
Rasgef1a	1.06014e-08	0.112684	0.11317	0.0430442	5.21788e-08	7.28251	vulnerable
Tgfbr3	1.09334e-08	0.0875521	0.0906145	0.0307585	5.37383e-08	7.26972	vulnerable
Hs2st1	1.17444e-08	0.176972	0.166447	0.0788885	5.76441e-08	7.23925	vulnerable
Dcaf6	1.19969e-08	0.157252	0.149741	0.0682556	5.87605e-08	7.23091	vulnerable
Cacnb1	1.25986e-08	0.12996	0.124336	0.0558259	6.13672e-08	7.21206	vulnerable
Mmp17	1.40412e-08	0.0311342	0.0627788	-0.0196176	6.81586e-08	7.16648	vulnerable
Cdc40	1.41959e-08	0.120304	0.135135	0.0316419	6.8815e-08	7.16232	vulnerable
Ctdspl	1.42112e-08	0.144097	0.146595	0.0531662	6.88421e-08	7.16215	vulnerable
Erich3	1.46749e-08	0.0745749	0.0744176	0.0289651	7.10283e-08	7.14857	vulnerable
Abi3bp	1.55475e-08	0.00916051	0.0226526	-0.00995345	7.50576e-08	7.12461	vulnerable
Chn2	1.59108e-08	0.112429	0.109461	0.0463982	7.67591e-08	7.11487	vulnerable
Cd47	1.86492e-08	0.0596384	0.0760663	0.00661006	8.92381e-08	7.04945	vulnerable
Cpeb2	1.88758e-08	0.165585	0.154629	0.0749207	9.02612e-08	7.0445	vulnerable
Cx3cl1	1.92413e-08	0.105267	0.112213	0.0337178	9.18845e-08	7.03676	vulnerable
Epha7	2.22838e-08	0.217297	0.214428	0.0868097	1.05698e-07	6.97593	vulnerable
Coro2b	2.27152e-08	0.161814	0.153025	0.0712972	1.076e-07	6.96819	vulnerable
Por	2.34048e-08	0.083617	0.092227	0.0236909	1.10644e-07	6.95607	vulnerable
Ckb	2.36823e-08	0.0861085	0.106397	0.012975	1.11806e-07	6.95154	vulnerable
Smg5	2.56969e-08	0.0606214	0.0662588	0.0177803	1.20752e-07	6.91811	vulnerable
Arntl	2.58559e-08	0.128025	0.126062	0.0514186	1.21418e-07	6.91572	vulnerable
Ranbp17	2.91285e-08	0.106468	0.104085	0.0435114	1.36242e-07	6.86569	vulnerable
Iqsec1	2.94985e-08	0.166673	0.172791	0.0582667	1.37881e-07	6.8605	vulnerable
Ttl	2.96349e-08	0.129788	0.123899	0.0560252	1.38427e-07	6.85878	vulnerable
Dtnb	2.98545e-08	0.168819	0.166686	0.067346	1.39268e-07	6.85615	vulnerable
Rasgef1c	3.21784e-08	0.0297036	0.0338742	0.00730377	1.49812e-07	6.82445	vulnerable
Akap1	3.39135e-08	0.055975	0.0585305	0.0190674	1.57475e-07	6.80279	vulnerable
Znfx1	3.91689e-08	0.0786935	0.0798448	0.0292476	1.80335e-07	6.74392	vulnerable
Hist1h1c	4.02949e-08	0.055763	0.0594904	0.0178135	1.85278e-07	6.73218	vulnerable
Abhd2	4.05902e-08	0.113156	0.116047	0.0408196	1.86514e-07	6.72929	vulnerable
Grm4	4.06435e-08	0.0402942	0.0476328	0.00822681	1.86638e-07	6.729	vulnerable
Dstyk	4.22145e-08	0.104309	0.106976	0.0376272	1.93726e-07	6.71281	vulnerable
Hmgn1	4.33537e-08	0.0130811	0.0604806	-0.0423464	1.98695e-07	6.70181	vulnerable
Picalm	4.34706e-08	0.120897	0.121189	0.0464097	1.99101e-07	6.70093	vulnerable
Ephb1	4.43519e-08	0.137963	0.140806	0.0504516	2.02875e-07	6.69277	vulnerable
Ppp1r12a	4.56407e-08	0.12849	0.12127	0.0568553	2.08635e-07	6.68061	vulnerable
R3hdm1	4.59029e-08	0.120528	0.11781	0.0492778	2.09697e-07	6.67841	vulnerable
Raly	4.60334e-08	0.0907491	0.0915547	0.0342504	2.10158e-07	6.67746	vulnerable
Zdhhc17	4.64824e-08	0.104376	0.118328	0.0263684	2.11933e-07	6.6738	vulnerable
Shisa7	4.90173e-08	0.137646	0.13179	0.0590278	2.23347e-07	6.65102	vulnerable
Ttc39b	4.94524e-08	0.0302666	0.0540938	-0.0121354	2.25039e-07	6.64774	vulnerable
Opa1	4.99141e-08	0.146501	0.146322	0.0567715	2.26994e-07	6.64399	vulnerable
Egr3	4.99894e-08	0.165892	0.155777	0.0741985	2.2719e-07	6.64361	vulnerable
Dnmbp	5.36099e-08	0.0711572	0.0710216	0.0276232	2.43174e-07	6.61408	vulnerable
Vldlr	5.45094e-08	0.148184	0.140983	0.0644433	2.46937e-07	6.60741	vulnerable
2024-03-02	5.65543e-08	0.0942016	0.0944151	0.036176	2.55381e-07	6.59281	vulnerable
Nbea	5.74993e-08	0.123844	0.116322	0.055362	2.59316e-07	6.58617	vulnerable
Smim8	5.79608e-08	0.0783846	0.0793376	0.0293266	2.61231e-07	6.58298	vulnerable
Fam49b	5.84201e-08	0.138582	0.129437	0.0626788	2.62965e-07	6.5801	vulnerable
Cabp1	6.63677e-08	0.0615252	0.0875237	-0.0022316	2.97034e-07	6.52719	vulnerable
Dtna	6.89922e-08	0.105946	0.127211	0.0196609	3.08194e-07	6.51118	vulnerable
Erf	8.10447e-08	0.0935626	0.0898847	0.0398205	3.6021e-07	6.44344	vulnerable
Speg	8.5213e-08	0.123353	0.117965	0.0530385	3.78022e-07	6.42248	vulnerable
Snx25	8.75892e-08	0.103788	0.105519	0.0383621	3.87346e-07	6.4119	vulnerable
Pknox2	9.32183e-08	0.136825	0.14166	0.0480187	4.10696e-07	6.38648	vulnerable
Etv5	9.61242e-08	0.011315	0.0418032	-0.0261172	4.23234e-07	6.37342	vulnerable
Kcnj4	9.72488e-08	0.0731642	0.0953167	0.00611037	4.27653e-07	6.36891	vulnerable
Rian	9.87424e-08	0.185596	0.178869	0.0784213	4.3395e-07	6.36256	vulnerable
Trpc1	9.9628e-08	0.148929	0.146824	0.0596345	4.3757e-07	6.35895	vulnerable
Rab15	1.03908e-07	0.159905	0.15378	0.067895	4.55799e-07	6.34123	vulnerable
Tpd52	1.05357e-07	0.155942	0.14961	0.0665724	4.61581e-07	6.33575	vulnerable
Lrrc3b	1.08837e-07	0.125633	0.123017	0.0511472	4.76533e-07	6.32191	vulnerable
St6galnac5	1.15234e-07	0.236883	0.227144	0.101246	5.03603e-07	6.29791	vulnerable
Smad3	1.16538e-07	0.137767	0.13158	0.0594052	5.08675e-07	6.29356	vulnerable
Selenow	1.30992e-07	0.146456	0.14363	0.0594018	5.69299e-07	6.24466	vulnerable
Map9	1.33612e-07	0.144251	0.138853	0.0611209	5.80328e-07	6.23633	vulnerable
Dab2ip	1.45291e-07	0.147179	0.139258	0.0647749	6.27963e-07	6.20207	vulnerable
Ybx1	1.58458e-07	0.0971946	0.114074	0.020666	6.84035e-07	6.16492	vulnerable
Sgms1	1.67906e-07	0.134137	0.139732	0.0462213	7.23494e-07	6.14056	vulnerable
Dipk1a	1.79319e-07	0.143002	0.137515	0.0607276	7.7032e-07	6.11333	vulnerable
Dnajc21	1.8334e-07	0.0195366	0.0452593	-0.0181757	7.86635e-07	6.10423	vulnerable
Pja2	1.85515e-07	0.0933819	0.0888178	0.040637	7.94516e-07	6.0999	vulnerable
Phactr3	1.90923e-07	0.114635	0.125869	0.0330493	8.17182e-07	6.08768	vulnerable
Sik2	1.93622e-07	0.0975698	0.111642	0.0236185	8.2773e-07	6.08211	vulnerable
Snw1	2.01011e-07	0.123815	0.138631	0.0330134	8.58279e-07	6.06637	vulnerable
Phc2	2.02067e-07	0.0958623	0.115057	0.0178367	8.61747e-07	6.06462	vulnerable
Scn2b	2.03801e-07	0.159988	0.16899	0.0528008	8.68616e-07	6.06117	vulnerable
Nsg2	2.09508e-07	0.112916	0.110312	0.0462237	8.924e-07	6.04944	vulnerable
Nptn	2.36061e-07	0.0847888	0.0794905	0.0380516	9.98273e-07	6.00075	vulnerable
Macrod2	2.40711e-07	0.142138	0.136203	0.0608421	1.01611e-06	5.99306	vulnerable
Jarid2	2.45793e-07	0.117555	0.122393	0.0405731	1.03694e-06	5.98424	vulnerable
Map3k13	2.59133e-07	0.0964088	0.0991565	0.0344945	1.09192e-06	5.96181	vulnerable
Celf2	2.63394e-07	0.14757	0.138639	0.0659354	1.10855e-06	5.95525	vulnerable
Ddx5	2.69942e-07	0.0751303	0.0721639	0.0319888	1.13543e-06	5.94484	vulnerable
Lin7b	2.70853e-07	0.172722	0.164545	0.0748994	1.13791e-06	5.94389	vulnerable
Aarsd1	2.81642e-07	0.0702305	0.0955138	0.0018463	1.18112e-06	5.92771	vulnerable
Cxadr	2.91217e-07	0.0964665	0.0955661	0.0381649	1.2191e-06	5.91396	vulnerable
Fndc9	3.16974e-07	0.0501079	0.0559766	0.0134876	1.32379e-06	5.87818	vulnerable
Slc16a2	3.65283e-07	0.105974	0.111462	0.0354488	1.52014e-06	5.81812	vulnerable
Cntnap1	3.67126e-07	0.145196	0.139365	0.0619193	1.52692e-06	5.81618	vulnerable
Syne1	3.79734e-07	0.113002	0.107351	0.0493028	1.57379e-06	5.80305	vulnerable
Mtpn	3.95427e-07	0.106772	0.114713	0.0333047	1.63308e-06	5.78699	vulnerable
Kcnt1	4.31163e-07	0.101978	0.102537	0.0388346	1.77546e-06	5.75069	vulnerable
Dennd4c	4.38997e-07	0.0749618	0.0764329	0.0274863	1.80667e-06	5.74312	vulnerable
Schip1	4.48402e-07	0.103225	0.146724	-0.00362427	1.84216e-06	5.73467	vulnerable
Tmsb10	4.50334e-07	0.0205055	0.0848883	-0.0564616	1.84902e-06	5.73306	vulnerable
App	4.53068e-07	0.0912283	0.0901055	0.0363637	1.85916e-06	5.73068	vulnerable
Cacna1i	5.08457e-07	0.0767125	0.0784725	0.0278736	2.07439e-06	5.68311	vulnerable
Med27	5.32227e-07	0.117189	0.118725	0.0437325	2.16511e-06	5.66452	vulnerable
Olfm3	5.926e-07	0.144448	0.152254	0.0479927	2.38731e-06	5.62209	vulnerable
Ubr5	6.00108e-07	0.111797	0.116188	0.0387947	2.41618e-06	5.61687	vulnerable
Cacna1b	6.09748e-07	0.158024	0.15148	0.0675883	2.45141e-06	5.61058	vulnerable
Trim46	6.99167e-07	0.10731	0.109238	0.0395247	2.79587e-06	5.55348	vulnerable
Stox2	7.0863e-07	0.141915	0.137494	0.0592411	2.83051e-06	5.54814	vulnerable
Jmjd1c	7.46417e-07	0.110013	0.11722	0.0352908	2.97303e-06	5.5268	vulnerable
Tusc3	7.59138e-07	0.08863	0.0971008	0.0257665	3.02199e-06	5.51971	vulnerable
Kcna2	8.56502e-07	0.164061	0.157974	0.0694624	3.40382e-06	5.46803	vulnerable
Celf3	8.57821e-07	0.0875169	0.102366	0.0189578	3.40715e-06	5.46761	vulnerable
Slc32a1	8.9488e-07	0.0583084	0.0753333	0.00549942	3.54433e-06	5.45047	vulnerable
Akap6	8.98867e-07	0.102758	0.0976813	0.0447716	3.55617e-06	5.44902	vulnerable
Plekha6	9.02778e-07	0.155752	0.149816	0.0661025	3.56764e-06	5.44762	vulnerable
Mapk6	9.2092e-07	0.0615586	0.0731739	0.0121645	3.6373e-06	5.43922	vulnerable
C2cd5	9.62619e-07	0.129838	0.138488	0.0415047	3.79138e-06	5.4212	vulnerable
Mgat4c	9.82904e-07	0.0257678	0.0962042	-0.0604825	3.86697e-06	5.41263	vulnerable
Mapk10	9.9517e-07	0.0544006	0.0809335	-0.00551827	3.90869e-06	5.40797	vulnerable
Lrrc8c	1.0555e-06	0.10162	0.0995822	0.0412924	4.12954e-06	5.3841	vulnerable
Prkacb	1.06903e-06	0.101568	0.102359	0.0384434	4.17554e-06	5.37929	vulnerable
Rragd	1.09017e-06	0.0646718	0.0965036	-0.00684939	4.25343e-06	5.37126	vulnerable
Med13l	1.13673e-06	0.153426	0.150312	0.062381	4.43262e-06	5.35334	vulnerable
Brms1	1.19379e-06	0.0497137	0.0522217	0.0166962	4.64486e-06	5.33303	vulnerable
Egr4	1.19693e-06	0.0701427	0.0722716	0.0249668	4.65452e-06	5.33213	vulnerable
Rbm34	1.25821e-06	0.0522661	0.0598039	0.0126523	4.88203e-06	5.3114	vulnerable
Snx27	1.28289e-06	0.0956341	0.110753	0.0218241	4.96961e-06	5.30368	vulnerable
Pcp4l1	1.3333e-06	0.0566718	0.0735359	0.0050279	5.14513e-06	5.2886	vulnerable
Smim14	1.35053e-06	0.0728272	0.0895413	0.0114186	5.20877e-06	5.28327	vulnerable
Shc3	1.3554e-06	0.115225	0.113085	0.0466508	5.22469e-06	5.28194	vulnerable
Cdk19	1.37601e-06	0.118439	0.124619	0.0395717	5.29547e-06	5.2761	vulnerable
Vti1b	1.37726e-06	0.0900467	0.107288	0.017543	5.29737e-06	5.27594	vulnerable
Syn3	1.38226e-06	0.119634	0.130603	0.0352452	5.31371e-06	5.2746	vulnerable
Nxpe4	1.40412e-06	0.0722484	0.0818191	0.0183385	5.39188e-06	5.26826	vulnerable
Shroom2	1.46095e-06	0.0410691	0.0538134	0.00312041	5.60706e-06	5.25127	vulnerable
Bhlhb9	1.49561e-06	0.0950707	0.107731	0.0240651	5.73075e-06	5.24179	vulnerable
Asphd2	1.50868e-06	0.0919985	0.10167	0.0258672	5.77766e-06	5.23825	vulnerable
Meis1	1.51825e-06	0.0108957	0.018673	-0.00356838	5.80806e-06	5.23597	vulnerable
Rbfox1	1.52646e-06	0.177329	0.169959	0.0758718	5.83626e-06	5.23387	vulnerable
Actb	1.56548e-06	0.104577	0.102057	0.0429172	5.97313e-06	5.2238	vulnerable
Ripor2	1.63904e-06	0.134832	0.140566	0.0463512	6.2363e-06	5.20507	vulnerable
Smyd3	1.64764e-06	0.172051	0.179406	0.0591079	6.26563e-06	5.20303	vulnerable
Dph6	1.67144e-06	0.0381963	0.0583674	-0.00541607	6.34931e-06	5.19727	vulnerable
Plppr4	1.67089e-06	0.0746854	0.0838855	0.0196505	6.34931e-06	5.19727	vulnerable
Mpp1	1.67401e-06	0.0538713	0.055993	0.0186884	6.35565e-06	5.19684	vulnerable
Ldhb	1.74383e-06	0.0614506	0.0895744	-0.00438578	6.60653e-06	5.18003	vulnerable
Mbp	1.75238e-06	0.132436	0.128453	0.0551415	6.63535e-06	5.17814	vulnerable
Pdpk1	1.75333e-06	0.082132	0.102084	0.0117756	6.6354e-06	5.17813	vulnerable
Tacc1	1.783e-06	0.0617924	0.0750284	0.010634	6.73684e-06	5.17154	vulnerable
Pop5	1.89294e-06	0.177177	0.172706	0.0729132	7.12933e-06	5.14695	vulnerable
Scn1a	1.94685e-06	0.159515	0.153919	0.0672154	7.32064e-06	5.13545	vulnerable
Dcaf17	2.03433e-06	0.0614611	0.0648615	0.0203417	7.63738e-06	5.11706	vulnerable
D5Ertd579e	2.05655e-06	0.0967701	0.105828	0.0283242	7.71406e-06	5.11272	vulnerable
Cep83	2.31804e-06	0.130212	0.128169	0.0523426	8.62909e-06	5.06404	vulnerable
Gabrb2	2.37455e-06	0.071172	0.105714	-0.00704852	8.83479e-06	5.0538	vulnerable
Sgtb	2.48822e-06	0.0659997	0.0932028	-0.00170771	9.24308e-06	5.03418	vulnerable
Nckap1	2.51067e-06	0.0869581	0.0901202	0.0304293	9.31667e-06	5.03074	vulnerable
Scg5	2.53822e-06	0.0977557	0.0983314	0.0371868	9.41396e-06	5.02623	vulnerable
Kcnv1	2.58544e-06	0.0986493	0.0999676	0.0367893	9.574e-06	5.01891	vulnerable
Sik3	2.60481e-06	0.0908482	0.105261	0.0206811	9.64067e-06	5.01589	vulnerable
Pag1	2.61707e-06	0.120745	0.118222	0.0491659	9.68095e-06	5.01408	vulnerable
Scamp1	2.64591e-06	0.0777924	0.0961186	0.0117246	9.77739e-06	5.00978	vulnerable
Jade1	2.68106e-06	0.0430979	0.0549894	0.00475698	9.89693e-06	5.0045	vulnerable
R3hdm4	2.77403e-06	0.0932399	0.108814	0.0204439	1.02081e-05	4.99106	vulnerable
Hey1	2.95259e-06	0.0573751	0.0582353	0.0213034	1.08369e-05	4.96509	vulnerable
Dhx40	3.06348e-06	0.0852253	0.085083	0.0330643	1.12264e-05	4.94976	vulnerable
Tln2	3.17849e-06	0.11774	0.128106	0.0351157	1.16297e-05	4.93443	vulnerable
Hist1h2bc	3.2678e-06	0.0618268	0.0720229	0.0136874	1.19318e-05	4.9233	vulnerable
Adrb1	3.30257e-06	0.0959997	0.0977451	0.0353387	1.20525e-05	4.91892	vulnerable
Fbxo3	3.39185e-06	0.120341	0.117743	0.0490859	1.23591e-05	4.90801	vulnerable
Cit	3.45855e-06	0.205336	0.202729	0.0819267	1.25957e-05	4.89978	vulnerable
Sppl2a	3.53771e-06	0.122295	0.12402	0.0455172	1.28707e-05	4.8904	vulnerable
Srpk1	3.5931e-06	0.0867182	0.10164	0.0185772	1.30655e-05	4.88387	vulnerable
Bola1	3.64242e-06	0.0411461	0.049223	0.00781763	1.32312e-05	4.8784	vulnerable
Ccser1	3.95734e-06	0.163576	0.178695	0.0480697	1.43236e-05	4.84395	vulnerable
Syt16	4.02346e-06	0.0685285	0.104343	-0.00934278	1.45554e-05	4.83698	vulnerable
Wipf3	4.27802e-06	0.0577492	0.0938695	-0.0138122	1.54052e-05	4.81233	vulnerable
Add2	4.33323e-06	0.109206	0.111029	0.0403631	1.55961e-05	4.80698	vulnerable
Dsel	4.40211e-06	0.0513494	0.0550409	0.0161445	1.58279e-05	4.80058	vulnerable
Kcnt2	4.46954e-06	0.0821981	0.131648	-0.017697	1.60621e-05	4.7942	vulnerable
Ank3	4.68519e-06	0.096052	0.0934965	0.0396599	1.68114e-05	4.7744	vulnerable
Rabl6	4.92084e-06	0.055846	0.0786317	-0.00121272	1.76122e-05	4.75419	vulnerable
Inpp5a	4.95519e-06	0.0864441	0.0863171	0.0335199	1.77262e-05	4.75138	vulnerable
Cdh9	5.15283e-06	0.172439	0.183989	0.0550616	1.83959e-05	4.73528	vulnerable
Prkcz	5.37654e-06	0.105678	0.108599	0.0379011	1.91655e-05	4.71748	vulnerable
Kcnd2	5.42822e-06	0.165038	0.160828	0.0679633	1.93399e-05	4.71355	vulnerable
Dlg1	5.71477e-06	0.126786	0.123058	0.052705	2.0309e-05	4.69231	vulnerable
Gclc	5.71748e-06	0.115588	0.114256	0.0459828	2.0309e-05	4.69231	vulnerable
Dtnbos	5.78983e-06	0.0339762	0.0369341	0.0101669	2.05453e-05	4.68729	vulnerable
Tigd2	6.01149e-06	0.0609903	0.0667614	0.0177892	2.12464e-05	4.67271	vulnerable
Myt1l	6.10009e-06	0.0949506	0.0921034	0.0395262	2.15057e-05	4.66745	vulnerable
Csnk2a1	6.12244e-06	0.097137	0.100736	0.0339242	2.15737e-05	4.66607	vulnerable
Ubtd2	6.21426e-06	0.0797039	0.0812605	0.0292325	2.18864e-05	4.65983	vulnerable
Drd1	6.6224e-06	0.00695179	0.0302726	-0.0206354	2.32773e-05	4.63307	vulnerable
Lonrf1	6.74443e-06	0.0665493	0.0700094	0.0222476	2.36709e-05	4.62579	vulnerable
Slc35f3	7.06251e-06	0.165702	0.17228	0.0574314	2.47381e-05	4.60663	vulnerable
H2afv	7.30359e-06	0.0990691	0.1042	0.0331387	2.55192e-05	4.59313	vulnerable
Cfap54	7.39712e-06	0.150954	0.152316	0.0569509	2.58332e-05	4.58782	vulnerable
Robo2	7.40278e-06	0.203259	0.203449	0.0783273	2.58402e-05	4.5877	vulnerable
Fam49a	7.48266e-06	0.133638	0.13194	0.0533216	2.60803e-05	4.58369	vulnerable
Mmd	7.60785e-06	0.136007	0.135646	0.0529002	2.64905e-05	4.57691	vulnerable
Zeb1	7.72936e-06	0.0509725	0.0861381	-0.0154752	2.69003e-05	4.57024	vulnerable
Klf5	7.83038e-06	0.0503767	0.0553739	0.0144631	2.7225e-05	4.56503	vulnerable
Hlcs	7.99551e-06	0.0716584	0.0730563	0.0262834	2.77309e-05	4.55704	vulnerable
Slc39a10	8.47582e-06	0.141491	0.139624	0.0565244	2.93103e-05	4.53298	vulnerable
Ppargc1b	8.51971e-06	0.0429606	0.0597566	-0.000200572	2.94477e-05	4.53095	vulnerable
Abcb9	8.52777e-06	0.0484434	0.0505795	0.0165774	2.94611e-05	4.53075	vulnerable
Dmd	8.62217e-06	0.169838	0.173005	0.0624402	2.97435e-05	4.52661	vulnerable
Epha6	9.11738e-06	0.142626	0.177978	0.0197444	3.13905e-05	4.5032	vulnerable
Rnf8	9.31421e-06	0.106197	0.109212	0.0380083	3.20213e-05	4.49456	vulnerable
Zfp950	9.55106e-06	0.124773	0.131986	0.0409853	3.28036e-05	4.48408	vulnerable
Sorbs1	9.71983e-06	0.0993548	0.122261	0.0154741	3.33346e-05	4.47711	vulnerable
Smarca2	9.84308e-06	0.0446034	0.0775324	-0.0156989	3.37409e-05	4.47184	vulnerable
Zfhx2	1.03006e-05	0.108889	0.109621	0.041331	3.52066e-05	4.45338	vulnerable
Tmem132b	1.03348e-05	0.0803735	0.109159	0.00226224	3.52895e-05	4.45235	vulnerable
Lpp	1.0429e-05	0.0779005	0.0830612	0.0249318	3.55592e-05	4.44905	vulnerable
Csrnp3	1.08917e-05	0.0866448	0.0929514	0.0271639	3.70654e-05	4.43103	vulnerable
Focad	1.08899e-05	0.160245	0.162618	0.0595283	3.70654e-05	4.43103	vulnerable
Pcdh17	1.15969e-05	0.0551107	0.0965759	-0.0201762	3.92382e-05	4.40629	vulnerable
Tjp1	1.17948e-05	0.14733	0.148623	0.0556198	3.98122e-05	4.39998	vulnerable
Rnf34	1.20452e-05	0.108839	0.110988	0.0398945	4.06188e-05	4.39127	vulnerable
Map7	1.23455e-05	0.143326	0.145171	0.0535212	4.15719e-05	4.3812	vulnerable
Selenoi	1.25195e-05	0.0744532	0.0836373	0.0195768	4.21176e-05	4.37554	vulnerable
Lsm14b	1.25893e-05	0.0577317	0.0691516	0.0108815	4.23323e-05	4.37333	vulnerable
Dnmt3a	1.27682e-05	0.0772449	0.100268	0.00681593	4.28318e-05	4.36823	vulnerable
Nipal2	1.28763e-05	0.0550065	0.0568223	0.0194329	4.3174e-05	4.36478	vulnerable
Utp11	1.40663e-05	0.0823995	0.0855308	0.0286992	4.69632e-05	4.32824	vulnerable
L1cam	1.40879e-05	0.0459182	0.0727986	-0.00914244	4.70128e-05	4.32778	vulnerable
Tlk1	1.43424e-05	0.122648	0.125446	0.0445801	4.7727e-05	4.32124	vulnerable
Dbi	1.44973e-05	0.11008	0.11205	0.0405531	4.8174e-05	4.31719	vulnerable
Mat2a	1.47057e-05	0.0640871	0.0898208	-0.000977237	4.87976e-05	4.3116	vulnerable
Oaz1	1.48788e-05	0.0942346	0.0948997	0.0357371	4.93025e-05	4.30713	vulnerable
Gad2	1.49865e-05	0.103797	0.122542	0.0213506	4.96129e-05	4.30441	vulnerable
Mgat5	1.52717e-05	0.160845	0.16015	0.0628291	5.0486e-05	4.29683	vulnerable
Jak2	1.55969e-05	0.0923325	0.0999657	0.0280343	5.1513e-05	4.28808	vulnerable
Patj	1.57632e-05	0.0724382	0.0756028	0.0248179	5.20133e-05	4.28389	vulnerable
Nfs1	1.62747e-05	0.0410461	0.0448937	0.0120084	5.36258e-05	4.27063	vulnerable
Pbx3	1.66228e-05	0.025618	0.0394715	-0.00395742	5.4722e-05	4.26184	vulnerable
Igsf11	1.66849e-05	0.0774595	0.07946	0.0279216	5.49007e-05	4.26042	vulnerable
Akap11	1.67848e-05	0.0578004	0.0687087	0.0114196	5.51735e-05	4.25827	vulnerable
Cdh10	1.76488e-05	0.19318	0.198972	0.0688326	5.79103e-05	4.23724	vulnerable
Grik3	1.79182e-05	0.104666	0.110221	0.0348776	5.8767e-05	4.23087	vulnerable
Hypk	1.79763e-05	0.0190974	0.0504654	-0.0239909	5.89302e-05	4.22966	vulnerable
Stmn4	1.80948e-05	0.0477811	0.0856076	-0.0193689	5.92911e-05	4.22701	vulnerable
Ehbp1l1	1.83639e-05	0.061624	0.064507	0.0209219	6.01172e-05	4.221	vulnerable
Peli1	1.8539e-05	0.10271	0.112663	0.0297232	6.0662e-05	4.21708	vulnerable
Mprip	1.89846e-05	0.084552	0.0875097	0.0297042	6.2034e-05	4.20737	vulnerable
Kdm7a	2.02558e-05	0.0600125	0.088664	-0.00546901	6.58828e-05	4.18123	vulnerable
Anp32b	2.07641e-05	0.0962967	0.108914	0.0245817	6.73189e-05	4.17186	vulnerable
Dnajc7	2.083e-05	0.0753115	0.0864973	0.0179066	6.74705e-05	4.17089	vulnerable
Asap1	2.21222e-05	0.0424966	0.0881898	-0.0292771	7.13612e-05	4.14654	vulnerable
Kcns2	2.27077e-05	0.0529319	0.0560463	0.0173329	7.30498e-05	4.13638	vulnerable
Ppp2r2d	2.27414e-05	0.0886158	0.106278	0.0165696	7.31248e-05	4.13594	vulnerable
Iqgap2	2.40907e-05	0.106133	0.124271	0.0228608	7.7147e-05	4.11268	vulnerable
Kcna1	2.65134e-05	0.10786	0.124919	0.0246065	8.45983e-05	4.07264	vulnerable
Mkrn1	2.69199e-05	0.126886	0.131222	0.0446803	8.5818e-05	4.06642	vulnerable
Tcaf1	2.82449e-05	0.0596468	0.0718082	0.0108798	8.99605e-05	4.04595	vulnerable
Neto1	2.8377e-05	0.057649	0.0911425	-0.0112241	9.02998e-05	4.04431	vulnerable
Ctnna2	2.85255e-05	0.104404	0.112962	0.0317735	9.07313e-05	4.04224	vulnerable
Celf5	2.9011e-05	0.109704	0.114657	0.0374247	9.21927e-05	4.0353	vulnerable
Mtch1	2.91141e-05	0.109279	0.117216	0.0342771	9.2437e-05	4.03415	vulnerable
Rab3c	2.91919e-05	0.164483	0.169515	0.0585069	9.26424e-05	4.03319	vulnerable
Prkdc	2.94679e-05	0.0630068	0.0714425	0.0159034	9.33921e-05	4.02969	vulnerable
Kctd12	3.12086e-05	0.11404	0.122848	0.0352446	9.86873e-05	4.00574	vulnerable
Vps13b	3.15966e-05	0.133103	0.133604	0.0509156	9.97802e-05	4.00096	vulnerable
Gabbr1	3.18269e-05	0.0814191	0.0869273	0.0259435	0.000100418	3.99819	vulnerable
Trappc12	3.34899e-05	0.0624394	0.0721385	0.0144209	0.000105335	3.97743	vulnerable
Otud7a	3.50585e-05	0.00541619	0.0599536	-0.0524452	0.000109975	3.95871	vulnerable
Tyro3	3.60458e-05	0.0971857	0.102754	0.0319744	0.000112865	3.94744	vulnerable
Rnf112	3.65206e-05	0.0548407	0.0791683	-0.003143	0.000114206	3.94231	vulnerable
Ptprm	3.66564e-05	0.0955095	0.105791	0.0266137	0.00011458	3.94089	vulnerable
Sgsm2	3.69452e-05	0.109864	0.111185	0.0411195	0.000115431	3.93768	vulnerable
Tiam2	3.74076e-05	0.0821467	0.0980258	0.0158536	0.000116773	3.93266	vulnerable
Hs6st2	3.75988e-05	0.0706776	0.100155	-0.00217486	0.000117318	3.93064	vulnerable
Tspyl2	3.83524e-05	0.0866141	0.0938538	0.0262189	0.000119458	3.92279	vulnerable
Grasp	3.86124e-05	0.095309	0.0995055	0.0326209	0.000120215	3.92004	vulnerable
Washc3	3.87098e-05	0.0485881	0.0511452	0.0162123	0.000120465	3.91914	vulnerable
Efnb3	4.14182e-05	0.0655875	0.0689252	0.0219983	0.000128497	3.89111	vulnerable
Sptb	4.20333e-05	0.116524	0.117504	0.0440324	0.00013029	3.88509	vulnerable
Colec12	4.29218e-05	0.0795499	0.108589	0.00169028	0.000132925	3.87639	vulnerable
Pdcd10	4.29398e-05	0.0875483	0.109232	0.0121352	0.000132925	3.87639	vulnerable
Cux2	4.32139e-05	0.0973904	0.100276	0.0347357	0.000133715	3.87382	vulnerable
Fchsd2	4.54071e-05	0.0701662	0.0914871	0.0057839	0.000139827	3.85441	vulnerable
Slit2	4.6063e-05	0.0926683	0.116648	0.0118173	0.000141599	3.84894	vulnerable
Pitpnc1	4.66955e-05	0.0771357	0.103841	0.00309191	0.000143419	3.84339	vulnerable
Xrcc4	4.7023e-05	0.0648157	0.0808009	0.00905272	0.000144299	3.84074	vulnerable
Dguok	4.74644e-05	0.0618294	0.0717902	0.0139235	0.000145527	3.83706	vulnerable
Vcl	4.77315e-05	0.067468	0.069677	0.0238536	0.000146283	3.83481	vulnerable
Zc3h12c	4.79144e-05	0.0526204	0.0598511	0.0130963	0.000146779	3.83333	vulnerable
Man2a1	4.84079e-05	0.109019	0.112044	0.0390874	0.000148227	3.82907	vulnerable
Vmp1	4.90326e-05	0.11519	0.123334	0.0363533	0.000149815	3.82445	vulnerable
Rai1	4.9445e-05	0.122982	0.126666	0.0438237	0.000150944	3.82118	vulnerable
Ttc7b	5.28068e-05	0.0269124	0.0595236	-0.0222151	0.00016072	3.79393	vulnerable
Hacd3	5.28492e-05	0.00865845	0.0508363	-0.0388331	0.000160742	3.79387	vulnerable
Lrp1b	5.29211e-05	0.0456408	0.105535	-0.0422633	0.00016086	3.79355	vulnerable
Etv6	5.3377e-05	0.0801503	0.083858	0.0272538	0.000162176	3.79001	vulnerable
Per3	5.3773e-05	0.0683497	0.0713275	0.0234252	0.000163309	3.78699	vulnerable
Rap2b	5.39715e-05	0.0642911	0.0922677	-0.00314135	0.000163841	3.78558	vulnerable
Hecw1	5.41526e-05	0.03403	0.0757389	-0.0285633	0.00016432	3.78431	vulnerable
Ankrd33b	5.49532e-05	0.129782	0.137791	0.042125	0.000166606	3.77831	vulnerable
Sgcd	5.55267e-05	0.162264	0.176537	0.0484092	0.000168186	3.77421	vulnerable
Wsb2	5.60148e-05	0.0877567	0.0993517	0.0223049	0.000169243	3.77149	vulnerable
Lynx1	5.78527e-05	0.049675	0.0713884	-0.00252425	0.000174572	3.75802	vulnerable
Tnrc18	5.80653e-05	0.103138	0.110653	0.0323267	0.000175139	3.75662	vulnerable
Smurf1	5.81035e-05	0.0381389	0.0562018	-0.00333008	0.000175179	3.75652	vulnerable
Srgap2	5.85691e-05	0.0871773	0.1166	0.00425316	0.000176508	3.75324	vulnerable
Oprd1	5.89831e-05	0.0344441	0.0382143	0.00953529	0.000177679	3.75036	vulnerable
Ptms	5.90485e-05	0.0680236	0.076716	0.0175846	0.0001778	3.75007	vulnerable
Catspere2	5.99057e-05	0.127208	0.130163	0.0461856	0.000180228	3.74418	vulnerable
Hnrnpr	6.21415e-05	0.10543	0.115472	0.0306855	0.000186715	3.72882	vulnerable
Eif1	6.32359e-05	0.0746345	0.0787882	0.0246772	0.000189923	3.72142	vulnerable
Ccdc106	6.62363e-05	0.0652508	0.0686338	0.021823	0.000198175	3.70295	vulnerable
Msmo1	6.82507e-05	0.0954831	0.100551	0.0318162	0.000203943	3.69049	vulnerable
Cd99l2	6.86084e-05	0.0114782	0.0424114	-0.0264992	0.000204838	3.68859	vulnerable
Pdzrn3	7.26367e-05	0.142235	0.152236	0.0449434	0.000216499	3.66454	vulnerable
Cyb5a	7.29135e-05	0.128917	0.131079	0.0476379	0.000217141	3.66326	vulnerable
Prkci	7.40839e-05	0.0656611	0.0712434	0.0197822	0.000220347	3.65689	vulnerable
Snd1	7.40608e-05	0.093798	0.10887	0.0211617	0.000220347	3.65689	vulnerable
Nin	8.15832e-05	0.132159	0.135922	0.0472894	0.000241264	3.61751	vulnerable
Dnajc8	8.20883e-05	0.0108841	0.056612	-0.0415234	0.000242519	3.61525	vulnerable
Spcs3	8.44391e-05	0.10531	0.108252	0.0377395	0.000249256	3.60335	vulnerable
Ptk2b	8.55361e-05	0.167972	0.176746	0.0561124	0.000252073	3.59847	vulnerable
Ube2b	8.57979e-05	0.0257852	0.0517839	-0.016038	0.000252739	3.59733	vulnerable
Far1	8.63733e-05	0.0719525	0.0912312	0.00851614	0.000254327	3.59461	vulnerable
Pnma2	8.82135e-05	0.0439757	0.067301	-0.00633769	0.000259313	3.58618	vulnerable
Tmem14a	9.12568e-05	0.07483	0.0794699	0.0242664	0.000267997	3.57187	vulnerable
Golga4	9.29714e-05	0.106174	0.115167	0.0320216	0.000272845	3.56408	vulnerable
Capza2	9.62e-05	0.0474428	0.0628535	0.00291619	0.000281267	3.55088	vulnerable
H2afz	9.67361e-05	0.0598078	0.0883751	-0.00546379	0.000282718	3.54865	vulnerable
Lrrtm3	9.71544e-05	0.0847006	0.121429	-0.00400885	0.000283823	3.54695	vulnerable
Clptm1	9.88146e-05	0.116078	0.119856	0.0410625	0.000288553	3.53977	vulnerable
Mlf2	0.000100095	0.022369	0.0654439	-0.0344338	0.00029217	3.53436	vulnerable
Xist	0.000102187	0.0953882	0.0998369	0.0323993	0.000297661	3.52628	vulnerable
Slc38a10	0.000105187	0.0688901	0.0716022	0.0238998	0.000305896	3.51443	vulnerable
Umad1	0.000108288	0.11735	0.124654	0.0380276	0.000314268	3.5027	vulnerable
Scn8a	0.000110405	0.0895403	0.0968557	0.0272735	0.000320279	3.49447	vulnerable
Kars	0.000113218	0.0532411	0.0562682	0.0175397	0.000328169	3.4839	vulnerable
Rock2	0.00011458	0.0802014	0.0853412	0.0258415	0.000331844	3.47907	vulnerable
Prr16	0.000118101	0.142433	0.149095	0.048359	0.000341761	3.46628	vulnerable
Shld1	0.000121323	0.0270757	0.0332643	0.00427048	0.000350223	3.45566	vulnerable
Srxn1	0.000121609	0.0374034	0.0475161	0.00433605	0.000350762	3.45499	vulnerable
Ndrg4	0.000122019	0.0643939	0.073225	0.0160439	0.000351659	3.45388	vulnerable
Egfem1	0.000123109	0.143515	0.176885	0.0220687	0.000354654	3.4502	vulnerable
Tmem192	0.000126366	0.046818	0.0496661	0.0152374	0.000363444	3.43956	vulnerable
Zfp236	0.000137266	0.0302841	0.0445365	-0.00255382	0.000393192	3.40539	vulnerable
Hsd17b10	0.00013869	0.0643675	0.0678538	0.0213785	0.000396786	3.40144	vulnerable
Fkbp5	0.000139186	0.0627881	0.0660826	0.0209602	0.000398045	3.40007	vulnerable
Ebag9	0.000149236	0.0293701	0.0406065	0.00010913	0.000425235	3.37137	vulnerable
Gabra2	0.000151548	0.149693	0.158663	0.0488556	0.000431127	3.3654	vulnerable
Evi5	0.000151647	0.136638	0.14075	0.0486709	0.000431235	3.36529	vulnerable
Jade2	0.000152639	0.0778538	0.0813929	0.0265353	0.00043388	3.36263	vulnerable
Fsd1	0.000155411	0.0583979	0.0648854	0.0160713	0.000441226	3.35534	vulnerable
Crebrf	0.000160774	0.0700395	0.0901675	0.0069278	0.000455721	3.3413	vulnerable
Ttll11	0.00016208	0.117035	0.124372	0.0378721	0.000459238	3.33796	vulnerable
Lactb	0.000163635	0.0596123	0.0645753	0.0180649	0.000463457	3.33399	vulnerable
Erbin	0.000167003	0.0784356	0.0836474	0.0250874	0.000472616	3.32549	vulnerable
Bcl2	0.000172079	0.0229682	0.0413922	-0.0095515	0.000486397	3.31301	vulnerable
Dynlt3	0.000177167	0.0928355	0.106677	0.0220208	0.00049918	3.30174	vulnerable
Oga	0.000179098	0.0793651	0.0916847	0.0183387	0.000504218	3.29738	vulnerable
Ech1	0.000179565	0.0526962	0.0560615	0.016991	0.00050513	3.2966	vulnerable
Mpc1	0.000181466	0.0806337	0.10102	0.010762	0.000510072	3.29237	vulnerable
Trim35	0.000181742	0.0922855	0.108747	0.0191875	0.000510644	3.29188	vulnerable
Apbb2	0.000181953	0.106686	0.122858	0.0250399	0.000511033	3.29155	vulnerable
Angel2	0.000184784	0.0500722	0.0742928	-0.00487798	0.00051857	3.28519	vulnerable
Mapk1ip1	0.000192317	0.0647354	0.0745505	0.0151919	0.000537999	3.26922	vulnerable
Lyrm2	0.000195907	0.0620889	0.0697105	0.016363	0.000547608	3.26153	vulnerable
Pitpnm2	0.000197748	0.119592	0.128048	0.0377419	0.000551879	3.25816	vulnerable
Sorbs2os	0.00020315	0.0439725	0.0498938	0.0110651	0.000565614	3.24748	vulnerable
Lrrn1	0.000204245	0.0221886	0.0443596	-0.0135998	0.000568438	3.24532	vulnerable
Sptbn1	0.000206546	0.0688837	0.0708307	0.0246624	0.000574617	3.24062	vulnerable
Swt1	0.000208436	0.0886223	0.0986075	0.0242491	0.000579647	3.23684	vulnerable
Chst2	0.000215213	0.0614843	0.065249	0.0199863	0.000597315	3.2238	vulnerable
Fhit	0.000216937	0.14161	0.147202	0.0491103	0.000601392	3.22084	vulnerable
Spg21	0.000217994	0.0614186	0.0670738	0.0180705	0.000603846	3.21907	vulnerable
Mtf2	0.000221202	0.123795	0.13077	0.0408462	0.000612493	3.2129	vulnerable
Pigp	0.000222466	0.0274436	0.0475053	-0.00946043	0.000615751	3.21059	vulnerable
Pam	0.00022961	0.150868	0.158024	0.0511235	0.000633784	3.19806	vulnerable
Slc35b4	0.000231545	0.0562058	0.0599607	0.0179571	0.000638368	3.19493	vulnerable
Tmem208	0.000231632	0.086977	0.0943873	0.0261885	0.000638368	3.19493	vulnerable
Grin2a	0.000233937	0.0071551	0.0493041	-0.039385	0.000643965	3.19114	vulnerable
Coq10b	0.000235285	0.0576711	0.0668668	0.0130823	0.000646919	3.18915	vulnerable
Sem1	0.000236297	0.0285503	0.0700045	-0.0304254	0.000649196	3.18762	vulnerable
Hrk	0.000237882	0.00762912	0.0344076	-0.0238314	0.000653042	3.18506	vulnerable
D3Ertd751e	0.000242745	0.0473451	0.0507307	0.0149036	0.000664839	3.17728	vulnerable
Dnm3	0.000244767	0.120453	0.126696	0.0402868	0.000669598	3.17419	vulnerable
Crhr1	0.000248088	0.029539	0.0358351	0.00511463	0.000677895	3.16884	vulnerable
Lrp6	0.000249136	0.0100461	0.0459426	-0.0320158	0.000680495	3.16718	vulnerable
Sh3gl3	0.000255669	0.0859703	0.0994466	0.0197335	0.000696991	3.15677	vulnerable
Glcci1	0.000256052	0.120627	0.124895	0.0423289	0.000697766	3.15629	vulnerable
Slc25a33	0.000256992	0.0582788	0.0697532	0.0110384	0.000699519	3.1552	vulnerable
Nefl	0.000260469	0.0568946	0.0950346	-0.0161619	0.000708435	3.1497	vulnerable
Armcx3	0.000268871	0.101591	0.106353	0.0344822	0.000730163	3.13658	vulnerable
Hecw2	0.000269282	0.149854	0.155482	0.0522595	0.000730996	3.13608	vulnerable
Kdm4b	0.000270342	0.0323838	0.0420669	0.00282654	0.000733591	3.13455	vulnerable
Ppa1	0.000272864	0.0431091	0.0775052	-0.0177433	0.000739582	3.13101	vulnerable
Scn3a	0.000276395	0.04412	0.0841999	-0.0230366	0.000748578	3.12576	vulnerable
Smim20	0.000280398	0.029238	0.0373921	0.00314041	0.000758838	3.11985	vulnerable
Ksr2	0.000281196	0.120965	0.126207	0.041487	0.000760706	3.11878	vulnerable
Limch1	0.000300005	0.153591	0.160249	0.0526723	0.000808798	3.09216	vulnerable
Tmem181a	0.000304536	0.104755	0.113649	0.0315724	0.000820073	3.08615	vulnerable
Caly	0.000306736	0.0645918	0.113729	-0.0241853	0.00082474	3.08368	vulnerable
Mllt6	0.000306734	0.0692899	0.0728332	0.023223	0.00082474	3.08368	vulnerable
Zfp612	0.000306869	0.0178403	0.0498571	-0.0251252	0.000824783	3.08366	vulnerable
Rab3gap2	0.000311216	0.123771	0.128712	0.0428717	0.00083615	3.07772	vulnerable
Cdc42bpa	0.000311718	0.0848207	0.0873514	0.0302351	0.000836542	3.07751	vulnerable
Wwox	0.000311703	0.0607912	0.0936482	-0.00937369	0.000836542	3.07751	vulnerable
2024-09-11	0.00032224	0.107803	0.111644	0.0378024	0.000863793	3.06359	vulnerable
Dst	0.000324023	0.0278396	0.0564445	-0.0178506	0.000868245	3.06136	vulnerable
Pdzd8	0.000324924	0.0984087	0.104574	0.0318498	0.000870327	3.06032	vulnerable
Mgat4a	0.000328206	0.0947462	0.100426	0.0309197	0.000878453	3.05628	vulnerable
Mlec	0.000335972	0.0817518	0.0853462	0.0279859	0.000897877	3.04678	vulnerable
Ywhaz	0.000343206	0.0743445	0.0780666	0.0249967	0.000915822	3.03819	vulnerable
Mbd5	0.00037576	0.0797537	0.0869561	0.023606	0.000998376	3.00071	vulnerable
Triqk	0.000386722	0.0444156	0.0486948	0.0128783	0.00102535	2.98913	vulnerable
Scg2	0.000390516	0.193832	0.211365	0.057344	0.00103502	2.98505	vulnerable
Dctn3	0.000390709	0.102883	0.130604	0.0120225	0.00103515	2.985	vulnerable
Fggy	0.00039498	0.0338634	0.0547063	-0.00776173	0.00104567	2.9806	vulnerable
Pde4dip	0.000401158	0.0872757	0.0904105	0.0305792	0.00106123	2.97419	vulnerable
Dync1li2	0.00040302	0.0618192	0.0794445	0.00625521	0.00106576	2.97234	vulnerable
Mib1	0.000407019	0.00145231	0.0328794	-0.030866	0.00107593	2.96821	vulnerable
Strn3	0.000412689	0.0857372	0.0897715	0.0290855	0.00108848	2.96318	vulnerable
Arhgef4	0.000419777	0.0364341	0.0645367	-0.0140283	0.00110593	2.95627	vulnerable
Srrt	0.000420253	0.0470901	0.0663439	-0.00106322	0.00110677	2.95594	vulnerable
Tmcc1	0.000433047	0.106872	0.111183	0.036973	0.00113961	2.94324	vulnerable
Tsnax	0.00043948	0.078629	0.101593	0.00740966	0.00115568	2.93716	vulnerable
Gstm5	0.000440913	0.0375296	0.0736218	-0.0215947	0.00115902	2.93591	vulnerable
Ube2g1	0.000465349	0.0700949	0.0899937	0.00717847	0.00122098	2.91329	vulnerable
Txndc16	0.000468827	0.0958325	0.102775	0.030077	0.00122919	2.91038	vulnerable
Nhp2	0.000485704	0.0741738	0.080544	0.0222827	0.00126951	2.89636	vulnerable
Spcs1	0.000487471	0.0332963	0.0709448	-0.0247863	0.00127334	2.89506	vulnerable
Tnfrsf19	0.000502585	0.0386644	0.0454735	0.00812672	0.00131088	2.88244	vulnerable
Azin2	0.000518959	0.0543077	0.0584924	0.016794	0.00135109	2.86931	vulnerable
Rab27b	0.00052363	0.0591665	0.080972	0.00105025	0.00136175	2.8659	vulnerable
Dnajb4	0.000528085	0.110103	0.117674	0.0349615	0.00137232	2.86254	vulnerable
Gaa	0.000531398	0.103935	0.114961	0.0291236	0.00138042	2.85999	vulnerable
Chchd7	0.00053646	0.0625719	0.0730531	0.0136899	0.00139255	2.85619	vulnerable
Hist3h2a	0.000543362	0.00368843	0.0244516	-0.0193383	0.00140943	2.85096	vulnerable
Usp15	0.000559707	0.0920256	0.105482	0.0220924	0.00144969	2.83872	vulnerable
Cdyl	0.000562687	0.057884	0.0625957	0.0176486	0.00145647	2.8367	vulnerable
Ufsp2	0.000562736	0.0547813	0.0769376	-0.00099462	0.00145647	2.8367	vulnerable
Smarca1	0.000565032	0.111894	0.117799	0.0373185	0.00146188	2.83509	vulnerable
Lin28b	0.000565461	0.0595294	0.0667913	0.015734	0.00146245	2.83492	vulnerable
Aplp1	0.000570125	0.0776288	0.0852282	0.0223881	0.00147289	2.83183	vulnerable
Bet1	0.000583453	0.040164	0.0455434	0.0101357	0.00150402	2.82275	vulnerable
Ppp1cb	0.000596584	0.0383144	0.0585351	-0.00542006	0.00153563	2.81371	vulnerable
Rbm5	0.000598479	0.119364	0.132006	0.0334672	0.00153938	2.81265	vulnerable
Nkain2	0.000604472	0.0219199	0.0672041	-0.0368167	0.00155366	2.80864	vulnerable
Srpr	0.000606529	0.0645111	0.0805751	0.00885616	0.00155838	2.80733	vulnerable
Aebp2	0.000625014	0.066072	0.0809202	0.010675	0.00160122	2.79555	vulnerable
Mast3	0.000627648	0.119148	0.127319	0.0378558	0.0016068	2.79404	vulnerable
Slx4ip	0.000627493	0.0544272	0.0595214	0.0159307	0.0016068	2.79404	vulnerable
Mirg	0.000636951	0.0680163	0.0776661	0.0166245	0.00162884	2.78812	vulnerable
Senp2	0.000664911	0.0923925	0.102384	0.0256996	0.00169665	2.77041	vulnerable
Sra1	0.000666139	0.0480048	0.0566135	0.00993521	0.00169917	2.76976	vulnerable
Znrf1	0.000671865	0.0439219	0.0742674	-0.0133788	0.00171254	2.76636	vulnerable
Pcsk2os1	0.000673451	0.0418933	0.0476776	0.0103988	0.00171596	2.76549	vulnerable
Rab22a	0.000676692	0.0250467	0.0441413	-0.00941927	0.00172298	2.76372	vulnerable
Bicdl1	0.000679277	0.0287445	0.0598184	-0.0199701	0.00172893	2.76222	vulnerable
Reep2	0.000718529	0.0763038	0.0900221	0.0157574	0.00182489	2.73876	vulnerable
Trps1	0.000733426	0.126927	0.139737	0.0362214	0.00185805	2.73094	vulnerable
Rngtt	0.000735255	0.0768289	0.0942467	0.0122607	0.00186201	2.73002	vulnerable
Klhl7	0.000752444	0.0730381	0.0987572	0.00249511	0.00190418	2.72029	vulnerable
Sh3pxd2a	0.000762259	0.0619966	0.0714942	0.0144513	0.00192763	2.71498	vulnerable
Zdhhc18	0.000773404	0.0315409	0.041486	0.00223894	0.00195442	2.70898	vulnerable
Cdh4	0.000778805	0.0775157	0.0855051	0.0219545	0.00196666	2.70627	vulnerable
Rin1	0.00078786	0.0367388	0.0438467	0.00708412	0.00198668	2.70187	vulnerable
Crip2	0.000803791	0.112702	0.121314	0.0349238	0.00202468	2.69364	vulnerable
Setd3	0.000842305	0.102126	0.10989	0.0316861	0.00211641	2.6744	vulnerable
Gas7	0.000852601	0.063857	0.0830624	0.00546214	0.00213999	2.66959	vulnerable
Negr1	0.000852452	0.0707349	0.0840949	0.0139645	0.00213999	2.66959	vulnerable
Gabrb1	0.000856157	0.00479582	0.0487338	-0.0420854	0.00214739	2.66809	vulnerable
Nlk	0.000874834	0.100282	0.108397	0.0306235	0.00218879	2.6598	vulnerable
Mb21d2	0.000875334	0.0476352	0.0558913	0.0101451	0.00218927	2.6597	vulnerable
Ckmt1	0.000890668	0.132776	0.143861	0.0402054	0.00222446	2.65277	vulnerable
Lrp12	0.00089539	0.0516124	0.0657866	0.0057634	0.00223547	2.65063	vulnerable
Gcc2	0.000902344	0.0879643	0.0999361	0.0220084	0.00225124	2.64758	vulnerable
Golgb1	0.000925582	0.0778937	0.0942485	0.0137351	0.00230676	2.637	vulnerable
Ccdc6	0.000927109	0.0522117	0.0634956	0.00888519	0.00230976	2.63643	vulnerable
Camk2b	0.000938325	0.0500814	0.0633018	0.00612576	0.00233605	2.63152	vulnerable
Aopep	0.000959471	0.135091	0.149229	0.0380465	0.00238059	2.62332	vulnerable
Nwd2	0.000967545	0.00382065	0.0620124	-0.0567159	0.00239696	2.62034	vulnerable
Anapc13	0.00100117	0.0376896	0.0646812	-0.0124323	0.00247277	2.60682	vulnerable
Lmo3	0.00100161	0.0869499	0.116447	0.00409146	0.00247277	2.60682	vulnerable
Slc20a1	0.00101051	0.0753826	0.0822749	0.0222276	0.00249028	2.60375	vulnerable
Hnrnpm	0.00103232	0.0812689	0.106112	0.00655072	0.00254136	2.59493	vulnerable
Tmem258	0.00103347	0.0634704	0.0886871	-0.000698441	0.00254333	2.5946	vulnerable
Dhx36	0.00104403	0.0730867	0.0919979	0.0093218	0.00256751	2.59049	vulnerable
Adam22	0.00104685	0.0929637	0.0982169	0.0306582	0.00257356	2.58947	vulnerable
Psenen	0.00104908	0.0566843	0.0782818	0.000299292	0.00257634	2.589	vulnerable
Ccdc181	0.00105614	0.048957	0.056051	0.0118178	0.00259188	2.58639	vulnerable
Mybbp1a	0.00105721	0.0600279	0.0649837	0.0182327	0.00259361	2.58609	vulnerable
Zfp941	0.0011033	0.0354868	0.0450794	0.00411574	0.00270103	2.56847	vulnerable
Sipa1l3	0.00111059	0.0843651	0.0912704	0.0256845	0.00271606	2.56606	vulnerable
Oaz2	0.00111538	0.0951975	0.105533	0.0264384	0.00272587	2.56449	vulnerable
Mphosph8	0.00111697	0.0838101	0.107489	0.00869664	0.00272884	2.56402	vulnerable
B3galt1	0.00113092	0.109673	0.116641	0.0353982	0.00276098	2.55894	vulnerable
Sh3glb2	0.00114099	0.083204	0.0980658	0.0172794	0.00278268	2.55554	vulnerable
Fndc5	0.00116461	0.062771	0.0695096	0.0175095	0.00283734	2.54709	vulnerable
Arhgef2	0.0011841	0.071863	0.0880604	0.0115629	0.00288285	2.54018	vulnerable
Meis2	0.00119736	0.0923512	0.127695	0.000330857	0.00291212	2.53579	vulnerable
Degs1	0.00120082	0.0565165	0.062117	0.0162315	0.00291952	2.53469	vulnerable
Gpr137c	0.00122148	0.115597	0.126392	0.0338597	0.00296669	2.52773	vulnerable
Rmnd5a	0.00123514	0.0619819	0.0866837	-0.00075851	0.00299885	2.52305	vulnerable
Dab1	0.00124119	0.0160243	0.0694516	-0.0472373	0.00301146	2.52122	vulnerable
Per1	0.00125786	0.0570822	0.0638784	0.0152543	0.0030498	2.51573	vulnerable
Ube4b	0.00126541	0.0998321	0.107288	0.031109	0.003066	2.51343	vulnerable
Atl2	0.00127646	0.0425316	0.0577991	0.00116213	0.00309065	2.50995	vulnerable
Scp2	0.00128435	0.0170499	0.0577038	-0.0340676	0.0031087	2.50742	vulnerable
Cpne8	0.00131627	0.0250032	0.0405099	-0.00584815	0.00318267	2.49721	vulnerable
Tprgl	0.0013245	0.00686319	0.0400188	-0.0305044	0.00319778	2.49515	vulnerable
Aifm3	0.00133511	0.00730582	0.0270166	-0.0168886	0.003221	2.49201	vulnerable
Hs6st1	0.0013374	0.0547828	0.0597113	0.0162338	0.00322327	2.4917	vulnerable
Srpk2	0.00133701	0.0737647	0.0809702	0.0212893	0.00322327	2.4917	vulnerable
Cbx4	0.00134242	0.0636255	0.0750418	0.013162	0.00323153	2.49059	vulnerable
Snrpg	0.00137992	0.0401033	0.0735485	-0.0179536	0.00331839	2.47907	vulnerable
Aven	0.00141974	0.0325328	0.0386317	0.00646841	0.00340603	2.46775	vulnerable
Glt1d1	0.00143561	0.0441627	0.0576914	0.00353108	0.00344176	2.46322	vulnerable
Chd2	0.0014469	0.057721	0.0838632	-0.0038449	0.00346646	2.46011	vulnerable
Exoc4	0.00146038	0.0992144	0.107338	0.030202	0.00349639	2.45638	vulnerable
Brwd3	0.0014675	0.0654598	0.0722438	0.0185027	0.00351104	2.45456	vulnerable
Lsg1	0.00148521	0.0339364	0.0390869	0.00795886	0.00354794	2.45002	vulnerable
Nr3c1	0.00148543	0.0929037	0.107536	0.0212559	0.00354794	2.45002	vulnerable
Rnf7	0.00149371	0.0189125	0.0610032	-0.0347849	0.00356651	2.44776	vulnerable
Arid1a	0.00149973	0.0415914	0.0694767	-0.0118188	0.00357847	2.4463	vulnerable
Cdk2ap1	0.00150338	0.0356998	0.0450405	0.00444987	0.00358512	2.4455	vulnerable
Plec	0.00150354	0.0929561	0.100206	0.0286584	0.00358512	2.4455	vulnerable
Stx18	0.00150684	0.0634909	0.0739306	0.0140864	0.00359179	2.44469	vulnerable
Son	0.00152096	0.0585291	0.0627678	0.0183708	0.00362423	2.44078	vulnerable
Pkm	0.00152404	0.0607009	0.0778895	0.00625981	0.00363034	2.44005	vulnerable
Rnf145	0.00153105	0.079575	0.0875527	0.0227616	0.00364457	2.43835	vulnerable
Rell2	0.0015464	0.023708	0.0379006	-0.0050344	0.00367765	2.43443	vulnerable
Runx1t1	0.00155693	0.108675	0.134564	0.0160912	0.00369994	2.43181	vulnerable
Serf2	0.00157939	0.0652369	0.0762883	0.0141494	0.00374826	2.42617	vulnerable
Grina	0.00158198	0.0977295	0.108256	0.0272263	0.00375316	2.4256	vulnerable
Acap2	0.00161566	0.103642	0.111539	0.0321398	0.00382882	2.41693	vulnerable
Cplane1	0.00174701	0.0148052	0.0562824	-0.035758	0.00411973	2.38513	vulnerable
Usp48	0.00175002	0.0296185	0.0572063	-0.0161463	0.00412546	2.38453	vulnerable
Syt6	0.00175362	0.000119285	0.0172302	-0.0170648	0.00413257	2.38378	vulnerable
Ddit3	0.00177355	0.0532102	0.0593896	0.0143754	0.00417814	2.37902	vulnerable
Dop1b	0.00178017	0.0819457	0.0947548	0.0188461	0.00419234	2.37754	vulnerable
Egr1	0.00178547	0.0868051	0.124389	-0.00405121	0.00420341	2.3764	vulnerable
Frmd6	0.00182203	0.0740805	0.0887291	0.0139683	0.00428092	2.36846	vulnerable
Syngr3	0.00186228	0.00448418	0.0428192	-0.0366029	0.00437257	2.35926	vulnerable
Pnpo	0.00190593	0.00767172	0.0249597	-0.0143244	0.00446034	2.35063	vulnerable
Ubtf	0.00190598	0.00932943	0.0564074	-0.043474	0.00446034	2.35063	vulnerable
Jph4	0.00190829	0.0562419	0.0836594	-0.0056916	0.00446428	2.35025	vulnerable
Tcf20	0.00197071	0.0945174	0.102373	0.028656	0.00459659	2.33756	vulnerable
Ube2d1	0.0019992	0.0820786	0.0972079	0.0165772	0.00465995	2.33162	vulnerable
Mgat4b	0.00200701	0.0561135	0.0616531	0.0161366	0.00467661	2.33007	vulnerable
Trpc6	0.00200788	0.0062797	0.0395521	-0.0308466	0.0046771	2.33002	vulnerable
Zfp523	0.00202761	0.0390107	0.0458768	0.00820353	0.0047184	2.32621	vulnerable
Btbd8	0.00206169	0.00102883	0.0459075	-0.0444812	0.00478981	2.31968	vulnerable
Slitrk2	0.00209008	0.0583225	0.0648053	0.0160468	0.00484778	2.31446	vulnerable
Sfr1	0.00209571	0.0601323	0.100346	-0.0169847	0.00485923	2.31343	vulnerable
Nkiras1	0.00212016	0.0266964	0.0635599	-0.0265508	0.00491432	2.30854	vulnerable
Coro7	0.00212388	0.0475843	0.054869	0.0110968	0.00492132	2.30792	vulnerable
Far2	0.00213726	0.0590662	0.0711583	0.0107248	0.00494907	2.30548	vulnerable
Zc3h13	0.00214389	0.0256533	0.0631171	-0.0275541	0.00496281	2.30427	vulnerable
Smc5	0.00216109	0.0451656	0.0639681	-0.00135525	0.0049977	2.30123	vulnerable
Fam229b	0.00218021	0.0381877	0.0449028	0.00803668	0.00503861	2.29769	vulnerable
Srsf7	0.00218235	0.00645387	0.0621767	-0.0532297	0.00504191	2.2974	vulnerable
Shf	0.00218741	0.0464344	0.0519209	0.0124509	0.00505096	2.29663	vulnerable
Brdt	0.00220274	0.0472083	0.063313	0.00213157	0.00507786	2.29432	vulnerable
Zmym3	0.00221821	0.072035	0.0817207	0.018141	0.00510971	2.2916	vulnerable
Grb10	0.00225503	0.0863125	0.0962373	0.0234173	0.00518605	2.28516	vulnerable
Ap4s1	0.00231971	0.0587456	0.0857453	-0.00430666	0.00532267	2.27387	vulnerable
Matk	0.00233885	0.0265543	0.0575821	-0.02077	0.00535788	2.27101	vulnerable
Srgap3	0.00245413	0.118964	0.129852	0.0350672	0.00560922	2.2511	vulnerable
Znhit1	0.00248448	0.116107	0.131115	0.029843	0.00566941	2.24646	vulnerable
Pianp	0.00250666	0.0209985	0.0601491	-0.0310389	0.00571447	2.24302	vulnerable
Sdc3	0.00254992	0.0566009	0.0722214	0.00624412	0.00581121	2.23573	vulnerable
Clk1	0.00263056	0.0470965	0.0768538	-0.0115643	0.00598339	2.22305	vulnerable
Rpgr	0.00263884	0.0480565	0.0613543	0.00526613	0.00599837	2.22197	vulnerable
Grhpr	0.00267926	0.0317404	0.0371081	0.00689343	0.00608046	2.21606	vulnerable
Atg14	0.00273764	0.0531057	0.0651671	0.00845301	0.006197	2.20782	vulnerable
Hsph1	0.00279438	0.0528381	0.0799542	-0.0067051	0.00631735	2.19947	vulnerable
Trrap	0.00280429	0.0359424	0.0626019	-0.0127751	0.00633771	2.19807	vulnerable
Auts2	0.00286872	0.120922	0.133953	0.0336812	0.00647504	2.18876	vulnerable
Grip1	0.00288062	0.124216	0.155116	0.0170844	0.00649853	2.18719	vulnerable
Col25a1	0.0029108	0.0200689	0.0686383	-0.0408169	0.00656371	2.18285	vulnerable
Rbm28	0.00294047	0.0777183	0.0936145	0.0141258	0.00662638	2.17872	vulnerable
Ammecr1	0.00295841	0.0215821	0.0343383	-0.00441924	0.00666469	2.17622	vulnerable
Fam104a	0.00302495	0.000454732	0.0447547	-0.0441243	0.00680372	2.16725	vulnerable
Cdh13	0.00302788	0.01916	0.0771246	-0.0505632	0.00680815	2.16697	vulnerable
Ylpm1	0.00305708	0.0786084	0.0945667	0.0144077	0.00686506	2.16336	vulnerable
Eri3	0.00307869	0.0452009	0.0709909	-0.00832909	0.006907	2.16071	vulnerable
Cipc	0.00313571	0.0604897	0.076363	0.00749357	0.00702599	2.15329	vulnerable
Lpcat4	0.00316689	0.0282723	0.0338571	0.0053366	0.00708908	2.14941	vulnerable
Ahcyl1	0.00318363	0.0817115	0.095964	0.0173123	0.00712204	2.1474	vulnerable
Gphn	0.00318873	0.0234322	0.0424376	-0.00995371	0.00713119	2.14684	vulnerable
Gtf2h2	0.00319275	0.0293109	0.047323	-0.00668954	0.00713793	2.14643	vulnerable
Fam189a1	0.00319659	0.067561	0.104351	-0.0106911	0.00714425	2.14604	vulnerable
Rc3h2	0.00321977	0.0903518	0.0998016	0.0254526	0.0071915	2.14318	vulnerable
Copg2	0.00329808	0.104853	0.117546	0.0278116	0.00735942	2.13316	vulnerable
Ascc3	0.00331053	0.0952491	0.105896	0.0261472	0.00737787	2.13207	vulnerable
Cenpx	0.00331052	0.0360322	0.0411202	0.00883103	0.00737787	2.13207	vulnerable
Man1c1	0.00330932	0.0573262	0.0693739	0.0100971	0.00737787	2.13207	vulnerable
Diaph1	0.00331292	0.061517	0.0775263	0.0077543	0.00737855	2.13203	vulnerable
Fus	0.00332367	0.0376811	0.0553628	-0.0031257	0.00739781	2.1309	vulnerable
Sfxn5	0.00334974	0.0592671	0.0680921	0.0140695	0.00744878	2.12791	vulnerable
Ghitm	0.00335701	0.0915834	0.107882	0.0190791	0.00746026	2.12725	vulnerable
Micu1	0.00340422	0.0769863	0.0972018	0.00952383	0.00755328	2.12186	vulnerable
Wnk1	0.00346523	0.0726888	0.086912	0.0138561	0.00767658	2.11483	vulnerable
Snx3	0.00354454	0.0351914	0.0624968	-0.0137111	0.00783506	2.10596	vulnerable
Cbr1	0.00355445	0.0493747	0.0716537	-0.00320583	0.00785452	2.10488	vulnerable
Peak1	0.00356034	0.0970148	0.109754	0.0247373	0.0078626	2.10443	vulnerable
Kcnq2	0.00362519	0.0851813	0.0975976	0.0204887	0.00799832	2.097	vulnerable
Armcx2	0.00368275	0.0260901	0.0436601	-0.00749158	0.00811769	2.09057	vulnerable
Ctsz	0.0036901	0.0691531	0.0788757	0.0169909	0.00813136	2.08984	vulnerable
Nus1	0.0037684	0.0913586	0.102795	0.0238554	0.00829872	2.08099	vulnerable
Drp2	0.0037746	0.0603704	0.0676659	0.0160253	0.00830977	2.08041	vulnerable
Ntrk2	0.00382985	0.0563929	0.07568	0.00249717	0.00842614	2.07437	vulnerable
Scand1	0.00389775	0.0580933	0.0901683	-0.00963384	0.00856486	2.06728	vulnerable
Slc8a3	0.00399743	0.0782147	0.0897394	0.0186892	0.00876752	2.05712	vulnerable
Exoc6b	0.00405584	0.00575707	0.0471635	-0.0391825	0.00889009	2.05109	vulnerable
Wdr47	0.00408229	0.0330462	0.0652287	-0.0194169	0.00894529	2.04841	vulnerable
2024-03-04	0.00409211	0.0595117	0.0684375	0.0140632	0.00896403	2.0475	vulnerable
Megf9	0.00409541	0.00246126	0.0434352	-0.0400232	0.00896847	2.04728	vulnerable
Fndc3a	0.0042752	0.102856	0.114332	0.0282565	0.00933613	2.02983	vulnerable
Upf2	0.00429812	0.0525983	0.0796953	-0.0067786	0.00938037	2.02778	vulnerable
Naa38	0.00431763	0.0595416	0.0866248	-0.00408264	0.00942003	2.02595	vulnerable
Sil1	0.00437115	0.0801962	0.0906716	0.020504	0.00952503	2.02113	vulnerable
Chchd3	0.00441152	0.0430817	0.0764401	-0.0167162	0.00961003	2.01728	vulnerable
Arf5	0.00441919	0.0446365	0.0776975	-0.0158182	0.00962033	2.01681	vulnerable
Dpp9	0.00443937	0.006975	0.0225914	-0.012922	0.00965879	2.01508	vulnerable
Cd3eap	0.00450034	0.0528462	0.0609276	0.0123328	0.00978238	2.00956	vulnerable
Dlgap2	0.00451064	0.031785	0.0640847	-0.0200214	0.00980176	2.0087	vulnerable
Polr2j	0.00455883	0.0456647	0.0766011	-0.0132963	0.00990038	2.00435	vulnerable
P4ha1	0.00463723	0.0805783	0.0977464	0.0139588	0.0100521	1.99774	vulnerable
Gsk3b	0.0047109	0.056154	0.0634769	0.0143692	0.0101961	1.99157	vulnerable
Ahctf1	0.00473284	0.065739	0.0803379	0.0107957	0.0102405	1.98968	vulnerable
Thoc2	0.00476547	0.0670326	0.094224	-0.00129701	0.0103016	1.9871	vulnerable
Snx7	0.0048977	0.010444	0.0303345	-0.0158561	0.010581	1.97547	vulnerable
Mllt10	0.00490608	0.0107972	0.0534754	-0.0385073	0.0105893	1.97513	vulnerable
Cep19	0.00494093	0.0589964	0.0788418	0.00294455	0.0106548	1.97246	vulnerable
Ccdc107	0.00500196	0.0105953	0.035741	-0.0210528	0.0107831	1.96726	vulnerable
Apc2	0.00501555	0.0252798	0.0416254	-0.00658015	0.0108091	1.96621	vulnerable
Dhdds	0.00508476	0.0211869	0.0471984	-0.0178271	0.0109482	1.96066	vulnerable
Nr1d1	0.00511001	0.0495984	0.0580034	0.0107546	0.0109992	1.95864	vulnerable
Ppp1r21	0.00517385	0.00706065	0.0405824	-0.0307943	0.0111163	1.95404	vulnerable
Ncoa4	0.00539579	0.000231076	0.0201944	-0.019874	0.0115474	1.93751	vulnerable
Kif1b	0.0054058	0.0630035	0.0768653	0.0104761	0.0115654	1.93684	vulnerable
Syt5	0.00543435	0.0340156	0.0703604	-0.0232048	0.0116124	1.93508	vulnerable
Txnrd1	0.0055015	0.072294	0.0879078	0.012313	0.0117452	1.93014	vulnerable
Actr3	0.00551184	0.0485693	0.0699729	-0.00264148	0.0117601	1.92959	vulnerable
Cyhr1	0.00551125	0.0197979	0.0550207	-0.0275749	0.0117601	1.92959	vulnerable
Smim11	0.00551806	0.0558224	0.0645297	0.0128566	0.0117699	1.92923	vulnerable
Arf1	0.00555054	0.0339815	0.057579	-0.0104706	0.0118284	1.92707	vulnerable
Cystm1	0.00555012	0.0664201	0.0969427	-0.00486483	0.0118284	1.92707	vulnerable
Cdkal1	0.00564033	0.0825064	0.103495	0.0108831	0.0120089	1.9205	vulnerable
Lsm1	0.00571325	0.0177944	0.0405549	-0.0158866	0.0121458	1.91557	vulnerable
Tle4	0.00574486	0.0743633	0.107789	-0.0046999	0.0122057	1.91344	vulnerable
Dctpp1	0.00585571	0.00576859	0.0211828	-0.0131859	0.0124225	1.90579	vulnerable
Ptprj	0.00590311	0.0825988	0.106673	0.00783287	0.0125155	1.90255	vulnerable
Rida	0.0059068	0.0310586	0.0367324	0.00632399	0.0125196	1.90241	vulnerable
Bbs2	0.00604209	0.0227504	0.027456	0.00408272	0.0127718	1.89375	vulnerable
Anxa11	0.00608885	0.0499164	0.0597002	0.00949865	0.0128591	1.89079	vulnerable
Mmaa	0.00612701	0.04453	0.0528824	0.00884936	0.0129281	1.88847	vulnerable
Ccdc30	0.00620143	0.0614496	0.0776238	0.00756345	0.0130773	1.88348	vulnerable
Kif26b	0.00640443	0.0570975	0.071182	0.00797196	0.0134852	1.87014	vulnerable
Slc7a8	0.00661298	0.0209299	0.0509061	-0.0218911	0.0138953	1.85713	vulnerable
Ctnna3	0.00662742	0.000351453	0.0505168	-0.0500296	0.0139215	1.85631	vulnerable
Mttp	0.00664629	0.0126542	0.0270151	-0.00947272	0.0139529	1.85534	vulnerable
Zfp943	0.00670288	0.0429421	0.0535424	0.00598798	0.0140675	1.85178	vulnerable
Glce	0.0067123	0.0624656	0.0739014	0.0126943	0.0140789	1.85143	vulnerable
Sbf2	0.00688215	0.0384076	0.0750253	-0.0217811	0.0144137	1.84122	vulnerable
Rnf38	0.00696667	0.0385287	0.054895	-0.00148289	0.014584	1.83612	vulnerable
Nr1d2	0.00701859	0.0814806	0.0924501	0.020506	0.0146733	1.83347	vulnerable
Dag1	0.00711396	0.0770217	0.0935914	0.0131833	0.0148507	1.82825	vulnerable
Fam20c	0.00729414	0.023807	0.0314445	0.00155898	0.0152044	1.81803	vulnerable
Cnnm2	0.00729716	0.0451414	0.0650035	-0.00242418	0.0152062	1.81798	vulnerable
Miga1	0.00752127	0.0854017	0.0974131	0.0209788	0.0156455	1.80561	vulnerable
Mt1	0.0075397	0.0335627	0.0519089	-0.00538115	0.0156792	1.80468	vulnerable
Dock7	0.007612	0.0933949	0.106208	0.0232646	0.0157978	1.8014	vulnerable
Phf21a	0.00761081	0.0890199	0.109778	0.0136298	0.0157978	1.8014	vulnerable
Osbpl6	0.00763469	0.0676454	0.088042	0.00573443	0.0158347	1.80039	vulnerable
Irak1bp1	0.00765817	0.0389305	0.0567254	-0.00275634	0.0158788	1.79918	vulnerable
Jakmip2	0.00771129	0.0744256	0.0912441	0.0119317	0.0159702	1.79669	vulnerable
Igfbp6	0.00774465	0.00768123	0.0264976	-0.0158492	0.0160345	1.79494	vulnerable
Glud1	0.00775409	0.0737045	0.0857896	0.0163865	0.0160494	1.79454	vulnerable
Zcchc17	0.00776874	0.032047	0.0681555	-0.0237289	0.0160703	1.79398	vulnerable
Trnau1ap	0.00781374	0.0386839	0.0448614	0.00876581	0.0161492	1.79185	vulnerable
Kcnh3	0.00783595	0.0505616	0.0655777	0.0045155	0.0161856	1.79087	vulnerable
Ar	0.00796647	0.01955	0.0489	-0.0217979	0.0164359	1.78421	vulnerable
Xrn2	0.00808471	0.0488129	0.0759284	-0.00825935	0.0166555	1.77844	vulnerable
Rab40c	0.00813714	0.0626269	0.0719776	0.0148418	0.016744	1.77614	vulnerable
Ccdc57	0.00814287	0.0376426	0.0451315	0.0070522	0.0167509	1.77596	vulnerable
Ippk	0.00816462	0.0088975	0.0266066	-0.014272	0.0167859	1.77506	vulnerable
Upf1	0.00816462	0.00335203	0.0246971	-0.0200502	0.0167859	1.77506	vulnerable
Svil	0.0081942	0.0273721	0.0348486	0.00309722	0.0168418	1.77361	vulnerable
Psmg4	0.00820768	0.0318863	0.0443376	-0.000133826	0.0168646	1.77302	vulnerable
Zcchc12	0.00823547	0.0187213	0.0324617	-0.00650839	0.0169167	1.77168	vulnerable
Mbtd1	0.00837346	0.0786738	0.103447	0.00561826	0.0171702	1.76522	vulnerable
Grk5	0.00839323	0.045567	0.0540044	0.00916487	0.0172008	1.76445	vulnerable
Hp1bp3	0.00849624	0.0610691	0.0777471	0.00691272	0.0173917	1.75966	vulnerable
Ecpas	0.00851517	0.0678614	0.078783	0.0152929	0.0174254	1.75882	vulnerable
Hirip3	0.00870573	0.00681675	0.0172399	-0.00778992	0.0177998	1.74958	vulnerable
Hspd1	0.00876087	0.0309775	0.0733103	-0.0303665	0.0179022	1.74709	vulnerable
Pacs1	0.00876567	0.0317249	0.0644516	-0.0204716	0.0179068	1.74698	vulnerable
Dcaf13	0.00881895	0.0345641	0.0442123	0.00370375	0.0180053	1.7446	vulnerable
Rilpl1	0.00884647	0.0387087	0.0611612	-0.00749948	0.018051	1.7435	vulnerable
Ptchd1	0.0088589	0.021072	0.0379256	-0.00871364	0.0180711	1.74301	vulnerable
Cct3	0.0088713	0.0280028	0.0707399	-0.0319197	0.0180912	1.74253	vulnerable
Pcgf5	0.0090074	0.0832778	0.0960444	0.0194031	0.0183369	1.73667	vulnerable
Fbxl17	0.00904639	0.0708959	0.0858855	0.0123971	0.018411	1.73492	vulnerable
Otud4	0.00906073	0.0663098	0.0799033	0.0120215	0.0184243	1.73461	vulnerable
Cttnbp2nl	0.0092085	0.0461284	0.0537483	0.0101993	0.0186978	1.72821	vulnerable
Peg3	0.00940481	0.0500997	0.0709582	-0.00150537	0.0190745	1.71955	vulnerable
Ddx24	0.0094575	0.0169607	0.0484047	-0.0248922	0.0191648	1.7175	vulnerable
C2cd3	0.00951664	0.0373565	0.0474975	0.00428967	0.0192791	1.71491	vulnerable
Minar2	0.00963656	0.0454698	0.0560506	0.00698398	0.0194941	1.7101	vulnerable
Prkab2	0.00974424	0.0365513	0.0485503	0.00212059	0.0196837	1.70589	vulnerable
Fundc1	0.00989392	0.00975899	0.029854	-0.0163252	0.0199651	1.69973	vulnerable
Znrf3	0.0101724	0.05188	0.0633674	0.0085536	0.0204841	1.68858	vulnerable
Nsmce2	0.0102423	0.085776	0.10463	0.0142811	0.020619	1.68573	vulnerable
Abca8b	0.0103204	0.0593994	0.0706188	0.0117263	0.0207644	1.68268	vulnerable
Smarcc1	0.010356	0.0912902	0.105192	0.0213628	0.0208241	1.68143	vulnerable
Sertad2	0.0104734	0.029458	0.0586992	-0.0178617	0.0210421	1.67691	vulnerable
Zfp945	0.0105933	0.0195078	0.0238405	0.00320305	0.0212527	1.67258	vulnerable
Csnk1g1	0.0106352	0.0681168	0.0870324	0.00739746	0.0213308	1.67099	vulnerable
Pclo	0.0107435	0.0402816	0.0593748	-0.00353267	0.0215236	1.66709	vulnerable
Gnpat	0.0107831	0.039061	0.0458448	0.0083052	0.0215847	1.66585	vulnerable
Ppfia1	0.0108293	0.0346324	0.0484341	-0.000423403	0.0216647	1.66425	vulnerable
Lrif1	0.0108357	0.0820192	0.098455	0.0152478	0.0216714	1.66411	vulnerable
Csad	0.0109252	0.0415139	0.0492401	0.0083104	0.0218319	1.66091	vulnerable
Ercc6l2	0.011014	0.03054	0.0417475	0.000589924	0.0219844	1.65789	vulnerable
Cst6	0.0111537	0.0158273	0.0199348	0.00200648	0.0222256	1.65315	vulnerable
Chrm1	0.0112852	0.0563654	0.0791075	-0.00096853	0.0224622	1.64855	vulnerable
Nol6	0.0113239	0.061002	0.0708084	0.0137583	0.0225265	1.64731	vulnerable
Sh3bgrl3	0.0114032	0.0150865	0.0660587	-0.0451443	0.0226778	1.6444	vulnerable
Foxo3	0.0114294	0.0673866	0.0805388	0.0128788	0.0227171	1.64365	vulnerable
Pitpnb	0.0114682	0.019329	0.0542614	-0.0274657	0.0227878	1.6423	vulnerable
Prelid3a	0.0115201	0.0213772	0.0460588	-0.0164237	0.0228845	1.64046	vulnerable
Actg1	0.0116105	0.0501695	0.0664892	0.0030605	0.0230382	1.63755	vulnerable
Dusp1	0.0116238	0.0138699	0.0299339	-0.0107062	0.0230581	1.63718	vulnerable
Ruvbl1	0.011754	0.041248	0.0514208	0.00576112	0.0232836	1.63295	vulnerable
Lyst	0.0117632	0.0991623	0.11855	0.0189179	0.0232887	1.63285	vulnerable
Prrc2c	0.0119756	0.0480629	0.0582031	0.00842623	0.0236894	1.62545	vulnerable
Snhg14	0.0121692	0.036425	0.0587874	-0.00829163	0.0240319	1.61921	vulnerable
Avpi1	0.0122673	0.0259179	0.0354375	0.000492325	0.0242054	1.61609	vulnerable
Faap20	0.0123188	0.0268757	0.0342983	0.00295937	0.0243002	1.61439	vulnerable
Ulk2	0.0123804	0.000658466	0.0420072	-0.0410944	0.0243876	1.61283	vulnerable
Bicc1	0.0123893	0.0280703	0.0343338	0.00457992	0.0243984	1.61264	vulnerable
Ptpre	0.0126454	0.0317204	0.0681152	-0.0241414	0.0248818	1.60412	vulnerable
Polr1d	0.0127937	0.00982929	0.04787	-0.0342437	0.0251526	1.59942	vulnerable
Tsc2	0.0129135	0.00122975	0.0192916	-0.0175868	0.025374	1.59561	vulnerable
Ccdc148	0.0130014	0.0818182	0.0951613	0.0182628	0.0255397	1.59278	vulnerable
Tm9sf3	0.0130558	0.0866317	0.101132	0.0189649	0.0256393	1.59109	vulnerable
Fkbp8	0.0131099	0.0712298	0.0982237	0.000521804	0.0257312	1.58954	vulnerable
Tent2	0.0131791	0.0516528	0.0674277	0.00417822	0.0258527	1.58749	vulnerable
Nub1	0.0132572	0.0864184	0.101493	0.0183082	0.0259844	1.58529	vulnerable
Nr6a1	0.0133245	0.0754831	0.0923494	0.0122925	0.0260996	1.58337	vulnerable
Ppp2r2b	0.0133675	0.0286012	0.0590299	-0.0193802	0.0261714	1.58217	vulnerable
Pknox1	0.0134137	0.0211304	0.027907	0.00138587	0.02624	1.58104	vulnerable
Cul9	0.0134276	0.046038	0.0644859	-0.000663695	0.0262599	1.58071	vulnerable
Ints6l	0.013482	0.0500051	0.0624905	0.00683121	0.0263591	1.57907	vulnerable
Mir670hg	0.0134995	0.00749787	0.0202326	-0.0098384	0.0263713	1.57887	vulnerable
Cst3	0.0135431	0.244769	0.304384	0.0349387	0.0264418	1.57771	vulnerable
Appl1	0.0135918	0.047216	0.0695471	-0.00409176	0.0265296	1.57627	vulnerable
Bbs9	0.0136662	0.0715417	0.085305	0.0138728	0.0266526	1.57426	vulnerable
Ddb1	0.0137066	0.0129549	0.0452576	-0.0272983	0.026724	1.5731	vulnerable
Arhgef17	0.0137566	0.0177462	0.0450317	-0.0204302	0.0268068	1.57176	vulnerable
Antxr1	0.0139779	0.00197028	0.0123191	-0.00958773	0.0272079	1.56531	vulnerable
Pgbd5	0.0139772	0.0587873	0.0816721	-0.00017561	0.0272079	1.56531	vulnerable
Sec22a	0.0140832	0.0198927	0.0397852	-0.012208	0.0273828	1.56252	vulnerable
Rad23b	0.0140917	0.00234119	0.0466864	-0.0434408	0.0273842	1.5625	vulnerable
Prpsap2	0.0142187	0.0313482	0.0408663	0.00259157	0.0276006	1.55908	vulnerable
C1ql3	0.0143762	0.103974	0.165842	-0.0217032	0.0278833	1.55466	vulnerable
Myo9a	0.0145745	0.0592495	0.0714733	0.010664	0.0282312	1.54927	vulnerable
Dcun1d4	0.0148006	0.0574537	0.0774334	0.00221439	0.0286512	1.54286	vulnerable
Nat14	0.014844	0.00450518	0.0423029	-0.0360574	0.0287117	1.54194	vulnerable
Dlx5	0.0150527	0.00506932	0.00962695	-0.00259939	0.0290795	1.53641	vulnerable
Naaladl2	0.0152109	0.0862613	0.112647	0.00693652	0.0293651	1.53217	vulnerable
Uggt2	0.0152107	0.0703462	0.0837699	0.0137506	0.0293651	1.53217	vulnerable
Arhgap5	0.0152318	0.049469	0.0690021	-0.000423568	0.0293888	1.53182	vulnerable
Mtmr7	0.0152357	0.0817094	0.0958792	0.0173941	0.0293888	1.53182	vulnerable
Akap8l	0.0152486	0.0807893	0.10017	0.0118273	0.0294056	1.53157	vulnerable
Bex4	0.0153581	0.0077248	0.0303147	-0.0196058	0.0296088	1.52858	vulnerable
Hspb11	0.0153913	0.0517195	0.0620296	0.0096689	0.0296564	1.52788	vulnerable
Dbn1	0.0154725	0.0682958	0.0892077	0.00547032	0.0297805	1.52607	vulnerable
Pgr	0.0154862	0.0566855	0.07039	0.00819278	0.0297987	1.5258	vulnerable
Syt12	0.0157801	0.0169219	0.0217403	0.00171841	0.0303147	1.51835	vulnerable
Sez6l2	0.0159734	0.0289861	0.0643957	-0.0242125	0.030661	1.51341	vulnerable
Rcn2	0.0159938	0.0714025	0.0878839	0.011101	0.0306834	1.5131	vulnerable
Stk19	0.0161172	0.0544706	0.0699697	0.00554258	0.0309033	1.51	vulnerable
Rbbp7	0.016242	0.0859478	0.112252	0.00689739	0.0311341	1.50676	vulnerable
Top1	0.0163298	0.0556099	0.0677626	0.00932906	0.0312941	1.50454	vulnerable
Kiz	0.0164132	0.0337107	0.0431649	0.00356805	0.0314368	1.50256	vulnerable
Cxxc4	0.0165215	0.0462587	0.0623937	0.00173442	0.0316223	1.50001	vulnerable
Crtc1	0.0165294	0.071112	0.0838938	0.0146884	0.031625	1.49997	vulnerable
Nsun2	0.0166361	0.0757119	0.0891836	0.0157754	0.0318204	1.49729	vulnerable
Fam193b	0.0166817	0.00367246	0.0319495	-0.0268583	0.0318991	1.49622	vulnerable
Commd6	0.0167529	0.0160701	0.0392222	-0.0169443	0.0320264	1.49449	vulnerable
Zmym5	0.0168116	0.0677306	0.0827335	0.011161	0.0321213	1.49321	vulnerable
Adss	0.0168377	0.0822516	0.0969163	0.0171087	0.0321626	1.49265	vulnerable
Grem2	0.0171034	0.0105022	0.0279003	-0.0133412	0.032617	1.48656	vulnerable
Efcab14	0.0172032	0.0511746	0.0660976	0.00484545	0.0327896	1.48426	vulnerable
Zfp239	0.0172743	0.0545701	0.070401	0.00524924	0.0329073	1.48271	vulnerable
Ttll7	0.0173027	0.077245	0.0931087	0.0139757	0.0329438	1.48223	vulnerable
Ndel1	0.0173599	0.0520544	0.0714094	0.000753347	0.0330438	1.48091	vulnerable
Kdm5b	0.0173669	0.0736858	0.089631	0.0125192	0.0330481	1.48085	vulnerable
Fbxo11	0.0173926	0.0652266	0.079208	0.0112153	0.0330793	1.48044	vulnerable
Phf12	0.0174299	0.0338326	0.0583401	-0.0114381	0.0331413	1.47963	vulnerable
Mok	0.0174512	0.0279177	0.0360466	0.00265548	0.0331728	1.47922	vulnerable
Sar1b	0.0175384	0.0370387	0.0695397	-0.0181932	0.0333206	1.47729	vulnerable
Ndfip2	0.0179027	0.0968588	0.115066	0.0192089	0.0339579	1.46906	vulnerable
Neurl1a	0.0181544	0.0682629	0.0808636	0.0137689	0.034389	1.46358	vulnerable
Zscan26	0.0182126	0.0808723	0.0973205	0.0147924	0.0344901	1.46231	vulnerable
Casd1	0.0182858	0.0733319	0.0938823	0.00777733	0.0346101	1.4608	vulnerable
Rbm27	0.0182826	0.0356871	0.0682471	-0.0187743	0.0346101	1.4608	vulnerable
Srfbp1	0.0183277	0.0272323	0.0365896	0.00116235	0.0346709	1.46004	vulnerable
Nol8	0.01839	0.00639052	0.0303156	-0.0214564	0.0347794	1.45868	vulnerable
Cadm3	0.0186997	0.0199518	0.057706	-0.0300468	0.0353083	1.45212	vulnerable
Dleu2	0.018837	0.0155996	0.0556061	-0.0339805	0.035558	1.44906	vulnerable
Zfp385a	0.0190274	0.0422688	0.0511119	0.00748516	0.0358982	1.44493	vulnerable
Rasl10b	0.0190605	0.0177849	0.0362634	-0.0116083	0.0359511	1.44429	vulnerable
Smim10l1	0.0190928	0.0532682	0.0820677	-0.00822228	0.0360025	1.44367	vulnerable
Eml4	0.0195697	0.0185743	0.0567928	-0.0310433	0.0368722	1.4333	vulnerable
Fbxl20	0.0196448	0.0491506	0.0768352	-0.008698	0.036984	1.43199	vulnerable
Ash1l	0.0197395	0.0148092	0.0384212	-0.0178913	0.0371523	1.43001	vulnerable
Pgm1	0.0198183	0.041546	0.0498998	0.00769512	0.0372808	1.42851	vulnerable
Amfr	0.0198358	0.0637965	0.0799167	0.00852403	0.0372846	1.42847	vulnerable
Zmpste24	0.019866	0.0468071	0.0562782	0.00861021	0.037301	1.42828	vulnerable
Ccdc186	0.0201543	0.0143906	0.0507291	-0.0307794	0.0377718	1.42283	vulnerable
Nab2	0.0201596	0.0354101	0.043014	0.00607479	0.0377718	1.42283	vulnerable
Txlng	0.0202737	0.0657635	0.0788808	0.0122867	0.0379554	1.42073	vulnerable
Ano3	0.0203184	0.0409825	0.0919009	-0.035087	0.0380188	1.42	vulnerable
Hnrnpa0	0.0203435	0.00914678	0.0559667	-0.0432866	0.0380559	1.41958	vulnerable
Lyrm9	0.0203657	0.0325138	0.0414693	0.00360433	0.0380872	1.41922	vulnerable
Cwc27	0.0205212	0.0767487	0.0940063	0.01239	0.0383576	1.41615	vulnerable
Nipa1	0.0206511	0.0467275	0.0655086	-0.00073054	0.0385903	1.41352	vulnerable
Cdk5r2	0.0211826	0.0242024	0.0582707	-0.024719	0.0394789	1.40363	vulnerable
Nup98	0.0212304	0.011601	0.0422958	-0.0262134	0.0395367	1.403	vulnerable
Ppa2	0.0222924	0.0668542	0.0804709	0.0122087	0.0413183	1.38386	vulnerable
Stambp	0.0228077	0.0320142	0.0529428	-0.00856167	0.042218	1.3745	vulnerable
Chst10	0.0229202	0.0471454	0.0573317	0.00802579	0.042415	1.37248	vulnerable
Arrb1	0.0230286	0.0328633	0.0546442	-0.00908592	0.0425932	1.37066	vulnerable
Ptrhd1	0.0231372	0.012357	0.0210582	-0.00392776	0.0427493	1.36907	vulnerable
Jkamp	0.0231907	0.047867	0.0757382	-0.00938046	0.0428257	1.3683	vulnerable
Lsm7	0.0231996	0.00205541	0.044843	-0.0419936	0.0428309	1.36824	vulnerable
Suclg1	0.0237743	0.0387419	0.0831292	-0.0294215	0.043846	1.35807	vulnerable
Ap3m1	0.0237817	0.0361304	0.0458005	0.00428677	0.0438484	1.35805	vulnerable
Lrrc20	0.0237929	0.0393969	0.0483498	0.00626585	0.0438575	1.35796	vulnerable
Fnbp4	0.023831	0.0021709	0.0274362	-0.0244267	0.0439049	1.35749	vulnerable
Zfp1	0.0239518	0.0384834	0.0601798	-0.0068304	0.0441043	1.35552	vulnerable
Zfp949	0.0240615	0.0317003	0.0427154	0.00123058	0.0442706	1.35388	vulnerable
Ddost	0.0241231	0.0594625	0.0721306	0.0103019	0.0443619	1.35299	vulnerable
Rapgef6	0.0243908	0.0162047	0.0544592	-0.0319948	0.0448075	1.34865	vulnerable
Srek1ip1	0.0246868	0.0367657	0.0661715	-0.0152035	0.0453024	1.34388	vulnerable
Ankrd17	0.0248337	0.0633883	0.0761786	0.0116963	0.0455264	1.34174	vulnerable
Gria2	0.0250318	0.043	0.0530312	0.00657949	0.0458419	1.33874	vulnerable
Lrrn2	0.0250256	0.0590877	0.0822246	-0.000311674	0.0458419	1.33874	vulnerable
Jazf1	0.0252522	0.0569908	0.0873988	-0.00839275	0.0461975	1.33538	vulnerable
Ankrd13b	0.0252616	0.0340899	0.0417271	0.00553159	0.0462027	1.33533	vulnerable
Ctnnd1	0.0256698	0.0640855	0.0777122	0.0111292	0.0468281	1.32949	vulnerable
Pik3c2a	0.0257082	0.0463047	0.0647542	-0.000562265	0.0468739	1.32907	vulnerable
Aftph	0.0259249	0.0581814	0.0784131	0.00224344	0.0472446	1.32565	vulnerable
Agk	0.0260409	0.0589055	0.0722278	0.00943255	0.0474314	1.32393	vulnerable
Rrbp1	0.0261675	0.0682067	0.0828451	0.0117095	0.0476496	1.32194	vulnerable
Vta1	0.0262009	0.00636573	0.041326	-0.0325012	0.0476859	1.32161	vulnerable
Fuom	0.0271447	0.0519549	0.0726085	-0.000583693	0.0492892	1.30725	vulnerable
Ldb1	0.0272311	0.0115216	0.0330291	-0.0170569	0.0494207	1.30609	vulnerable
Cdk4	0.0272385	0.0358522	0.0439434	0.00575825	0.0494213	1.30609	vulnerable
Map3k7	0.0273934	0.0347422	0.0534795	-0.00531663	0.0496897	1.30373	vulnerable
Amz2	0.0274449	0.0249752	0.0366963	-0.00207329	0.0497704	1.30303	vulnerable
Plekhb2	0.0275251	0.00727885	0.041836	-0.0317453	0.0498901	1.30199	vulnerable
Zmynd11	0.0275752	-0.0413015	-0.00203977	-0.0552163	0.049968	-1.30131	resistant
Txndc11	0.0274669	-0.0437684	-0.00725235	-0.0534236	0.0497974	-1.30279	resistant
Bdh1	0.027196	-0.0303118	-0.00496511	-0.037056	0.0493697	-1.30654	resistant
Tnrc6b	0.0270478	-0.017264	0.0147463	-0.0386792	0.049126	-1.30869	resistant
Akirin2	0.0269496	-0.00748483	0.0386589	-0.0490351	0.0489601	-1.31016	resistant
Pkia	0.0266755	-0.0346159	0.013654	-0.0616419	0.0484747	-1.31448	resistant
Rabgef1	0.0266133	-0.02475	0.0274425	-0.0617533	0.0483741	-1.31539	resistant
Hpf1	0.0265872	-0.078654	-0.0116485	-0.0973891	0.0483391	-1.3157	resistant
Canx	0.0265747	-0.0522936	-0.00258659	-0.0699078	0.0483288	-1.31579	resistant
Macrod1	0.026273	-0.0450959	-0.00177915	-0.0607371	0.0477925	-1.32064	resistant
Simc1	0.0262683	-0.0226461	0.00949471	-0.0408889	0.0477925	-1.32064	resistant
Ncs1	0.0261897	-0.0637703	-0.00447425	-0.0839302	0.0476778	-1.32168	resistant
Mfap1a	0.0260242	-0.025748	-0.00152915	-0.0341651	0.0474133	-1.3241	resistant
Dmxl2	0.0257639	-0.0229028	0.0156313	-0.0473813	0.0469632	-1.32824	resistant
Igf2bp3	0.0257036	-0.025767	-0.00157644	-0.0341441	0.0468739	-1.32907	resistant
Mboat2	0.0256092	-0.0589968	-0.000547387	-0.0812396	0.0467295	-1.33041	resistant
Matn2	0.0255039	-0.0299251	-0.00433498	-0.03715	0.0465494	-1.33209	resistant
Traf3	0.0254365	-0.0523254	-0.00496264	-0.0675758	0.0464384	-1.33312	resistant
Mrfap1	0.0253885	-0.0359688	0.013438	-0.0633013	0.0463628	-1.33383	resistant
Zfp846	0.0253828	-0.0323347	-0.00590551	-0.0389199	0.0463628	-1.33383	resistant
Adam15	0.0253416	-0.0204836	0.00773416	-0.0361304	0.046301	-1.33441	resistant
Galnt11	0.0253364	-0.0430842	-0.000629075	-0.0590983	0.046301	-1.33441	resistant
Eif4e3	0.0253251	-0.035778	-0.00602189	-0.043577	0.0462949	-1.33447	resistant
Ube2f	0.025289	-0.0488726	-0.00941659	-0.0583352	0.0462408	-1.33497	resistant
Heatr3	0.0252252	-0.0423529	-0.00649672	-0.0522168	0.04616	-1.33573	resistant
Zc3h7b	0.0252201	-0.0449627	-0.00596762	-0.056364	0.04616	-1.33573	resistant
Anapc10	0.0251565	-0.0531449	-0.0102128	-0.0634617	0.0460583	-1.33669	resistant
Spag9	0.0249978	-0.0481422	-0.00860337	-0.0581359	0.0458033	-1.3391	resistant
Asb8	0.0249005	-0.0443781	-0.00843485	-0.0530862	0.0456368	-1.34068	resistant
Pfdn1	0.024767	-0.0581169	0.00858783	-0.0891549	0.0454159	-1.34279	resistant
Vps13a	0.0247345	-0.0350365	0.0148983	-0.0634693	0.045368	-1.34325	resistant
Terf1	0.0246923	-0.0385213	-0.00579768	-0.0476041	0.0453024	-1.34388	resistant
Xrn1	0.0245709	-0.0351413	0.0183769	-0.0670932	0.0451032	-1.34579	resistant
Acta1	0.0244942	-0.0213761	-0.0031983	-0.0264352	0.044974	-1.34704	resistant
Cramp1l	0.0244368	-0.0341954	-0.00440084	-0.0430041	0.0448802	-1.34795	resistant
Abhd16a	0.0243589	-0.036932	7.80895e-05	-0.0512767	0.0447605	-1.34911	resistant
Lrrn3	0.0241774	-0.0840248	-0.0166924	-0.0997907	0.0444386	-1.35224	resistant
Smim18	0.0241423	-0.0143971	-0.000811911	-0.0191468	0.0443856	-1.35276	resistant
Znhit6	0.0240672	-0.0246909	-0.00054355	-0.0336853	0.0442706	-1.35388	resistant
Otulin	0.0240365	-0.0566573	-0.00984454	-0.0686992	0.0442371	-1.35421	resistant
Tmed8	0.0239754	-0.0394371	-0.00542727	-0.0492441	0.0441362	-1.35521	resistant
Mms19	0.0239312	-0.0241526	-0.00435998	-0.0291227	0.0440778	-1.35578	resistant
Cnpy2	0.0238308	-0.0287077	0.0134898	-0.0532871	0.0439049	-1.35749	resistant
Pnmal2	0.0236412	-0.0655448	0.00778516	-0.0986496	0.0436121	-1.36039	resistant
Rac1	0.0235174	-0.0379255	0.00666031	-0.0592362	0.043395	-1.36256	resistant
Ccdc47	0.0235109	-0.0446697	0.0154471	-0.0773725	0.0433943	-1.36257	resistant
Cdc5l	0.0231448	-0.0300304	0.0270253	-0.0686562	0.0427521	-1.36904	resistant
Actr10	0.0231321	-0.010193	0.0372346	-0.0513651	0.0427493	-1.36907	resistant
Casc4	0.0231197	-0.0149905	0.0276519	-0.0484331	0.0427394	-1.36917	resistant
Ttc14	0.0231054	-0.014831	0.0259404	-0.0465006	0.042724	-1.36933	resistant
Gpr85	0.0229987	-0.0489039	-0.00811622	-0.059679	0.0425491	-1.37111	resistant
Dpm3	0.0227127	-0.040678	0.00576458	-0.0621563	0.0420531	-1.3762	resistant
Fhl1	0.0226511	-0.00470756	0.0137845	-0.0203106	0.0419501	-1.37727	resistant
Hmbox1	0.0225636	-0.0664164	-0.00574956	-0.0863231	0.0417989	-1.37883	resistant
Trmt9b	0.0224856	-0.0120228	-0.000336507	-0.0163307	0.0416653	-1.38023	resistant
Neo1	0.0222547	-0.0661232	-0.00340209	-0.0882641	0.0412592	-1.38448	resistant
Calm1	0.0221287	-0.0611111	-0.0117403	-0.0729778	0.0410364	-1.38683	resistant
Uqcrc1	0.0220696	-0.0314198	0.0255147	-0.0690718	0.0409375	-1.38788	resistant
Fbxo21	0.0220206	-0.0670158	-0.0101066	-0.0827971	0.0408573	-1.38873	resistant
Ppp2r3c	0.021963	-0.0366544	-0.00447355	-0.0463403	0.0407612	-1.38975	resistant
Tpbg	0.0219578	-0.00945188	0.00137126	-0.0144743	0.0407612	-1.38975	resistant
Nuak1	0.0218612	-0.060078	-0.00703514	-0.0762507	0.0405936	-1.39154	resistant
Ttc37	0.0217874	-0.0507701	-0.00735723	-0.0630251	0.0404672	-1.3929	resistant
Rnf25	0.0217113	-0.0599664	-0.0120102	-0.0711209	0.0403365	-1.3943	resistant
Ctdspl2	0.0216798	-0.0499652	0.00228893	-0.0715553	0.0402885	-1.39482	resistant
Ppp1r13b	0.0215587	-0.0786177	-0.0137314	-0.0952558	0.0400742	-1.39714	resistant
Lnpep	0.0214874	-0.0508244	0.00316902	-0.0736266	0.0399522	-1.39846	resistant
Wdr74	0.0214866	-0.0344332	-0.00430863	-0.0434259	0.0399522	-1.39846	resistant
Ric1	0.0214722	-0.0478704	-0.00658074	-0.0597817	0.0399449	-1.39854	resistant
Fopnl	0.0213629	-0.065137	-0.0123552	-0.0779438	0.0397521	-1.40064	resistant
Rlim	0.0213093	-0.0586101	-0.0108716	-0.0703792	0.0396627	-1.40162	resistant
Arfgef2	0.0212641	-0.0577	-0.008265	-0.0717242	0.0395891	-1.40242	resistant
Sgcb	0.0212154	-0.0342028	-0.000461005	-0.0469542	0.0395192	-1.40319	resistant
Blvra	0.0211946	-0.0377368	-0.00729256	-0.0450218	0.0394908	-1.4035	resistant
Scyl2	0.0211817	-0.0329901	-0.00406268	-0.0416714	0.0394789	-1.40363	resistant
Map4k5	0.0211548	-0.0655626	-0.00741991	-0.0834691	0.039448	-1.40398	resistant
Derl1	0.0211003	-0.0459379	-0.0085251	-0.0551583	0.0393568	-1.40498	resistant
Ints8	0.021075	-0.0398085	-0.00672157	-0.0484647	0.0393199	-1.40539	resistant
Rab8a	0.0210477	-0.0361751	-0.00301247	-0.0471369	0.0392794	-1.40584	resistant
Esrrg	0.0209492	-0.0532034	0.0131383	-0.0868939	0.039106	-1.40776	resistant
Txndc17	0.0207575	-0.0379541	0.00126005	-0.0538757	0.0387583	-1.41164	resistant
Sdhb	0.0207323	-0.0648457	0.0103293	-0.100224	0.0387215	-1.41205	resistant
Pggt1b	0.0206832	-0.044815	-0.0079793	-0.0541474	0.0386401	-1.41296	resistant
Sestd1	0.0204263	-0.0548011	0.000143536	-0.0761139	0.0381905	-1.41804	resistant
Edil3	0.0203015	-0.120838	-0.0228875	-0.14463	0.0379974	-1.42025	resistant
Dgcr6	0.0202201	-0.03821	-0.00100879	-0.0519616	0.0378651	-1.42176	resistant
Ttc9	0.0202142	-0.000237014	0.0104821	-0.0108106	0.037864	-1.42177	resistant
Smc3	0.0200977	-0.0927048	-0.0140175	-0.114499	0.0376759	-1.42394	resistant
Daglb	0.0200666	-0.0227283	0.00931044	-0.0408186	0.0376276	-1.42449	resistant
Csnk1g2	0.0198986	-0.0364819	0.00446779	-0.0550425	0.0373255	-1.42799	resistant
Exosc7	0.0199002	-0.0533873	-0.0110109	-0.0629996	0.0373255	-1.42799	resistant
Tra2b	0.0198869	-0.0976787	-0.0203345	-0.115077	0.0373203	-1.42806	resistant
Ipo9	0.0198813	-0.0536286	-0.00711249	-0.0672325	0.0373198	-1.42806	resistant
Calm3	0.0198549	-0.061401	-0.0118626	-0.0732573	0.03729	-1.42841	resistant
Ptbp3	0.0198523	-0.0590686	-0.0113357	-0.0705508	0.03729	-1.42841	resistant
Neurl4	0.0198265	-0.032431	-0.00463692	-0.0403219	0.0372846	-1.42847	resistant
Tex264	0.0198401	-0.0606526	-0.00759158	-0.0764908	0.0372846	-1.42847	resistant
Tmem59	0.0198415	-0.0259803	0.020737	-0.0567533	0.0372846	-1.42847	resistant
Atg101	0.0198005	-0.0117786	0.0149407	-0.0312694	0.0372573	-1.42879	resistant
Dot1l	0.0196307	-0.0145809	0.0126653	-0.0328787	0.0369673	-1.43218	resistant
Abhd18	0.0195879	-0.0298158	0.0184848	-0.0598182	0.0368966	-1.43301	resistant
Rchy1	0.0194005	-0.0345825	0.00220174	-0.0501432	0.0365631	-1.43696	resistant
Evi5l	0.0191427	-0.0541405	-0.0106304	-0.0644243	0.0360868	-1.44265	resistant
Nckipsd	0.0188626	-0.0219278	0.00464396	-0.0350424	0.0355968	-1.44859	resistant
Rab5b	0.0186085	-0.0180589	0.0235146	-0.0485497	0.0351455	-1.45413	resistant
Prpf40b	0.0186003	-0.0446377	-0.00826148	-0.0536195	0.0351394	-1.45421	resistant
Mrs2	0.0185155	-0.028925	0.0029577	-0.0430563	0.0349887	-1.45607	resistant
Csnk1d	0.0184944	-0.0591868	-0.00823624	-0.073814	0.0349627	-1.45639	resistant
Hip1r	0.0184968	-0.029485	-0.00555565	-0.0353193	0.0349627	-1.45639	resistant
Srp9	0.018327	-0.0736618	-0.00400019	-0.0981167	0.0346709	-1.46004	resistant
Endog	0.0180899	-0.00433312	0.00862531	-0.0146323	0.0342762	-1.46501	resistant
Srsf10	0.0180419	-0.0654314	-0.00105849	-0.0896487	0.0341943	-1.46605	resistant
Stimate	0.0180238	-0.0163251	0.0119446	-0.034576	0.0341693	-1.46636	resistant
Krr1	0.0179916	-0.0211727	0.00843592	-0.0377875	0.0341173	-1.46703	resistant
Gpn3	0.0177776	-0.0167356	-0.00151382	-0.0216867	0.0337296	-1.47199	resistant
Lamp2	0.0177337	-0.0521873	-0.00232439	-0.0700226	0.0336553	-1.47295	resistant
Psmb5	0.0177027	-0.0294177	0.0388264	-0.0796079	0.0336055	-1.47359	resistant
Spag7	0.0176648	-0.0593741	-0.00612437	-0.0761856	0.0335426	-1.4744	resistant
Sntg2	0.0175657	-0.0265933	-0.00328788	-0.0335783	0.0333634	-1.47673	resistant
Pten	0.0175106	-0.0227367	0.0145621	-0.046082	0.0332767	-1.47786	resistant
Maz	0.0173842	-0.0470175	-0.0100412	-0.0551388	0.0330722	-1.48054	resistant
Usf2	0.0172789	-0.0524688	-0.00446306	-0.0682741	0.0329073	-1.48271	resistant
Zmat3	0.0172726	-0.0332698	0.0106095	-0.0567312	0.0329073	-1.48271	resistant
Zfp30	0.0172008	-0.0358995	-0.0041185	-0.0456487	0.0327896	-1.48426	resistant
Abca5	0.0170676	-0.0642681	-0.00806254	-0.081032	0.0325576	-1.48735	resistant
Shprh	0.0170178	-0.0828689	-0.0180811	-0.0967995	0.0324714	-1.4885	resistant
Ccdc127	0.0170004	-0.0792953	-0.014616	-0.0953106	0.032447	-1.48883	resistant
Eif4a2	0.0168856	-0.0586261	-0.0116216	-0.0696514	0.0322365	-1.49165	resistant
Bet1l	0.016878	-0.0490417	-0.00700786	-0.0609784	0.0322309	-1.49173	resistant
Sugp1	0.0167753	-0.0143381	0.0129595	-0.0328364	0.0320607	-1.49403	resistant
Vdac1	0.016521	-0.014553	0.027037	-0.0472118	0.0316223	-1.50001	resistant
Zfp74	0.0165235	-0.0390295	-0.00779632	-0.04631	0.0316223	-1.50001	resistant
Pigu	0.0163656	-0.0316225	-0.00483709	-0.039001	0.0313541	-1.50371	resistant
Srp68	0.0160212	-0.0332241	0.00178675	-0.0478451	0.0307277	-1.51247	resistant
Pcif1	0.0159794	-0.0378444	-0.00520026	-0.0472632	0.0306642	-1.51337	resistant
Gpatch2	0.0159129	-0.0632612	-0.0123037	-0.0753949	0.0305531	-1.51495	resistant
Wdr45	0.0157939	-0.0286351	-0.00362701	-0.0360697	0.0303329	-1.51809	resistant
Tiam1	0.0156668	-0.0858718	-0.00260624	-0.116437	0.0301051	-1.52136	resistant
Laptm4a	0.0156315	-0.0720145	-0.012412	-0.0874212	0.0300456	-1.52222	resistant
Klhl28	0.0156128	-0.0457627	-0.00991837	-0.0535223	0.0300177	-1.52262	resistant
Ddx17	0.0155225	-0.0875794	-0.0177048	-0.103706	0.0298522	-1.52502	resistant
Abcc5	0.0154957	-0.0956919	-0.0181729	-0.114484	0.0298088	-1.52566	resistant
Arxes1	0.0154202	-0.0422458	-0.00615307	-0.0524121	0.0296879	-1.52742	resistant
Mboat7	0.0154099	-0.029647	0.00363916	-0.0447386	0.0296764	-1.52759	resistant
Nagk	0.01541	-0.0371255	0.000935528	-0.0524024	0.0296764	-1.52759	resistant
Slitrk4	0.0153821	-0.0432975	0.00534655	-0.0653696	0.0296469	-1.52802	resistant
Dalrd3	0.0152175	-0.0573334	-0.0129664	-0.0665145	0.0293697	-1.5321	resistant
Ctcf	0.0150548	-0.0858022	-0.0185227	-0.100424	0.0290795	-1.53641	resistant
Stam	0.0150541	-0.0227619	0.0165712	-0.0481259	0.0290795	-1.53641	resistant
Slitrk5	0.0149087	-0.0661172	-0.00971469	-0.0819432	0.028821	-1.54029	resistant
Nop56	0.0149	-0.0679909	-0.00889148	-0.085364	0.0288121	-1.54042	resistant
Tmed9	0.0148263	-0.0866644	-0.0149743	-0.105168	0.0286853	-1.54234	resistant
Lrrc24	0.0148163	-0.030493	-0.00527413	-0.0369982	0.0286738	-1.54251	resistant
Eed	0.0147026	-0.0302531	-0.00495536	-0.0369843	0.0284694	-1.54562	resistant
Napa	0.0145756	-0.083329	-0.0152548	-0.100264	0.0282312	-1.54927	resistant
Nipsnap2	0.014571	-0.0624844	-0.00600644	-0.0806154	0.0282312	-1.54927	resistant
Tctex1d2	0.0145737	-0.0543206	-0.011843	-0.0634614	0.0282312	-1.54927	resistant
Klhl23	0.0144407	-0.0715501	-0.0139325	-0.085257	0.0280006	-1.55283	resistant
Yae1d1	0.0143333	-0.044205	-0.00538207	-0.0558991	0.0278077	-1.55583	resistant
Ube3b	0.0142767	-0.0416624	-0.00842276	-0.0493336	0.0277055	-1.55743	resistant
Chmp1a	0.0141945	-0.0421928	-0.0069554	-0.0515362	0.0275611	-1.5597	resistant
Wdr11	0.0141595	-0.0339838	-0.00149307	-0.0456185	0.0275007	-1.56066	resistant
Nacc1	0.0141239	-0.0451799	-0.00931474	-0.0533179	0.0274392	-1.56163	resistant
Usp20	0.0140876	-0.0264197	0.00438403	-0.0410095	0.0273838	-1.56251	resistant
Ppp1cc	0.0140734	-0.106832	-0.0212337	-0.126866	0.0273712	-1.56271	resistant
BC031181	0.0140564	-0.0582538	0.00392281	-0.0846798	0.0273457	-1.56311	resistant
Ngrn	0.0140287	-0.0518969	-0.0114003	-0.0605441	0.0272994	-1.56385	resistant
Cnot3	0.0138667	-0.0817399	-0.0183751	-0.0949405	0.0270065	-1.56853	resistant
Dmwd	0.0138281	-0.0466818	-0.00796613	-0.0567486	0.0269387	-1.56962	resistant
Emc1	0.0137413	-0.0288018	0.00580592	-0.0457337	0.0267844	-1.57212	resistant
Tmem87b	0.0136292	-0.0184221	0.0090527	-0.0345911	0.0265879	-1.57532	resistant
Ints10	0.0135984	-0.0433556	0.00105147	-0.0611551	0.0265352	-1.57618	resistant
Efl1	0.0135037	-0.0258833	9.37458e-05	-0.0359756	0.0263722	-1.57885	resistant
Pex11b	0.0134937	-0.025675	1.56799e-05	-0.0356089	0.0263673	-1.57893	resistant
Dtx1	0.0134859	-0.0252045	0.00422105	-0.0391618	0.0263594	-1.57906	resistant
Fam20b	0.0134052	-0.0590035	-0.0117742	-0.0700219	0.0262307	-1.58119	resistant
Gfod2	0.0133881	-0.0331904	-0.0055358	-0.0404759	0.0262045	-1.58162	resistant
Nisch	0.0133272	-0.0421432	0.00184907	-0.0602719	0.0260996	-1.58337	resistant
Snx29	0.0132921	-0.0434164	0.00221414	-0.0624021	0.0260454	-1.58427	resistant
Uqcc2	0.013233	-0.0696497	0.00562487	-0.10218	0.025944	-1.58596	resistant
Gadd45gip1	0.0131868	-0.0249189	0.00297886	-0.0375239	0.0258607	-1.58736	resistant
Eif3j1	0.0131545	-0.0769632	-0.0166785	-0.0900152	0.0258117	-1.58818	resistant
Pkig	0.013103	-0.0648265	0.00530749	-0.0951762	0.0257248	-1.58965	resistant
Map3k10	0.0128404	-0.0464402	-0.00208462	-0.0622952	0.0252374	-1.59796	resistant
Atrx	0.0127818	-0.0537893	-0.0117893	-0.0627784	0.0251362	-1.5997	resistant
Vps13d	0.0126717	-0.0505696	0.00353625	-0.0736406	0.0249266	-1.60334	resistant
Med29	0.0125856	-0.0262104	0.00604487	-0.0423803	0.0247711	-1.60606	resistant
Psap	0.0124184	-0.0591439	-0.0137612	-0.0682297	0.0244489	-1.61174	resistant
Apip	0.0123797	-0.0283559	-0.00253364	-0.036776	0.0243876	-1.61283	resistant
Cdk10	0.0123478	-0.0353954	-0.00536294	-0.0437054	0.024337	-1.61373	resistant
Abca2	0.012338	-0.0634688	-0.012482	-0.0755044	0.0243245	-1.61396	resistant
Slbp	0.012329	-0.0372559	-0.00820836	-0.0434393	0.0243136	-1.61415	resistant
Kdsr	0.0121915	-0.0411122	0.000875012	-0.0578686	0.0240626	-1.61866	resistant
Eif4ebp2	0.0121786	-0.020884	0.00907818	-0.0380295	0.0240437	-1.619	resistant
Slc45a4	0.0121444	-0.0371551	-0.00775349	-0.0437544	0.0239897	-1.61997	resistant
Slc30a3	0.0121207	-0.0347443	0.0208882	-0.069054	0.0239496	-1.6207	resistant
Paqr9	0.0120484	-0.0213188	0.0185142	-0.0480684	0.0238134	-1.62318	resistant
Pnrc1	0.0120358	-0.0334604	0.0212534	-0.0676394	0.0237951	-1.62351	resistant
Pitpnm1	0.0120226	-0.0426303	-0.00801674	-0.0510815	0.0237758	-1.62386	resistant
Pcgf6	0.0118943	-0.0356964	-0.00750148	-0.0419843	0.0235351	-1.62828	resistant
Topors	0.0118696	-0.0423998	-0.00961686	-0.0491618	0.0234928	-1.62906	resistant
Rab11b	0.011763	-0.0573929	0.00116887	-0.0807323	0.0232887	-1.63285	resistant
Vcpip1	0.0117454	-0.0346061	0.0140169	-0.0619911	0.0232732	-1.63314	resistant
Gon4l	0.0116959	-0.0318944	0.0232129	-0.0674279	0.0231816	-1.63486	resistant
Zfp771	0.0116843	-0.0563773	-0.0100183	-0.0681373	0.0231651	-1.63516	resistant
Samd4	0.0116512	-0.0207754	0.00571614	-0.0345169	0.0231059	-1.63628	resistant
Frg1	0.0115991	-0.036419	0.0129241	-0.0634116	0.0230249	-1.6378	resistant
Unc80	0.0116006	-0.0379444	-2.05405e-05	-0.0525816	0.0230249	-1.6378	resistant
Ctsd	0.011556	-0.0935573	-0.0192461	-0.110452	0.0229495	-1.63923	resistant
Ube2o	0.0114231	-0.02746	0.0205973	-0.058665	0.022711	-1.64376	resistant
Ythdc2	0.0112924	-0.0164388	0.024487	-0.047276	0.0224701	-1.64839	resistant
Ermp1	0.01125	-0.0427638	-0.00826805	-0.0510152	0.0223985	-1.64978	resistant
Pafah1b1	0.0112127	-0.0475198	-0.009694	-0.0561825	0.0223304	-1.6511	resistant
Pola1	0.0111668	-0.0428973	-0.00963905	-0.0498292	0.0222453	-1.65276	resistant
Ube4a	0.011147	-0.029219	0.012022	-0.0525282	0.0222184	-1.65329	resistant
Psme4	0.0110884	-0.0649671	-0.00131108	-0.0887524	0.0221079	-1.65545	resistant
N4bp2l1	0.0110816	-0.0404444	0.00457992	-0.0606478	0.0221011	-1.65559	resistant
Tsr3	0.0110818	-0.0219527	-0.000681764	-0.0297512	0.0221011	-1.65559	resistant
Amd1	0.011024	-0.00308293	0.0436117	-0.0478855	0.0219981	-1.65761	resistant
Pop7	0.0109919	-0.0410792	-0.00680752	-0.0501403	0.0219465	-1.65863	resistant
Uqcrh	0.0109881	-0.0712524	-0.0144694	-0.0843074	0.021945	-1.65866	resistant
Dip2c	0.0109418	-0.0446112	-0.00233138	-0.0595129	0.0218588	-1.66037	resistant
Nucks1	0.0108999	-0.02436	0.01666	-0.0504302	0.0217875	-1.66179	resistant
Glt8d1	0.0108472	-0.0598892	-0.012755	-0.0702691	0.0216883	-1.66378	resistant
Fbxw11	0.0108062	-0.0861161	-0.0197893	-0.0995929	0.0216247	-1.66505	resistant
Pink1	0.0107832	-0.0387452	0.0133501	-0.0670623	0.0215847	-1.66585	resistant
Dzank1	0.0107722	-0.00923528	0.0379376	-0.0507404	0.0215749	-1.66605	resistant
Dhrs1	0.0107119	-0.0473309	-0.00963926	-0.0559753	0.0214664	-1.66824	resistant
Pdss2	0.0107003	-0.0752769	-0.0113289	-0.0930271	0.0214492	-1.66859	resistant
Ociad1	0.0106919	-0.00329294	0.0309167	-0.0354817	0.0214384	-1.66881	resistant
Fbxo9	0.0105531	-0.0280184	0.0180619	-0.0569036	0.0211783	-1.67411	resistant
Ttc13	0.0105439	-0.0337131	-0.00508227	-0.041654	0.0211658	-1.67437	resistant
Timmdc1	0.0105213	-0.0278209	-0.000202385	-0.0383655	0.0211265	-1.67517	resistant
Paics	0.0105036	-0.0662993	-0.0155886	-0.0763218	0.0210969	-1.67578	resistant
Nova2	0.0104404	-0.0419094	0.0107233	-0.0688221	0.0209819	-1.67816	resistant
Ckap5	0.0104037	-0.0265398	0.0167679	-0.05356	0.0209141	-1.67956	resistant
Agtpbp1	0.0103389	-0.0371502	0.00814893	-0.0596501	0.0207956	-1.68203	resistant
Ankrd50	0.0102887	-0.0105427	0.00941939	-0.0240346	0.0207064	-1.6839	resistant
Bcap29	0.0101659	-0.000860414	0.0374259	-0.0386187	0.0204768	-1.68874	resistant
Gabarap	0.0100388	-0.0305084	0.0221563	-0.0644499	0.0202266	-1.69408	resistant
Sgsm3	0.00999221	-0.0312781	-0.00425417	-0.0391065	0.0201385	-1.69597	resistant
Gpm6a	0.00998749	-0.0635513	-0.0152343	-0.0728665	0.0201347	-1.69605	resistant
Dhcr24	0.00992744	-0.0573563	-0.0131261	-0.0663866	0.0200194	-1.69855	resistant
Itgb1	0.0099272	-0.070217	-0.01624	-0.0811015	0.0200194	-1.69855	resistant
Ubqln1	0.00989487	-0.0492148	0.00563197	-0.0738582	0.0199651	-1.69973	resistant
Dcaf1	0.00983428	-0.000826156	0.0327702	-0.0339155	0.0198542	-1.70215	resistant
Naa20	0.00975148	-0.0719011	-0.000407038	-0.0992691	0.0196927	-1.70569	resistant
Ywhae	0.00968674	-0.0526086	-0.0124768	-0.0604542	0.0195731	-1.70834	resistant
Caap1	0.00968005	-0.0383427	-0.00269609	-0.0504582	0.0195652	-1.70852	resistant
Gnl3	0.00967657	-0.0482444	-0.00528939	-0.0615915	0.0195652	-1.70852	resistant
Lsm5	0.00967727	-0.0298178	-0.00569549	-0.0356408	0.0195652	-1.70852	resistant
Ptprs	0.00962399	-0.0469701	0.00198175	-0.0670961	0.0194742	-1.71054	resistant
Zbtb4	0.00960956	-0.0557706	-0.00824484	-0.0690696	0.0194506	-1.71107	resistant
Pom121	0.00954948	-0.00716111	0.0230088	-0.0329362	0.0193345	-1.71367	resistant
Rbm4b	0.00954123	-0.0340674	-0.00786806	-0.0393594	0.0193234	-1.71392	resistant
Cpsf6	0.00944841	-0.0802121	-0.00755182	-0.103646	0.0191519	-1.71779	resistant
A2ml1	0.00941468	-0.0496132	-0.00923793	-0.0595406	0.019089	-1.71922	resistant
Capzb	0.00929841	-0.0345744	0.0160297	-0.0639599	0.0188641	-1.72436	resistant
Ykt6	0.00929358	-0.0342929	0.00221758	-0.0497577	0.0188597	-1.72446	resistant
Stim2	0.00922688	-0.0114707	0.0389379	-0.0548396	0.0187297	-1.72747	resistant
Pcdh7	0.00917568	-0.0392776	0.0313043	-0.0857545	0.0186365	-1.72963	resistant
Rhot1	0.00915756	-0.0658073	-0.00761143	-0.0836169	0.0186051	-1.73037	resistant
Atxn2	0.00908083	-0.0696229	-0.00444601	-0.0920718	0.0184545	-1.7339	resistant
Prmt5	0.00906477	-0.0300414	-0.000127861	-0.0415184	0.0184272	-1.73454	resistant
Gpatch1	0.00905779	-0.0471391	-0.0092769	-0.0560718	0.0184236	-1.73463	resistant
Pik3ca	0.00905776	-0.0707388	-0.0105175	-0.0875473	0.0184236	-1.73463	resistant
Iars2	0.00897266	-0.0405906	-0.00333739	-0.0529331	0.0182715	-1.73823	resistant
Snx12	0.00893941	-0.0693446	-0.00924255	-0.0868894	0.018209	-1.73971	resistant
Thrap3	0.00893606	-0.091975	-0.0189295	-0.108575	0.0182075	-1.73975	resistant
Exoc2	0.00892275	-0.028556	0.0159366	-0.0555236	0.0181856	-1.74027	resistant
Hgsnat	0.00889322	-0.0452141	-0.00745464	-0.0552254	0.0181307	-1.74159	resistant
Psd	0.00883178	-0.0282849	0.017879	-0.0570902	0.0180262	-1.7441	resistant
Psd3	0.00878436	-0.0672043	-0.0165175	-0.0766475	0.0179398	-1.74618	resistant
Ergic3	0.00872256	-0.047873	-0.000114288	-0.0662518	0.0178291	-1.74887	resistant
Leng8	0.00859053	-0.0592741	-0.00875788	-0.0734134	0.0175694	-1.75524	resistant
Twf2	0.00857442	-0.0391618	-0.0051307	-0.049159	0.0175415	-1.75593	resistant
Snrpn	0.00847665	-0.0745437	-0.0171959	-0.0861436	0.0173566	-1.76054	resistant
Ap2a1	0.00847297	-0.0501078	0.0102635	-0.0797276	0.0173541	-1.7606	resistant
Stradb	0.00842958	-0.0428398	-0.0104869	-0.0489016	0.0172702	-1.7627	resistant
Arhgap17	0.00838	-0.0516448	-0.00564825	-0.0659466	0.0171786	-1.76501	resistant
Tent4a	0.00832809	-0.0296574	-0.00160756	-0.0395064	0.0170822	-1.76746	resistant
Capza1	0.00829151	-0.0379607	0.00429773	-0.0569225	0.0170121	-1.76924	resistant
Gria3	0.00828916	-0.093039	-0.0148292	-0.11415	0.0170121	-1.76924	resistant
Dnal1	0.00826203	-0.038616	0.0108883	-0.0644214	0.0169614	-1.77054	resistant
Nhsl2	0.00825091	-0.106715	-0.0266792	-0.12126	0.0169435	-1.771	resistant
BC005537	0.00813401	-0.0515091	0.00237805	-0.0737848	0.0167424	-1.77618	resistant
Snx32	0.00812352	-0.0428148	0.00052836	-0.0598823	0.0167257	-1.77661	resistant
Rab5a	0.00809425	-0.0383837	0.0159782	-0.0691892	0.0166703	-1.77806	resistant
Exoc1	0.00806422	-0.0492918	-0.012261	-0.0560718	0.0166182	-1.77942	resistant
Tmem234	0.00805433	-0.100552	-0.024485	-0.114909	0.0166026	-1.77982	resistant
Ankrd13d	0.00800899	-0.0402844	-0.00955955	-0.0462865	0.016514	-1.78215	resistant
Fam216a	0.00799395	-0.0128456	0.0319353	-0.049743	0.0164878	-1.78284	resistant
Zfp281	0.00795088	-0.0460977	-0.0106919	-0.0532131	0.0164086	-1.78493	resistant
Dnajc30	0.00793466	-0.0158104	0.0168914	-0.0388093	0.0163799	-1.78569	resistant
Zfp655	0.00787222	-0.0328113	-0.0030796	-0.0424065	0.0162557	-1.78899	resistant
Ube2n	0.00781838	-0.0755691	-0.0113473	-0.0934137	0.016154	-1.79172	resistant
Fyttd1	0.00779103	-0.0485327	0.00602186	-0.0733025	0.0161069	-1.79299	resistant
B3galnt2	0.00777837	-0.0293217	-0.00694194	-0.0337066	0.0160855	-1.79357	resistant
Hagh	0.00776063	-0.00184229	0.0526214	-0.0551753	0.0160582	-1.7943	resistant
Map3k4	0.00770185	-0.0746057	-0.0132293	-0.0901962	0.0159553	-1.7971	resistant
Sacm1l	0.00769494	-0.0238252	0.023435	-0.0564638	0.0159457	-1.79736	resistant
G3bp1	0.00768127	-0.0729478	-0.0170086	-0.0841186	0.015922	-1.798	resistant
Ptdss1	0.00762199	-0.018497	0.00359001	-0.0292323	0.0158131	-1.80098	resistant
Vps36	0.0076124	-0.0588521	-0.0105316	-0.0710547	0.0157978	-1.8014	resistant
Tbc1d10b	0.00760214	-0.0391874	-0.00928209	-0.0450433	0.0157904	-1.80161	resistant
Cyb5b	0.00759421	-0.0640873	-0.0101023	-0.0787415	0.0157786	-1.80193	resistant
Rnf32	0.00754897	-0.0316897	-0.00280614	-0.0411251	0.0156892	-1.8044	resistant
Nploc4	0.00754613	-0.0516032	-0.00793756	-0.0635996	0.0156879	-1.80443	resistant
Rbm22	0.00749001	-0.0466595	-0.00306322	-0.0616205	0.015585	-1.80729	resistant
Heca	0.00739448	-0.0426345	-0.00437332	-0.0547307	0.0153908	-1.81274	resistant
Ywhab	0.00734112	-0.0720485	-0.0185425	-0.0813379	0.0152842	-1.81576	resistant
Tex2	0.00733671	-0.0702128	-0.0183562	-0.0789795	0.0152796	-1.81589	resistant
Orai2	0.00733057	-0.0270206	0.00799831	-0.0454568	0.0152713	-1.81612	resistant
Tmod2	0.00728518	-0.0769921	-0.0184731	-0.0882606	0.0151902	-1.81844	resistant
Prrc2a	0.00721163	-0.0717606	-0.0161174	-0.0833639	0.0150413	-1.82272	resistant
Dixdc1	0.00718436	-0.042681	0.0109623	-0.0701308	0.0149888	-1.82423	resistant
Upp2	0.00715627	-0.081736	-0.0100266	-0.103284	0.0149346	-1.82581	resistant
Slc37a3	0.00710703	-0.0163265	0.0110161	-0.0336495	0.0148407	-1.82855	resistant
Nck1	0.00708899	-0.0790706	-0.0203705	-0.0892446	0.0148074	-1.82952	resistant
Pebp1	0.00705542	-0.0782145	-0.0174374	-0.0909909	0.0147416	-1.83145	resistant
Tmem70	0.00704733	-0.0354045	0.00248523	-0.0515663	0.0147291	-1.83182	resistant
Fip1l1	0.00701371	-0.0579222	0.00248233	-0.0827795	0.0146675	-1.83364	resistant
Saraf	0.0069925	-0.0120947	0.0292492	-0.0460161	0.0146275	-1.83483	resistant
Brinp2	0.00697733	-0.0936304	-0.0153964	-0.114403	0.0146001	-1.83565	resistant
Rab35	0.0069676	-0.00858892	0.0200948	-0.0320016	0.014584	-1.83612	resistant
Inpp1	0.00685958	-0.0457606	-0.0108003	-0.0526374	0.0143707	-1.84252	resistant
Capn7	0.00683823	-0.037956	0.000489374	-0.0531076	0.0143302	-1.84375	resistant
Pnn	0.0067857	-0.0264516	0.0239966	-0.0606663	0.0142244	-1.84697	resistant
Rlf	0.0067428	-0.0890458	-0.0214405	-0.102003	0.0141387	-1.84959	resistant
Psmd12	0.0067061	-0.0335493	0.022175	-0.0686842	0.01407	-1.8517	resistant
Lin7c	0.00664314	-0.0827616	-0.0182224	-0.0965095	0.0139504	-1.85541	resistant
Rrm2b	0.00657036	-0.0104073	0.0232638	-0.0376913	0.0138099	-1.85981	resistant
Vps28	0.00655921	-0.0189575	0.0375187	-0.0637994	0.0137906	-1.86042	resistant
Mmp24	0.00655344	-0.0295968	-0.00438386	-0.036646	0.0137825	-1.86067	resistant
Msantd4	0.00649208	-0.0658064	-0.0115011	-0.0797259	0.0136576	-1.86463	resistant
Trappc9	0.00648531	-0.0504891	0.00623319	-0.076226	0.0136474	-1.86495	resistant
Trmt13	0.00644823	-0.0492149	-0.0126337	-0.0555926	0.0135734	-1.86731	resistant
Ccng1	0.00637789	-0.0401964	-0.00824117	-0.0474829	0.0134334	-1.87182	resistant
Mbtps2	0.00625069	-0.0403582	-0.00476953	-0.0511788	0.0131694	-1.88044	resistant
Fut9	0.00623925	-0.0946583	-0.0218747	-0.10935	0.0131492	-1.8811	resistant
Tmem121b	0.00623889	-0.0131554	0.0111752	-0.0294125	0.0131492	-1.8811	resistant
Mgrn1	0.00615224	-0.0331007	0.0132088	-0.059096	0.0129774	-1.88681	resistant
Kdm1a	0.00610301	-0.00430524	0.0417035	-0.0476718	0.0128813	-1.89004	resistant
Tceal3	0.00609174	-0.0797989	0.0025898	-0.113215	0.0128613	-1.89071	resistant
Cspg5	0.00607976	-0.0980735	-0.0166562	-0.119303	0.0128437	-1.89131	resistant
Acat1	0.00606003	-0.0936029	-0.0247011	-0.10506	0.0128059	-1.89259	resistant
Me3	0.00602502	-0.129227	-0.0315589	-0.147588	0.012741	-1.8948	resistant
Opa3	0.00602543	-0.0421891	-0.0108159	-0.0476706	0.012741	-1.8948	resistant
Pcnx	0.00602462	-0.0703372	-0.00879124	-0.0887168	0.012741	-1.8948	resistant
Socs7	0.0060257	-0.063045	-0.00849586	-0.0789031	0.012741	-1.8948	resistant
Pigb	0.00599798	-0.0182618	0.00297162	-0.0282878	0.0126976	-1.89628	resistant
Svip	0.00598232	-0.0518435	-0.0135287	-0.0583417	0.0126682	-1.89728	resistant
Fam222b	0.0059356	-0.0531323	-0.00630314	-0.0673538	0.0125731	-1.90056	resistant
Rnf10	0.00592871	-0.0626289	-0.00593182	-0.0808903	0.0125622	-1.90093	resistant
Usp53	0.00586164	-0.040161	-0.00819217	-0.0474828	0.0124313	-1.90548	resistant
Slc38a6	0.00581189	-0.039275	-0.00964443	-0.0448023	0.0123332	-1.90892	resistant
Elavl1	0.00579519	-0.0883157	-0.0239713	-0.0984603	0.0123015	-1.91004	resistant
2024-03-02	0.0057794	-0.0121401	0.0194452	-0.0362749	0.0122717	-1.9111	resistant
Ctxn1	0.00575616	-0.106069	-0.0163172	-0.130725	0.012226	-1.91272	resistant
Got1	0.00573627	-0.0849418	-0.00713543	-0.110619	0.0121911	-1.91396	resistant
Mir9-3hg	0.00569637	-0.0295896	0.0117291	-0.052749	0.0121169	-1.91661	resistant
Vps39	0.00569794	-0.0431408	-0.00640103	-0.0534048	0.0121169	-1.91661	resistant
Krt222	0.00567679	-0.0372367	-0.00382091	-0.0478001	0.0120792	-1.91796	resistant
Sel1l	0.0056441	-0.0154125	0.0301072	-0.0514734	0.0120133	-1.92034	resistant
Samd5	0.00559591	-0.000409058	0.0259604	-0.0265275	0.0119179	-1.9238	resistant
Slc36a4	0.00558533	-0.0353445	-0.001592	-0.0474058	0.011899	-1.92449	resistant
Exoc6	0.00553586	-0.0318532	0.0206535	-0.0648114	0.0118043	-1.92796	resistant
Eef1a2	0.00549726	-0.0505596	-0.00108636	-0.0690041	0.0117397	-1.93034	resistant
Zhx2	0.00545009	-0.0438792	-0.0113225	-0.049507	0.0116425	-1.93395	resistant
Fos	0.00543192	-0.0895884	-0.0196964	-0.104499	0.0116107	-1.93514	resistant
Rala	0.00542431	-0.041722	0.0122424	-0.0700815	0.0115979	-1.93562	resistant
R3hdm2	0.00540992	-0.0696958	-0.0184199	-0.078199	0.0115707	-1.93664	resistant
Xpo4	0.00537998	-0.0440608	-0.0116245	-0.0494567	0.0115171	-1.93866	resistant
Nr4a1	0.00535206	-0.0302404	0.00775507	-0.0496772	0.0114608	-1.94078	resistant
Mdp1	0.0053364	-0.0458625	-0.0111044	-0.0524745	0.0114307	-1.94193	resistant
Panx2	0.00532257	-0.0454413	-0.0101948	-0.0528002	0.0114046	-1.94292	resistant
Cacna1c	0.00531109	-0.0389063	0.0189763	-0.0729118	0.0113863	-1.94362	resistant
Lemd3	0.00531241	-0.0652013	-0.0153549	-0.0750333	0.0113863	-1.94362	resistant
Pa2g4	0.00526421	-0.058947	-0.0082215	-0.0734964	0.0112908	-1.94727	resistant
Polr2b	0.00526468	-0.0133559	0.0208371	-0.0393523	0.0112908	-1.94727	resistant
Zfp692	0.00523864	-0.0296467	-0.0029147	-0.0381844	0.0112418	-1.94916	resistant
Kifc2	0.0052365	-0.0480794	-0.000298542	-0.0663536	0.0112406	-1.94921	resistant
Ssb	0.00523064	-0.00757424	0.0339695	-0.0444697	0.0112315	-1.94956	resistant
Epn2	0.00518876	-0.047042	0.00958714	-0.0748012	0.0111449	-1.95292	resistant
Osbpl3	0.00516974	-0.0509441	-0.0104155	-0.0602081	0.0111108	-1.95425	resistant
Klhdc10	0.00516754	-0.0687195	-0.00343197	-0.0918335	0.0111095	-1.95431	resistant
Shisa5	0.00514716	-0.0403352	-0.00995329	-0.0459632	0.0110691	-1.95589	resistant
Agap2	0.00514083	-0.0791046	-0.0142795	-0.0953827	0.0110588	-1.95629	resistant
Impad1	0.00511324	-0.0670702	-0.00344186	-0.0895372	0.0110028	-1.9585	resistant
Slc27a4	0.00505181	-0.0303205	-0.00687301	-0.0351602	0.0108806	-1.96335	resistant
Gpat4	0.00504688	-0.0106652	0.0171542	-0.0319393	0.0108733	-1.96364	resistant
Myo9b	0.00493302	-0.0394241	-0.00395846	-0.050695	0.010641	-1.97302	resistant
Phb2	0.00493127	-0.0348165	0.00350319	-0.0517691	0.0106405	-1.97304	resistant
Kmt2c	0.00490384	-0.0492538	0.00326148	-0.0715418	0.0105877	-1.9752	resistant
Cops9	0.00490075	-0.0771018	-0.00612655	-0.100759	0.0105843	-1.97534	resistant
Bod1	0.00479696	-0.0381605	0.00888682	-0.0617886	0.0103665	-1.98437	resistant
Pomgnt1	0.00476285	-0.048377	-0.0100122	-0.0570525	0.0102991	-1.9872	resistant
Agap3	0.00475318	-0.0599747	-0.00442616	-0.0787165	0.0102813	-1.98795	resistant
Gid4	0.00469799	-0.0687275	-0.0191543	-0.0761222	0.0101713	-1.99262	resistant
Bcap31	0.00468942	-0.0449003	0.00495377	-0.0671988	0.0101558	-1.99328	resistant
Slc25a32	0.0046689	-0.0345994	-0.0090193	-0.0389456	0.0101145	-1.99505	resistant
Actr1a	0.00464222	-0.0395631	0.00788962	-0.0627357	0.0100598	-1.99741	resistant
Hnrnpf	0.00462053	-0.0869017	-0.0235104	-0.0969609	0.010019	-1.99918	resistant
Abl2	0.00461624	-0.0935814	-0.0170136	-0.112718	0.0100127	-1.99945	resistant
Fam135a	0.00461106	-0.0773852	-0.0161869	-0.0910917	0.0100046	-1.9998	resistant
Ptcd2	0.00459689	-0.0471571	-0.0113498	-0.0540238	0.0099769	-2.001	resistant
Pdxdc1	0.00458291	-0.0725543	-0.018656	-0.0819256	0.0099496	-2.00219	resistant
Magoh	0.00452586	-0.0569398	-0.0145158	-0.0644195	0.00983181	-2.00737	resistant
Lrrcc1	0.00447426	-0.0456667	-0.00896814	-0.0543394	0.00972869	-2.01195	resistant
Hipk1	0.0044506	-0.0776255	-0.0165176	-0.0910942	0.00968022	-2.01411	resistant
Tmx2	0.00442033	-0.00840175	0.0352463	-0.0468936	0.00962033	-2.01681	resistant
Thap2	0.00441393	-0.0528814	-0.0131702	-0.0601389	0.00961232	-2.01717	resistant
Usf3	0.00435352	-0.0460277	-0.00154868	-0.0622593	0.00948954	-2.02275	resistant
Mex3c	0.00433759	-0.0358082	-0.00471759	-0.0449231	0.00945773	-2.02421	resistant
Alas1	0.00432557	-0.0794339	-0.020623	-0.0894957	0.00943444	-2.02528	resistant
Pnpla8	0.00429209	-0.0872222	-0.0218412	-0.0990744	0.00937012	-2.02825	resistant
Txn2	0.00426509	-0.0801526	-0.0188672	-0.0922478	0.00931693	-2.03073	resistant
Uhmk1	0.00421897	-0.0363671	0.0104417	-0.0608573	0.00921903	-2.03531	resistant
Metap1d	0.00420839	-0.0358095	-0.00871951	-0.040923	0.00919877	-2.03627	resistant
Sin3b	0.0041709	-0.0710784	-0.0161961	-0.0823395	0.00911965	-2.04002	resistant
Mob4	0.00416836	-0.0485921	0.0127494	-0.0801123	0.00911691	-2.04015	resistant
Tsen34	0.00412353	-0.0665897	-0.0131833	-0.0791296	0.00902165	-2.04471	resistant
Arcn1	0.00411825	-0.0796612	-0.0186415	-0.0917924	0.0090129	-2.04514	resistant
Gtf2f2	0.00410522	-0.059284	-0.0165794	-0.0656057	0.00898718	-2.04638	resistant
Kat6a	0.00402053	-0.0824216	-0.0204999	-0.0937608	0.00881544	-2.05476	resistant
Nol7	0.00399035	-0.0572532	0.0141879	-0.0935577	0.00875471	-2.05776	resistant
Psmc1	0.00398117	-0.10832	-0.0288071	-0.121356	0.00873727	-2.05862	resistant
Kif3a	0.00396764	-0.077444	-0.0114502	-0.0959099	0.0087103	-2.05997	resistant
Arl2	0.00392788	-0.056801	-0.0141717	-0.0645712	0.00862569	-2.06421	resistant
Ccnc	0.00391276	-0.0750034	-0.0201655	-0.0838113	0.00859516	-2.06575	resistant
Cdc73	0.0038781	-0.0557746	0.00106587	-0.0783858	0.00852433	-2.06934	resistant
St6galnac6	0.00387599	-0.041415	-0.0100228	-0.0473906	0.00852234	-2.06944	resistant
Slc25a44	0.00384369	-0.0584299	-0.0134829	-0.067518	0.00845396	-2.07294	resistant
Cops8	0.0038279	-0.0768786	-0.0159686	-0.0906077	0.00842449	-2.07446	resistant
Midn	0.00370305	-0.0388021	-0.0102716	-0.0435196	0.00815734	-2.08845	resistant
Calr	0.00366796	-0.0589139	-0.0104164	-0.0712556	0.00808761	-2.09218	resistant
Eif3g	0.00362899	-0.0404766	0.00537505	-0.0614875	0.0080042	-2.09668	resistant
Snx24	0.00361549	-0.0828262	-0.0240648	-0.0907567	0.00797939	-2.09803	resistant
Ip6k2	0.0035911	-0.0799985	-0.0132198	-0.0976817	0.00792805	-2.10083	resistant
Ppp1r9b	0.00355626	-0.0789361	-0.0198785	-0.0895502	0.00785605	-2.1048	resistant
Dclk2	0.00353677	-0.0847142	-0.0231607	-0.0942782	0.00782034	-2.10677	resistant
Tstd3	0.00353375	-0.0288197	-0.00734377	-0.0326089	0.00781612	-2.10701	resistant
Dop1a	0.00351361	-0.0798781	-0.0187349	-0.0919997	0.007774	-2.10936	resistant
Snhg3	0.00350416	-0.0334395	-0.00873593	-0.0376211	0.00775553	-2.11039	resistant
Pxk	0.00349362	-0.0498113	-0.0102818	-0.0587714	0.00773463	-2.11156	resistant
Agpat5	0.00348844	-0.0287829	0.0130036	-0.0529052	0.00772558	-2.11207	resistant
Ubxn7	0.00344632	-0.0711622	-0.0206222	-0.0780296	0.00763709	-2.11707	resistant
B4galnt4	0.00344264	-0.0430608	-0.00562444	-0.0540705	0.00763133	-2.1174	resistant
Ndst3	0.00342954	-0.0599913	-0.00243339	-0.0807322	0.00760468	-2.11892	resistant
Ipo7	0.00340927	-0.0596903	0.000273495	-0.0830218	0.00756211	-2.12136	resistant
Uimc1	0.00340369	-0.0629807	-0.0170678	-0.0702419	0.00755328	-2.12186	resistant
Taf7	0.00338952	-0.0362987	-0.00912556	-0.0411951	0.0075254	-2.12347	resistant
Grcc10	0.00338642	-0.0929988	-0.0153937	-0.11353	0.00752088	-2.12373	resistant
Vps54	0.00336446	-0.0819669	-0.0229262	-0.0907041	0.00747446	-2.12642	resistant
Eif5a	0.00335493	-0.084409	-0.0174365	-0.0995792	0.00745797	-2.12738	resistant
Arhgap1	0.00333628	-0.0465992	-0.0121385	-0.0524617	0.0074212	-2.12953	resistant
Xrcc6	0.00332689	-0.0295003	-0.00722953	-0.0336665	0.00740265	-2.13061	resistant
Fn3k	0.00331487	-0.033577	-0.00377966	-0.042768	0.00738055	-2.13191	resistant
Erp44	0.00331276	-0.0685771	-0.0156832	-0.0793849	0.00737855	-2.13203	resistant
Chmp4b	0.0032999	-0.0492907	0.00813882	-0.0764702	0.00736115	-2.13305	resistant
Ttbk1	0.00328133	-0.0627439	-0.0175237	-0.0694578	0.00732436	-2.13523	resistant
Fam234b	0.0032505	-0.0523678	-0.010467	-0.0621301	0.00725784	-2.13919	resistant
Tmem33	0.00320566	-0.0599104	-0.00972398	-0.0733295	0.00716225	-2.14495	resistant
Dnajb5	0.0031785	-0.0387902	-0.00347413	-0.0503005	0.00711283	-2.14796	resistant
Grb14	0.0031548	-0.0831587	-0.0193377	-0.0959448	0.00706428	-2.15093	resistant
Fnbp1	0.00315024	-0.0387569	0.0105539	-0.0642824	0.0070563	-2.15142	resistant
Cops2	0.0031228	-0.0173745	0.0276568	-0.0517429	0.00699928	-2.15495	resistant
Zyg11b	0.00310779	-0.0799079	-0.0204166	-0.0903593	0.00696785	-2.1569	resistant
Ubr1	0.00309747	-0.0838482	-0.0168099	-0.0994284	0.00694692	-2.15821	resistant
Golga7	0.00306666	-0.0505399	-0.0138292	-0.0562339	0.00688219	-2.16227	resistant
Usp34	0.00306054	-0.0412883	-0.00229996	-0.0549378	0.00687064	-2.163	resistant
Crim1	0.00304588	-0.019639	0.0309395	-0.0581649	0.00684277	-2.16477	resistant
Gopc	0.00304619	-0.0467298	0.00280159	-0.0675828	0.00684277	-2.16477	resistant
Acadsb	0.00303484	-0.0453675	0.00356729	-0.06646	0.00682163	-2.16611	resistant
Fuca2	0.00301838	-0.0363792	-0.00997743	-0.0404549	0.00679112	-2.16806	resistant
Acvr1	0.00300126	-0.0909996	-0.0250585	-0.101094	0.00675476	-2.17039	resistant
Tent4b	0.00298997	-0.0637517	-0.0129987	-0.0753799	0.00673148	-2.17189	resistant
Pdcd7	0.00296344	-0.0472298	-0.0123062	-0.0531681	0.00667389	-2.17562	resistant
Tubg2	0.00293355	-0.00361718	0.0138027	-0.0188171	0.00661291	-2.17961	resistant
Rufy2	0.00288097	-0.066364	-0.00608168	-0.0859183	0.00649853	-2.18719	resistant
Nudc	0.00285278	-0.0764654	-0.001825	-0.104179	0.00644112	-2.19104	resistant
Sfswap	0.00285276	-0.0682843	-0.0101008	-0.0845613	0.00644112	-2.19104	resistant
Cyth1	0.00282662	-0.0725605	-0.0208981	-0.0796921	0.00638614	-2.19476	resistant
Gdap2	0.00278415	-0.0251059	0.00299437	-0.0377986	0.00629624	-2.20092	resistant
Trpm7	0.00276919	-0.0828365	-0.0162995	-0.0985363	0.0062644	-2.20312	resistant
Wdr61	0.00274083	-0.0899562	-0.0225321	-0.102174	0.00620224	-2.20745	resistant
Lmbrd2	0.00273518	-0.0251933	0.0245354	-0.0594608	0.00619343	-2.20807	resistant
Srsf1	0.00271183	-0.0943814	-0.025888	-0.104952	0.00614252	-2.21165	resistant
Aak1	0.00270953	-0.049982	-0.00552457	-0.0637652	0.00613929	-2.21188	resistant
Synj2bp	0.00270789	-0.0404082	0.0124378	-0.0684554	0.00613754	-2.21201	resistant
Stag2	0.00270064	-0.0852334	-0.0174987	-0.10066	0.00612308	-2.21303	resistant
Prdm2	0.00269692	-0.0814453	-0.0162006	-0.0967067	0.0061166	-2.21349	resistant
Zc3h12b	0.00268563	-0.0917209	-0.0192777	-0.107874	0.00609295	-2.21517	resistant
Bpnt1	0.0026703	-0.0250939	0.00293455	-0.037722	0.00606208	-2.21738	resistant
Extl1	0.00265557	-0.00886266	0.0166187	-0.028905	0.00603057	-2.21964	resistant
Ndfip1	0.00265197	-0.062347	-0.0184513	-0.0679799	0.00602432	-2.22009	resistant
Irf2bpl	0.00264611	-0.0878753	-0.0242139	-0.0976071	0.00601296	-2.22091	resistant
Tgfbrap1	0.00263346	-0.0463969	-0.0133457	-0.0509741	0.00598806	-2.22271	resistant
Cab39l	0.00260491	-0.0588789	-0.0132489	-0.0683747	0.00592697	-2.22717	resistant
Dcp2	0.002604	-0.0416642	0.000493224	-0.0582521	0.00592682	-2.22718	resistant
Klc2	0.00259029	-0.0484039	-0.00206765	-0.0650344	0.00589751	-2.22933	resistant
Cab39	0.00257857	-0.0555372	0.00166723	-0.0786581	0.00587271	-2.23116	resistant
Vegfb	0.00256841	-0.0626337	-0.0181881	-0.0686407	0.00585146	-2.23274	resistant
Eepd1	0.00249404	-0.0464842	-0.0124207	-0.05202	0.00568755	-2.24507	resistant
Hcn2	0.00248597	-0.0476354	-0.00902946	-0.0570073	0.00567097	-2.24634	resistant
Tmpo	0.00247616	-0.0418757	-0.010891	-0.0471611	0.00565224	-2.24778	resistant
Larp4b	0.00247104	-0.0489061	0.00605075	-0.0738489	0.00564237	-2.24854	resistant
Spred2	0.00246751	-0.0824842	-0.014234	-0.100113	0.00563615	-2.24902	resistant
Dnajb11	0.00245879	-0.0676954	-0.016735	-0.0771107	0.00561805	-2.25041	resistant
Cisd3	0.00244543	-0.0357822	-0.00387522	-0.0457294	0.00559114	-2.2525	resistant
Smc1a	0.00240103	-0.0759465	-0.00187916	-0.103405	0.0054914	-2.26032	resistant
Tomm5	0.00238332	-0.0823434	-0.0162441	-0.0979082	0.00545265	-2.26339	resistant
Snhg12	0.00237519	-0.0606268	-0.01812	-0.0659266	0.00543583	-2.26473	resistant
Vps35	0.00236197	-0.0821711	-0.00959207	-0.104321	0.00540732	-2.26702	resistant
Cyb561	0.00235419	-0.0366443	-0.00509341	-0.0457064	0.00539126	-2.26831	resistant
Ppp6r3	0.00233823	-0.0910663	-0.0262744	-0.0999703	0.00535788	-2.27101	resistant
Rab33a	0.00233712	-0.0236286	-0.00238189	-0.0303743	0.00535739	-2.27105	resistant
Agap1	0.00232948	-0.0471356	0.0120815	-0.0774253	0.0053416	-2.27233	resistant
Zfp369	0.00232541	-0.0352106	-0.00977686	-0.0390354	0.005334	-2.27295	resistant
Slc7a4	0.00230601	-0.00548433	0.0158939	-0.0234968	0.00529294	-2.2763	resistant
Spin1	0.00230315	-0.0101433	0.0335612	-0.0476228	0.00528811	-2.2767	resistant
Fmr1	0.00230151	-0.0697621	-0.00824619	-0.0884646	0.00528605	-2.27687	resistant
Uqcc1	0.00228969	-0.0430942	-0.00999617	-0.0497451	0.00526063	-2.27896	resistant
Qdpr	0.00228368	-0.0509082	-0.0140929	-0.0564809	0.00524853	-2.27996	resistant
Sptbn2	0.00227762	-0.0539142	-0.000790767	-0.0739502	0.00523631	-2.28097	resistant
Lrrtm4	0.00225348	-0.0927003	0.0436123	-0.172122	0.00518419	-2.28532	resistant
Bsg	0.00224933	-0.090275	-0.0246179	-0.10053	0.00517786	-2.28585	resistant
Ublcp1	0.00225	-0.0438448	-0.00526785	-0.055514	0.00517786	-2.28585	resistant
Ncoa3	0.00222467	-0.0485575	-0.0125127	-0.0548022	0.00512291	-2.29048	resistant
Cuta	0.00220326	-0.0667775	-0.0200983	-0.072475	0.00507786	-2.29432	resistant
Luc7l2	0.00220184	-0.0551535	-0.0143821	-0.0620768	0.00507786	-2.29432	resistant
U2surp	0.00220367	-0.0491097	0.00176998	-0.0698505	0.00507786	-2.29432	resistant
Ankrd27	0.00219056	-0.0415623	-0.0102737	-0.0473439	0.00505427	-2.29634	resistant
[truncated: 1,897 more rows]

## Sheet: Grubman AD dataset
Grubman AD Dataset: Genes differentially expressed by vulnerability score
Gene	p-value	coef	ci.hi	ci.lo	FDR	score	expressed_by
CELF2	2.33197e-106	1.09417	0.86157	0.655277	1.60906e-103	102.793	vulnerable
PTPRD	3.63045e-94	1.10481	0.839599	0.691986	1.67001e-91	90.7773	vulnerable
IQCJ-SCHIP1	2.01131e-67	1.21537	0.993943	0.690921	6.939e-65	64.1587	vulnerable
KALRN	8.07196e-61	0.846647	0.675146	0.498556	1.85655e-58	57.7313	vulnerable
HS6ST3	3.07351e-57	1.26523	1.02333	0.730644	6.05921e-55	54.2176	vulnerable
STXBP5L	5.53433e-56	0.749394	0.601259	0.437622	9.54672e-54	53.0201	vulnerable
KCNIP4	3.55504e-54	1.26951	1.0206	0.739312	5.45106e-52	51.2635	vulnerable
CHN1	1.14733e-50	0.798392	0.66047	0.446335	1.23495e-48	47.9083	vulnerable
PHACTR1	1.16336e-50	0.793681	0.628136	0.47214	1.23495e-48	47.9083	vulnerable
AGBL4	2.77799e-45	0.725508	0.594798	0.41097	2.25508e-43	42.6468	vulnerable
ARPP21	5.28876e-44	0.949704	0.782507	0.534062	3.84131e-42	41.4155	vulnerable
FAM19A1	3.26754e-42	0.673851	0.573735	0.360421	2.04964e-40	39.6883	vulnerable
DPYD	7.69064e-42	0.643404	0.548504	0.343444	4.61438e-40	39.3359	vulnerable
KCNB2	1.66627e-38	0.685067	0.575284	0.37442	8.84404e-37	36.0533	vulnerable
NKAIN2	2.62366e-38	0.888495	0.71674	0.514976	1.34098e-36	35.8726	vulnerable
FAM155A	1.73617e-37	0.555479	0.442303	0.327755	8.55682e-36	35.0677	vulnerable
PTPRK	2.11366e-37	0.614291	0.525307	0.326281	1.00581e-35	34.9975	vulnerable
R3HDM1	5.93791e-37	0.493919	0.432483	0.252234	2.64333e-35	34.5778	vulnerable
ENC1	2.41762e-36	0.510905	0.436068	0.272196	1.0426e-34	33.9819	vulnerable
NLGN1	3.10463e-36	0.698783	0.558185	0.410534	1.2983e-34	33.8866	vulnerable
NELL2	5.47806e-35	0.644795	0.542776	0.351099	2.09992e-33	32.6778	vulnerable
SORBS2	4.2342e-34	0.54462	0.468378	0.286625	1.53768e-32	31.8131	vulnerable
CNKSR2	9.4044e-34	0.602861	0.504291	0.331451	3.32771e-32	31.4779	vulnerable
RYR2	2.2194e-33	0.668165	0.56353	0.362744	7.47017e-32	31.1267	vulnerable
GABRB3	1.70486e-32	0.457146	0.407425	0.226314	5.4714e-31	30.2619	vulnerable
DOCK4	2.38395e-32	0.555883	0.471898	0.298719	7.31077e-31	30.136	vulnerable
PEX5L	2.36177e-32	0.695531	0.581541	0.382669	7.31077e-31	30.136	vulnerable
CDH8	6.6821e-31	0.64469	0.542792	0.350939	2.00463e-29	28.698	vulnerable
DCC	6.8634e-31	0.646674	0.554416	0.342064	2.01521e-29	28.6957	vulnerable
GRM7	2.65432e-30	0.822612	0.649897	0.490485	7.63116e-29	28.1174	vulnerable
MIR137HG	1.39259e-29	0.51918	0.444274	0.275462	3.92198e-28	27.4065	vulnerable
CADM2	3.39723e-29	0.574871	0.470428	0.326512	9.19251e-28	27.0366	vulnerable
TMEM108	8.79428e-29	0.572732	0.488957	0.305018	2.33387e-27	26.6319	vulnerable
PDE1A	4.77502e-28	0.615213	0.555159	0.297707	1.1981e-26	25.9215	vulnerable
RALYL	6.87875e-28	0.892399	0.748135	0.488992	1.69512e-26	25.7708	vulnerable
NRCAM	1.64949e-27	0.431464	0.381206	0.21693	3.99349e-26	25.3986	vulnerable
LRFN5	9.57401e-27	0.622089	0.525026	0.337372	2.27795e-25	24.6425	vulnerable
CAMK2D	1.19316e-26	0.456137	0.399291	0.233049	2.79079e-25	24.5543	vulnerable
FBXW7	1.76433e-26	0.467017	0.404191	0.243231	3.99144e-25	24.3989	vulnerable
CSMD1	6.28244e-26	0.644318	0.527882	0.365332	1.39835e-24	23.8544	vulnerable
CA10	3.43866e-25	0.41332	0.386134	0.186849	7.41461e-24	23.1299	vulnerable
RAPGEF5	4.36998e-25	0.474134	0.406744	0.250546	9.2778e-24	23.0326	vulnerable
FRMD4A	6.33521e-25	0.457549	0.378235	0.256062	1.30486e-23	22.8844	vulnerable
OPCML	6.29357e-25	0.553801	0.448758	0.318972	1.30486e-23	22.8844	vulnerable
MSRA	1.1626e-24	0.484836	0.42099	0.251135	2.3594e-23	22.6272	vulnerable
PTPRR	4.91201e-24	0.416785	0.360245	0.217542	9.82402e-23	22.0077	vulnerable
CACNA2D3	5.53599e-24	0.641773	0.54273	0.346957	1.09138e-22	21.962	vulnerable
MKL2	8.3764e-24	0.39566	0.349123	0.199378	1.62809e-22	21.7883	vulnerable
CDH12	8.62616e-24	0.590685	0.511231	0.307633	1.65335e-22	21.7816	vulnerable
PCDH9	1.30135e-23	0.545581	0.448	0.308335	2.46008e-22	21.6091	vulnerable
CTNNA2	1.51209e-23	0.491653	0.420875	0.260701	2.81985e-22	21.5498	vulnerable
DCLK1	4.24962e-23	0.522917	0.439992	0.284925	7.8193e-22	21.1068	vulnerable
DSCAM	7.15402e-23	0.708398	0.579365	0.402684	1.29902e-21	20.8864	vulnerable
PTK2	7.92226e-23	0.411585	0.364466	0.206112	1.41983e-21	20.8478	vulnerable
ARHGAP32	2.61205e-22	0.41407	0.362164	0.211859	4.56281e-21	20.3408	vulnerable
TRIM9	4.99609e-22	0.395998	0.35797	0.191001	8.61826e-21	20.0646	vulnerable
CACNA2D1	1.04956e-21	0.683071	0.596861	0.350076	1.78814e-20	19.7476	vulnerable
LRRC7	2.01397e-21	0.450081	0.374464	0.249481	3.34853e-20	19.4751	vulnerable
BCYRN1	3.43399e-21	0.412474	0.362742	0.209068	5.44702e-20	19.2638	vulnerable
RFX3	3.87979e-21	0.413076	0.364757	0.207888	6.01586e-20	19.2207	vulnerable
KCNMA1	4.48117e-21	0.525569	0.44511	0.283483	6.87113e-20	19.163	vulnerable
OLFM3	1.20794e-20	0.545585	0.472163	0.284179	1.83182e-19	18.7371	vulnerable
DLG1	1.62254e-20	0.458212	0.395641	0.239576	2.40374e-19	18.6191	vulnerable
MBNL2	1.63733e-20	0.331842	0.294917	0.165113	2.40374e-19	18.6191	vulnerable
FAT3	2.11376e-20	0.31313	0.283874	0.150217	3.07051e-19	18.5128	vulnerable
NTNG1	4.71166e-20	0.330868	0.301105	0.157576	6.77301e-19	18.1692	vulnerable
SNAP25	4.92451e-20	0.424263	0.379212	0.208942	7.006e-19	18.1545	vulnerable
CACNA1C	1.35093e-19	0.469436	0.409915	0.240862	1.88312e-18	17.7251	vulnerable
ADGRL3	1.40574e-19	0.439604	0.380909	0.228512	1.93992e-18	17.7122	vulnerable
AK5	1.47573e-19	0.518851	0.449972	0.269308	2.01634e-18	17.6954	vulnerable
FAM153B	1.92098e-19	0.342854	0.307075	0.168222	2.52472e-18	17.5978	vulnerable
CACNA1E	2.09924e-19	0.454543	0.400021	0.230109	2.73298e-18	17.5634	vulnerable
ARL15	2.5695e-19	0.351052	0.324399	0.162263	3.31393e-18	17.4797	vulnerable
CACNB2	5.13676e-19	0.491666	0.426798	0.254795	6.4443e-18	17.1908	vulnerable
LDB2	1.30875e-18	0.33068	0.294221	0.164198	1.6271e-17	16.7886	vulnerable
ERC2	1.66395e-18	0.350276	0.330564	0.155022	2.05023e-17	16.6882	vulnerable
NLK	1.72667e-18	0.360163	0.318577	0.180715	2.10867e-17	16.676	vulnerable
LINC01122	2.40417e-18	0.426256	0.375929	0.214987	2.91031e-17	16.5361	vulnerable
CAMK2A	3.07421e-18	0.310275	0.284814	0.14532	3.68906e-17	16.4331	vulnerable
PKD1	1.38018e-17	0.27972	0.255736	0.132038	1.60054e-16	15.7957	vulnerable
RGS6	1.43528e-17	0.522148	0.457702	0.266149	1.65057e-16	15.7824	vulnerable
NRXN1	1.83817e-17	0.459779	0.388532	0.248858	2.09643e-16	15.6785	vulnerable
ERICH1-AS1	2.22904e-17	0.343371	0.314025	0.161988	2.50088e-16	15.6019	vulnerable
GRM8	2.27972e-17	0.319354	0.286684	0.156034	2.53711e-16	15.5957	vulnerable
SNAP91	3.03416e-17	0.278734	0.267541	0.118865	3.32313e-16	15.4785	vulnerable
DGKI	4.79712e-17	0.367745	0.337846	0.171956	5.21262e-16	15.2829	vulnerable
PLEKHA5	4.83667e-17	0.431364	0.384077	0.21392	5.21454e-16	15.2828	vulnerable
PPP3CA	7.59019e-17	0.346842	0.320798	0.160027	8.11974e-16	15.0905	vulnerable
HECW1	1.21885e-16	0.317235	0.287326	0.152454	1.28604e-15	14.8907	vulnerable
SH3GL2	1.2208e-16	0.308	0.287956	0.139022	1.28604e-15	14.8907	vulnerable
BRINP1	1.47066e-16	0.348382	0.31004	0.17292	1.52595e-15	14.8165	vulnerable
KIAA0930	2.38312e-16	0.313141	0.282348	0.151758	2.45426e-15	14.6101	vulnerable
ST6GALNAC5	3.34913e-16	0.441173	0.391603	0.219993	3.39838e-15	14.4687	vulnerable
MAPK10	3.46797e-16	0.33819	0.309457	0.159374	3.46797e-15	14.4599	vulnerable
KHDRBS3	8.24363e-16	0.308799	0.292825	0.135262	8.12586e-15	14.0901	vulnerable
LIMCH1	1.04166e-15	0.447312	0.38929	0.230817	1.01232e-14	13.9947	vulnerable
ATRNL1	1.23476e-15	0.627376	0.53226	0.337468	1.19159e-14	13.9239	vulnerable
CDH20	1.75077e-15	0.252518	0.256097	0.0939677	1.67782e-14	13.7753	vulnerable
LRRTM4	3.28256e-15	0.623468	0.527799	0.336511	3.10269e-14	13.5083	vulnerable
HOMER1	3.72073e-15	0.26864	0.242604	0.12981	3.49293e-14	13.4568	vulnerable
CHRM3	4.98582e-15	0.575116	0.500804	0.296477	4.64894e-14	13.3326	vulnerable
GRIN1	6.6178e-15	0.395524	0.348747	0.199566	6.12924e-14	13.2126	vulnerable
NRG1	9.73856e-15	0.544027	0.498449	0.255733	8.90014e-14	13.0506	vulnerable
FLRT2	1.85449e-14	0.378958	0.351375	0.173972	1.67268e-13	12.7766	vulnerable
SLC8A1	1.89344e-14	0.519221	0.461539	0.258254	1.69672e-13	12.7704	vulnerable
NECAB1	1.95511e-14	0.357372	0.316446	0.178977	1.74067e-13	12.7593	vulnerable
LHFP	2.03516e-14	0.329267	0.297323	0.159139	1.80033e-13	12.7446	vulnerable
GUCY1A2	2.29026e-14	0.306821	0.28201	0.143334	2.00036e-13	12.6989	vulnerable
GPM6B	3.04334e-14	0.344645	0.312302	0.165477	2.64139e-13	12.5782	vulnerable
CAMK2N1	3.33954e-14	0.27819	0.259133	0.126521	2.88035e-13	12.5406	vulnerable
TMSB10	3.91858e-14	0.274401	0.255337	0.125063	3.35878e-13	12.4738	vulnerable
CTNND2	6.22714e-14	0.319015	0.290644	0.151605	5.17678e-13	12.2859	vulnerable
PCDH7	8.06365e-14	0.526951	0.469971	0.260537	6.58452e-13	12.1815	vulnerable
PPP1R12A	1.03114e-13	0.237183	0.227003	0.101802	8.37042e-13	12.0773	vulnerable
TRPS1	1.30497e-13	0.216645	0.235007	0.0653276	1.04096e-12	11.9826	vulnerable
LARGE	1.90058e-13	0.383112	0.344083	0.187022	1.50736e-12	11.8218	vulnerable
CDH18	2.22107e-13	0.402643	0.374818	0.183363	1.75147e-12	11.7566	vulnerable
STRBP	2.26329e-13	0.310486	0.286921	0.143504	1.77462e-12	11.7509	vulnerable
TANC2	2.28243e-13	0.335046	0.310914	0.153558	1.77953e-12	11.7497	vulnerable
LINGO2	2.8965e-13	0.528613	0.454613	0.2782	2.2456e-12	11.6487	vulnerable
LDLRAD4	3.20733e-13	0.278614	0.259173	0.127068	2.47269e-12	11.6068	vulnerable
GAP43	3.3423e-13	0.267375	0.250401	0.12026	2.56243e-12	11.5913	vulnerable
BTBD9	3.66328e-13	0.234054	0.23852	0.085948	2.78045e-12	11.5559	vulnerable
NRG3	4.50324e-13	0.318365	0.277026	0.164322	3.39588e-12	11.469	vulnerable
CNTNAP5	4.58782e-13	0.472473	0.422906	0.232081	3.44087e-12	11.4633	vulnerable
AKT3	9.44548e-13	0.246416	0.24689	0.0947148	7.00794e-12	11.1544	vulnerable
YWHAZ	1.00446e-12	0.268401	0.248664	0.123418	7.41262e-12	11.13	vulnerable
ANKS1B	1.40155e-12	0.290381	0.257103	0.14545	1.02335e-11	10.99	vulnerable
GPC5	1.45679e-12	0.245631	0.248571	0.0919467	1.05809e-11	10.9755	vulnerable
KHDRBS2	2.28527e-12	0.432657	0.401292	0.198499	1.64254e-11	10.7845	vulnerable
MAP3K5	2.62236e-12	0.269476	0.25004	0.123533	1.87506e-11	10.727	vulnerable
FOCAD	2.77682e-12	0.234734	0.233896	0.0915139	1.97526e-11	10.7044	vulnerable
DLG2	2.94076e-12	0.264274	0.232174	0.134188	2.08115e-11	10.6817	vulnerable
GRM1	3.82158e-12	0.292732	0.268078	0.137735	2.6907e-11	10.5701	vulnerable
ARHGAP26	3.86474e-12	0.29874	0.282458	0.131684	2.70728e-11	10.5675	vulnerable
LRP1B	3.98927e-12	0.398242	0.368672	0.183408	2.7804e-11	10.5559	vulnerable
GRIA2	5.04006e-12	0.309162	0.282075	0.146515	3.49511e-11	10.4565	vulnerable
RGL1	5.22585e-12	0.251105	0.235612	0.112494	3.60583e-11	10.443	vulnerable
PRKCB	7.81048e-12	0.400235	0.361387	0.193457	5.28356e-11	10.2771	vulnerable
BCL11A	8.35742e-12	0.212452	0.197797	0.0967232	5.62597e-11	10.2498	vulnerable
PRKG1	1.22759e-11	0.40447	0.369374	0.191341	8.22368e-11	10.0849	vulnerable
PPFIA2	2.27484e-11	0.277688	0.27137	0.113588	1.50927e-10	9.82123	vulnerable
BASP1	2.61003e-11	0.230898	0.224	0.0960928	1.72337e-10	9.76362	vulnerable
HYDIN	2.73504e-11	0.26258	0.244616	0.119397	1.79731e-10	9.74538	vulnerable
PAK1	2.98384e-11	0.21633	0.208478	0.0914192	1.94955e-10	9.71006	vulnerable
FOXP1	4.79546e-11	0.227183	0.219127	0.0958152	3.0924e-10	9.5097	vulnerable
SCN8A	5.00137e-11	0.267885	0.25224	0.119127	3.21018e-10	9.49347	vulnerable
CAMK1D	6.09534e-11	0.231903	0.230976	0.0905093	3.8763e-10	9.41158	vulnerable
ADGRB3	7.53431e-11	0.272443	0.243515	0.134171	4.76942e-10	9.32153	vulnerable
TENM2	8.92896e-11	0.460887	0.399886	0.239039	5.62647e-10	9.24976	vulnerable
WDR17	1.24157e-10	0.168198	0.174607	0.0585652	7.75278e-10	9.11054	vulnerable
DMD	1.25674e-10	0.296556	0.2878	0.123315	7.81215e-10	9.10723	vulnerable
ANKRD30BL	1.59486e-10	0.305071	0.289969	0.132948	9.86953e-10	9.0057	vulnerable
SMYD3	1.76044e-10	0.333635	0.310884	0.151632	1.07974e-09	8.96668	vulnerable
CACNG3	1.85139e-10	0.229287	0.217456	0.100403	1.1305e-09	8.94673	vulnerable
2024-03-01	1.89609e-10	0.281922	0.274056	0.116771	1.15269e-09	8.93829	vulnerable
STXBP5	1.92226e-10	0.255087	0.247268	0.106357	1.16347e-09	8.93424	vulnerable
EPHA6	2.08245e-10	0.147662	0.198889	0.00581464	1.25492e-09	8.90138	vulnerable
MEG3	2.36142e-10	0.241743	0.217429	0.117698	1.41072e-09	8.85056	vulnerable
RABGAP1L	2.41649e-10	0.232262	0.232304	0.0896801	1.4374e-09	8.84242	vulnerable
WBSCR17	2.88479e-10	0.360457	0.331272	0.168428	1.70128e-09	8.76922	vulnerable
TENM4	2.96048e-10	0.323745	0.308243	0.140563	1.7385e-09	8.75983	vulnerable
ROCK2	3.6996e-10	0.262791	0.250177	0.114129	2.1542e-09	8.66671	vulnerable
PPP2R2C	3.77167e-10	0.214601	0.205332	0.0921688	2.18693e-09	8.66016	vulnerable
PSD3	3.89843e-10	0.264668	0.246947	0.11996	2.25098e-09	8.64763	vulnerable
PTPRT	5.5597e-10	0.457717	0.425667	0.208864	3.17041e-09	8.49889	vulnerable
GDAP1	6.46273e-10	0.23396	0.231749	0.0925888	3.67019e-09	8.43531	vulnerable
VPS13A	1.06491e-09	0.15741	0.164411	0.0538059	5.99825e-09	8.22198	vulnerable
PLCL1	1.24355e-09	0.24866	0.236207	0.10851	6.94776e-09	8.15816	vulnerable
DGCR5	1.75925e-09	0.210741	0.200695	0.0914543	9.71107e-09	8.01273	vulnerable
MAP2K5	1.87483e-09	0.231049	0.224342	0.0959596	1.03078e-08	7.98683	vulnerable
GRIN2A	1.94383e-09	0.416138	0.388403	0.188488	1.06448e-08	7.97286	vulnerable
RNF150	2.90655e-09	0.227303	0.225175	0.089934	1.57915e-08	7.80158	vulnerable
CDK14	3.2536e-09	0.305675	0.293926	0.12983	1.76077e-08	7.7543	vulnerable
ADAM23	3.49107e-09	0.237657	0.23122	0.0982421	1.8819e-08	7.7254	vulnerable
NETO1	3.66827e-09	0.25026	0.243723	0.103212	1.96843e-08	7.70588	vulnerable
RUNX1T1	3.68012e-09	0.344274	0.317246	0.160019	1.96843e-08	7.70588	vulnerable
CHSY3	4.49382e-09	0.409037	0.377658	0.189388	2.39439e-08	7.6208	vulnerable
PTPRN2	6.01779e-09	0.22446	0.232179	0.0789893	3.19406e-08	7.49566	vulnerable
RIMS2	6.23573e-09	0.296939	0.281598	0.130047	3.29705e-08	7.48187	vulnerable
PDE4DIP	6.31116e-09	0.290364	0.274149	0.128381	3.3242e-08	7.47831	vulnerable
PPM1L	6.56625e-09	0.248706	0.234844	0.109935	3.44541e-08	7.46276	vulnerable
WNK2	7.01151e-09	0.199678	0.193154	0.0836585	3.66511e-08	7.43591	vulnerable
GRM5	7.53322e-09	0.39905	0.375531	0.177671	3.90821e-08	7.40802	vulnerable
WDR7	7.71087e-09	0.183814	0.191434	0.0633859	3.98539e-08	7.39953	vulnerable
SORCS1	8.18139e-09	0.343141	0.322295	0.153399	4.21281e-08	7.37543	vulnerable
BIN1	8.21863e-09	0.186956	0.185904	0.0732718	4.21625e-08	7.37507	vulnerable
CPE	9.58602e-09	0.276361	0.260577	0.122542	4.88144e-08	7.31145	vulnerable
RBM26	1.3556e-08	0.212154	0.207884	0.0862236	6.8525e-08	7.16415	vulnerable
DNM1	1.56451e-08	0.258811	0.247773	0.111016	7.87964e-08	7.10349	vulnerable
OXR1	1.72042e-08	0.306559	0.303606	0.121376	8.57107e-08	7.06697	vulnerable
EXOC6	2.32656e-08	0.208833	0.203112	0.0863919	1.15077e-07	6.93901	vulnerable
CDH10	2.90285e-08	0.323253	0.302542	0.145582	1.4256e-07	6.846	vulnerable
ZFPM2	3.98675e-08	0.245131	0.240232	0.0995916	1.93722e-07	6.71282	vulnerable
GRIA3	4.11767e-08	0.315402	0.30576	0.131479	1.99382e-07	6.70031	vulnerable
SPTBN4	4.40376e-08	0.253266	0.246513	0.104589	2.12489e-07	6.67266	vulnerable
DIAPH2	4.53917e-08	0.150932	0.162042	0.0471939	2.16749e-07	6.66404	vulnerable
RGS7	4.53367e-08	0.231682	0.235321	0.085859	2.16749e-07	6.66404	vulnerable
SYN3	5.41201e-08	0.268981	0.262603	0.110285	2.56652e-07	6.59066	vulnerable
TNR	7.73388e-08	0.2809	0.267705	0.121704	3.61788e-07	6.44155	vulnerable
SLC24A2	8.24903e-08	0.254971	0.251406	0.102058	3.83336e-07	6.41642	vulnerable
TJP1	8.25005e-08	0.267988	0.255856	0.115655	3.83336e-07	6.41642	vulnerable
TTC3	9.19782e-08	0.234359	0.2336	0.0912903	4.25939e-07	6.37065	vulnerable
DYNC1I1	9.25729e-08	0.234199	0.234743	0.0899253	4.2726e-07	6.36931	vulnerable
CNTN5	9.95484e-08	0.4336	0.412411	0.188687	4.57923e-07	6.33921	vulnerable
ICA1L	1.3568e-07	0.187665	0.181298	0.0788612	6.17948e-07	6.20905	vulnerable
CELF5	1.41518e-07	0.21431	0.208317	0.0887796	6.40312e-07	6.19361	vulnerable
TTC14	1.4899e-07	0.167946	0.17937	0.0534527	6.69729e-07	6.1741	vulnerable
CLSTN2	1.85635e-07	0.230861	0.225147	0.0948943	8.29048e-07	6.08142	vulnerable
CCNY	1.87436e-07	0.186674	0.186413	0.0723724	8.34393e-07	6.07863	vulnerable
NCAM2	1.94713e-07	0.433676	0.404161	0.197041	8.64002e-07	6.06349	vulnerable
RASAL2	2.05605e-07	0.317885	0.296824	0.143859	9.09407e-07	6.04124	vulnerable
ANK2	2.17815e-07	0.203667	0.201603	0.0807386	9.57277e-07	6.01896	vulnerable
TLN2	2.17524e-07	0.169981	0.171851	0.0637926	9.57277e-07	6.01896	vulnerable
RBFOX3	2.41175e-07	0.217268	0.208201	0.0929959	1.05657e-06	5.9761	vulnerable
CCPG1	2.6338e-07	0.235681	0.228245	0.0984785	1.14658e-06	5.9406	vulnerable
PLCL2	2.87447e-07	0.198765	0.192289	0.0832583	1.24741e-06	5.90399	vulnerable
MED12L	3.16759e-07	0.173555	0.175939	0.0646593	1.36602e-06	5.86454	vulnerable
LINC-PINT	3.19796e-07	0.086465	0.134211	-0.0143451	1.37482e-06	5.86175	vulnerable
TTN-AS1	3.37019e-07	0.160213	0.162266	0.0598372	1.43545e-06	5.84301	vulnerable
RBFOX1	3.65598e-07	0.274711	0.281755	0.0990753	1.55239e-06	5.809	vulnerable
PLEKHA7	3.79027e-07	0.0619249	0.0990464	-0.0132003	1.60447e-06	5.79467	vulnerable
EVL	4.30865e-07	0.189967	0.193989	0.0693622	1.81833e-06	5.74033	vulnerable
MAPK8	4.51637e-07	0.230357	0.222969	0.0963732	1.90018e-06	5.72121	vulnerable
NELL1	4.54443e-07	0.272339	0.264654	0.112888	1.90617e-06	5.71984	vulnerable
CERS6	5.10089e-07	0.135191	0.166255	0.0211589	2.12665e-06	5.6723	vulnerable
CNTN1	5.24375e-07	0.152244	0.185448	0.025607	2.17963e-06	5.66162	vulnerable
DANT2	5.69533e-07	0.273182	0.26364	0.11507	2.36023e-06	5.62705	vulnerable
MAN2A1	5.84025e-07	0.187512	0.184407	0.0755399	2.40583e-06	5.61873	vulnerable
NSF	8.22089e-07	0.146003	0.181647	0.0207559	3.33672e-06	5.47668	vulnerable
SHANK2	8.9617e-07	0.195851	0.200823	0.0706841	3.61612e-06	5.44176	vulnerable
NAV3	1.08019e-06	0.241981	0.241784	0.0936737	4.34597e-06	5.36191	vulnerable
ACADVL	1.31594e-06	0.136432	0.148315	0.0408197	5.26377e-06	5.2787	vulnerable
SAMD12	1.58177e-06	0.288578	0.278604	0.12145	6.27254e-06	5.20256	vulnerable
NLGN4Y	1.58898e-06	0.14422	0.261891	-0.0619599	6.28307e-06	5.20183	vulnerable
ZFAND3	1.81007e-06	0.23015	0.229576	0.0894802	7.11651e-06	5.14773	vulnerable
GABBR2	1.97631e-06	0.262759	0.252361	0.1119	7.74802e-06	5.11081	vulnerable
UQCRB	2.07758e-06	0.107809	0.135271	0.0141843	8.09902e-06	5.09157	vulnerable
GNAQ	2.08393e-06	0.14938	0.176581	0.0305037	8.1009e-06	5.09147	vulnerable
JAZF1	2.29247e-06	0.169622	0.183525	0.0516211	8.86164e-06	5.05249	vulnerable
CACNA1B	2.39225e-06	0.246639	0.245081	0.0968335	9.22152e-06	5.0352	vulnerable
GMDS	2.68336e-06	0.196559	0.197512	0.0749758	1.03149e-05	4.98654	vulnerable
KCNH1	2.89024e-06	0.226774	0.225748	0.0886274	1.1018e-05	4.9579	vulnerable
SORCS3	3.08879e-06	0.150759	0.173332	0.0356641	1.17102e-05	4.93143	vulnerable
MLLT3	3.10237e-06	0.204924	0.213792	0.0702926	1.17295e-05	4.93072	vulnerable
EXOC4	3.87275e-06	0.156835	0.179487	0.037933	1.45228e-05	4.83795	vulnerable
MEG8	4.25237e-06	0.200222	0.207017	0.0705498	1.58602e-05	4.79969	vulnerable
PI4KA	4.38227e-06	0.184453	0.186215	0.0694901	1.62424e-05	4.78935	vulnerable
UGGT2	4.39016e-06	0.163941	0.176366	0.0509038	1.62424e-05	4.78935	vulnerable
CCDC171	4.88135e-06	0.144967	0.152631	0.0483355	1.78681e-05	4.74792	vulnerable
TARBP1	5.46171e-06	0.17664	0.190135	0.0547397	1.9887e-05	4.70143	vulnerable
NEGR1	5.74656e-06	0.281291	0.287631	0.102321	2.08691e-05	4.6805	vulnerable
KCNH7	6.6562e-06	0.292701	0.286067	0.119703	2.41091e-05	4.61782	vulnerable
CAP2	7.15013e-06	0.161641	0.166863	0.0572191	2.56291e-05	4.59127	vulnerable
SPIDR	7.29959e-06	0.225141	0.225236	0.0868751	2.6097e-05	4.58341	vulnerable
SOBP	7.8546e-06	0.209283	0.22088	0.0692479	2.77932e-05	4.55606	vulnerable
KCNQ5	8.06798e-06	0.402167	0.387586	0.169936	2.84752e-05	4.54553	vulnerable
PIK3R1	9.35259e-06	0.171628	0.175247	0.0626801	3.26749e-05	4.48579	vulnerable
CTDSPL	9.42929e-06	0.148683	0.155558	0.0505602	3.28597e-05	4.48334	vulnerable
GALNT18	9.68648e-06	0.169581	0.177486	0.0576038	3.36709e-05	4.47275	vulnerable
PCSK2	1.0857e-05	0.256143	0.253094	0.101996	3.75506e-05	4.42538	vulnerable
ASIC2	1.09776e-05	0.248605	0.282756	0.061883	3.78436e-05	4.42201	vulnerable
FHOD3	1.09966e-05	0.160874	0.163453	0.0595668	3.78436e-05	4.42201	vulnerable
PKP4	1.17073e-05	0.178308	0.197796	0.0493915	4.01892e-05	4.39589	vulnerable
SOX5	1.18458e-05	0.187264	0.205732	0.0538718	4.05637e-05	4.39186	vulnerable
PRR16	1.19056e-05	0.240765	0.240465	0.0933067	4.06677e-05	4.39075	vulnerable
C20orf194	1.20946e-05	0.207529	0.209015	0.0786812	4.12112e-05	4.38498	vulnerable
EPHA5	1.30811e-05	0.199878	0.204387	0.0727025	4.44629e-05	4.352	vulnerable
DENND4A	1.38778e-05	0.191489	0.194908	0.070552	4.70548e-05	4.3274	vulnerable
AEBP2	1.39236e-05	0.172361	0.193892	0.0450506	4.70945e-05	4.32703	vulnerable
CPEB4	1.40735e-05	0.189295	0.194283	0.0681358	4.74851e-05	4.32344	vulnerable
NFAT5	1.45489e-05	0.133588	0.157608	0.0275847	4.89696e-05	4.31007	vulnerable
PTPRG	1.55968e-05	0.179998	0.206171	0.043359	5.22417e-05	4.28198	vulnerable
MNAT1	1.59926e-05	0.194678	0.201119	0.068761	5.34378e-05	4.27215	vulnerable
FMNL2	1.70106e-05	0.255126	0.250454	0.103226	5.64292e-05	4.2485	vulnerable
CBWD5	1.77653e-05	0.0621356	0.091255	-0.00511677	5.87916e-05	4.23068	vulnerable
ROBO2	1.88069e-05	0.473055	0.471107	0.184686	6.17941e-05	4.20905	vulnerable
RIMS1	1.9507e-05	0.199996	0.213182	0.0640705	6.3942e-05	4.19421	vulnerable
DLGAP1	2.00376e-05	0.22195	0.218518	0.0891705	6.55258e-05	4.18359	vulnerable
PLPPR4	2.06178e-05	0.172484	0.178687	0.0604263	6.72637e-05	4.17222	vulnerable
ANK3	2.21893e-05	0.177668	0.179186	0.0671143	7.20501e-05	4.14237	vulnerable
UBE2E2	2.27244e-05	0.212529	0.221978	0.0726496	7.36142e-05	4.13304	vulnerable
CDH2	2.29397e-05	0.217171	0.216809	0.0842536	7.41378e-05	4.12996	vulnerable
RAPGEF2	2.37324e-05	0.157866	0.175794	0.0430551	7.63421e-05	4.11724	vulnerable
KSR2	2.39112e-05	0.136996	0.157054	0.0328628	7.67382e-05	4.11499	vulnerable
GABRB1	2.48895e-05	0.218991	0.220559	0.0830268	7.96925e-05	4.09858	vulnerable
AGAP1	2.58204e-05	0.159227	0.176335	0.0444003	8.22914e-05	4.08465	vulnerable
CALN1	2.64323e-05	0.243899	0.250072	0.0880438	8.40475e-05	4.07548	vulnerable
FAM153C	2.8942e-05	0.151831	0.157502	0.0529807	9.13959e-05	4.03907	vulnerable
ABI2	3.13464e-05	0.148458	0.159749	0.0460573	9.85377e-05	4.0064	vulnerable
ENSA	3.15388e-05	0.100352	0.121876	0.017242	9.89171e-05	4.00473	vulnerable
NME7	3.23304e-05	0.146271	0.154167	0.0486074	0.000100941	3.99593	vulnerable
RASA2	3.65388e-05	0.151139	0.159072	0.0504513	0.000113823	3.94377	vulnerable
MGEA5	3.81027e-05	0.15622	0.169563	0.0470045	0.000118427	3.92655	vulnerable
DTNB	4.05396e-05	0.195618	0.204315	0.0668692	0.000125437	3.90158	vulnerable
MAP2	4.08891e-05	0.157788	0.17533	0.0434101	0.000126235	3.89882	vulnerable
CLASP1	4.26054e-05	0.177697	0.184591	0.0617488	0.000130947	3.8829	vulnerable
SHISA9	4.66714e-05	0.266222	0.272807	0.0962549	0.000142808	3.84525	vulnerable
UCHL1	4.99685e-05	0.212061	0.223312	0.0706671	0.000152222	3.81752	vulnerable
HTR2C	5.38948e-05	0.0673369	0.103505	-0.0101563	0.000163103	3.78754	vulnerable
MEF2A	5.41582e-05	0.134079	0.151796	0.0340767	0.000163541	3.78637	vulnerable
UNC13C	5.54473e-05	0.0322818	0.0775445	-0.0327924	0.000167068	3.77711	vulnerable
MYO9A	5.87936e-05	0.130969	0.155563	0.0259986	0.000176381	3.75355	vulnerable
RFWD2	7.19192e-05	0.169644	0.174405	0.0607709	0.00021529	3.66698	vulnerable
GLS	7.27751e-05	0.188542	0.196505	0.06487	0.00021738	3.66278	vulnerable
PDE4D	8.23371e-05	0.227902	0.247296	0.0686431	0.000243831	3.61291	vulnerable
DLGAP2	9.10105e-05	0.152407	0.160521	0.0507593	0.000268939	3.57035	vulnerable
CEP112	9.15024e-05	0.13731	0.144601	0.0457509	0.000269815	3.56893	vulnerable
ZNF609	9.56078e-05	0.154765	0.167365	0.0471856	0.000281319	3.5508	vulnerable
KCNQ1OT1	9.79968e-05	0.139923	0.149861	0.0441144	0.000287735	3.54101	vulnerable
MYO5A	9.94147e-05	0.167388	0.179474	0.052575	0.000290662	3.53661	vulnerable
SPHKAP	0.000116777	0.141502	0.14908	0.0470836	0.000337138	3.47219	vulnerable
DOK6	0.000123614	0.171263	0.190541	0.0468792	0.00035539	3.44929	vulnerable
JMJD1C	0.000130984	0.123841	0.16031	0.0113694	0.000375796	3.42505	vulnerable
CNTN3	0.000133594	0.155379	0.163034	0.0523671	0.00038249	3.41738	vulnerable
LINGO1	0.000147532	0.203655	0.226487	0.0558396	0.000419783	3.37698	vulnerable
UNC79	0.000150618	0.0807566	0.129925	-0.0179726	0.000427681	3.36888	vulnerable
SYBU	0.000161901	0.152342	0.158981	0.0522088	0.000457834	3.33929	vulnerable
LRBA	0.000171422	0.128127	0.150363	0.0272588	0.00048278	3.31625	vulnerable
SIPA1L1	0.000171241	0.150954	0.188339	0.0209282	0.00048278	3.31625	vulnerable
TBL1XR1	0.000185164	0.129315	0.148485	0.0307827	0.000518308	3.28541	vulnerable
PPIA	0.000199639	0.165194	0.175753	0.0532538	0.000554328	3.25623	vulnerable
DCLK2	0.000204672	0.194119	0.204415	0.0646906	0.000567163	3.24629	vulnerable
INADL	0.000215284	0.147685	0.159107	0.0456285	0.000594185	3.22608	vulnerable
PDZD2	0.000217411	0.126046	0.153939	0.0207975	0.000598858	3.22268	vulnerable
FTX	0.000217965	0.152713	0.161607	0.0500981	0.000599187	3.22244	vulnerable
EIF4G3	0.000221864	0.160345	0.180109	0.0421767	0.000608694	3.2156	vulnerable
CTD-2537O9.1	0.000264004	0.139431	0.167856	0.0254363	0.000722867	3.14094	vulnerable
PLXDC2	0.000279918	0.166836	0.174514	0.0567695	0.000758914	3.11981	vulnerable
SPTBN1	0.000279786	0.175132	0.186106	0.056679	0.000758914	3.11981	vulnerable
GRIN2B	0.000296168	0.19525	0.204328	0.0663451	0.000801396	3.09615	vulnerable
NPTXR	0.000300212	0.134137	0.144326	0.041627	0.00081075	3.09111	vulnerable
STXBP1	0.000301567	0.0872595	0.120793	0.000174071	0.000812818	3.09001	vulnerable
SLC2A13	0.000350754	0.218991	0.228469	0.0751162	0.000939883	3.02693	vulnerable
LRRC4C	0.000358389	0.249985	0.262107	0.084446	0.000958481	3.01842	vulnerable
ESF1	0.000387087	0.137438	0.149869	0.04066	0.00102925	2.98748	vulnerable
OLFM1	0.000396949	0.154808	0.167415	0.0471941	0.00105344	2.97739	vulnerable
VTI1A	0.000400712	0.10899	0.130907	0.020185	0.00106139	2.97413	vulnerable
CELF1	0.000421033	0.121419	0.13665	0.0316721	0.00111095	2.95431	vulnerable
PPP2R2B	0.000429047	0.214043	0.221859	0.0748676	0.00112778	2.94778	vulnerable
BMPR2	0.000432047	0.127654	0.146358	0.0306079	0.00113149	2.94635	vulnerable
SYN2	0.000432098	0.206169	0.221618	0.0641929	0.00113149	2.94635	vulnerable
TRHDE	0.000443993	0.122979	0.139822	0.0306623	0.00115824	2.9362	vulnerable
HIVEP2	0.000486186	0.147756	0.158632	0.046201	0.00126353	2.89841	vulnerable
GALNT11	0.000490132	0.076467	0.0998557	0.00615007	0.0012714	2.89572	vulnerable
LRP4	0.00050942	0.0856633	0.130625	-0.0118701	0.00131648	2.88059	vulnerable
CCSER2	0.000549999	0.120124	0.13339	0.0331377	0.0014134	2.84973	vulnerable
YWHAH	0.000555709	0.117415	0.141174	0.0215976	0.00142542	2.84606	vulnerable
CACNB4	0.000574714	0.165595	0.187538	0.0420253	0.00147144	2.83226	vulnerable
CAMK2B	0.000601486	0.0909412	0.122521	0.00355069	0.00153146	2.81489	vulnerable
TMEM178B	0.000606256	0.200285	0.217789	0.0598652	0.00154076	2.81226	vulnerable
PDE4B	0.000644098	0.233429	0.246556	0.0770456	0.00162794	2.78836	vulnerable
VSNL1	0.000659846	0.157385	0.169056	0.0491262	0.00166469	2.77867	vulnerable
SIK2	0.000707271	0.0320063	0.0696372	-0.0252671	0.00177461	2.7509	vulnerable
NCALD	0.000724661	0.158271	0.171596	0.0478139	0.00181494	2.74114	vulnerable
DNAJC6	0.00074746	0.111964	0.141897	0.0133181	0.00186865	2.72847	vulnerable
SGCD	0.00075992	0.219182	0.236109	0.067742	0.00189636	2.72208	vulnerable
GPM6A	0.000858351	0.137544	0.152427	0.0382492	0.0021228	2.67309	vulnerable
ST7	0.000879789	0.047851	0.0888179	-0.0224824	0.00216419	2.66471	vulnerable
CACNA1A	0.000918474	0.178013	0.190446	0.0563327	0.00225132	2.64756	vulnerable
FUT9	0.000935154	0.108387	0.146698	0.00355917	0.00228814	2.64052	vulnerable
CADPS	0.000980727	0.188872	0.208292	0.0535395	0.00239117	2.62139	vulnerable
MAGI1	0.00102149	0.0357592	0.102996	-0.0534236	0.00248616	2.60447	vulnerable
NDST3	0.00103795	0.117856	0.133576	0.0298065	0.00252179	2.59829	vulnerable
DENND1A	0.00104863	0.0258924	0.0745928	-0.0386983	0.00253878	2.59537	vulnerable
ZMYM2	0.00110811	0.109007	0.13388	0.0172356	0.00266874	2.57369	vulnerable
SHC3	0.00121097	0.138408	0.153042	0.0388314	0.0029114	2.5359	vulnerable
STAU2	0.00126457	0.119003	0.135166	0.0298072	0.00302969	2.5186	vulnerable
AMPH	0.00132368	0.107424	0.12469	0.0242307	0.00316034	2.50027	vulnerable
HDAC8	0.00133733	0.0334373	0.0826209	-0.036267	0.00318741	2.49656	vulnerable
ADCY1	0.00134166	0.109695	0.125946	0.0261232	0.00319223	2.49591	vulnerable
TRIM2	0.00143011	0.146023	0.167585	0.0348464	0.00339682	2.46893	vulnerable
TMEM232	0.00156047	0.126582	0.157773	0.0177066	0.00369374	2.43253	vulnerable
USP9Y	0.00158775	0.0212957	0.0583415	-0.0288194	0.00375187	2.42575	vulnerable
DPP10	0.00169022	0.164094	0.259166	-0.031683	0.00398039	2.40007	vulnerable
MBD5	0.00170214	0.150392	0.176066	0.0324214	0.00400163	2.39776	vulnerable
TLK1	0.00177928	0.089938	0.116139	0.00854175	0.00417587	2.37925	vulnerable
FGF12	0.00180638	0.190905	0.201573	0.0630776	0.00423227	2.37343	vulnerable
BTRC	0.00184095	0.0613979	0.0895159	-0.00440029	0.00430595	2.36593	vulnerable
NDRG4	0.00189678	0.120579	0.141358	0.0258	0.00442154	2.35443	vulnerable
NCOA1	0.00211427	0.0559215	0.111125	-0.0336016	0.00491193	2.30875	vulnerable
NOVA1	0.00215528	0.131174	0.160385	0.0214597	0.0049904	2.30186	vulnerable
KIAA1549L	0.00219001	0.114643	0.131192	0.0277378	0.00506234	2.29565	vulnerable
CCDC88A	0.00227651	0.161129	0.184406	0.0389667	0.00523596	2.281	vulnerable
PTEN	0.00245055	0.064933	0.0985157	-0.00849944	0.00562688	2.24973	vulnerable
2024-09-11	0.00245967	0.130991	0.145945	0.0356471	0.00563845	2.24884	vulnerable
OTUD7A	0.00246469	0.122986	0.150337	0.0201575	0.00564059	2.24868	vulnerable
MYO6	0.00257674	0.123451	0.137882	0.0332578	0.00588725	2.23009	vulnerable
VPS13B	0.00258728	0.0170775	0.0736701	-0.0499956	0.00590155	2.22903	vulnerable
ARID4B	0.00259957	0.0887085	0.118097	0.00487889	0.00591982	2.22769	vulnerable
PGM2L1	0.0026415	0.100963	0.118168	0.0217964	0.00598567	2.22289	vulnerable
PPP1R9A	0.00264116	0.101807	0.132314	0.00882031	0.00598567	2.22289	vulnerable
ACTB	0.00271983	0.140345	0.16937	0.0251896	0.00615307	2.21091	vulnerable
OSBP2	0.00281293	0.0579675	0.0888089	-0.00844894	0.00634287	2.19771	vulnerable
MAP1B	0.00289584	0.1786	0.20155	0.046043	0.00651918	2.18581	vulnerable
PCNXL2	0.00293462	0.14771	0.164024	0.0407455	0.00659573	2.18074	vulnerable
SCLT1	0.00294978	0.0936955	0.111562	0.0183281	0.00661901	2.17921	vulnerable
ACBD6	0.00300643	0.119115	0.135922	0.0292073	0.00673518	2.17165	vulnerable
IGF1R	0.0031997	0.0619322	0.0956606	-0.00980429	0.00713342	2.1467	vulnerable
MBOAT2	0.00325459	0.0818127	0.108456	0.00496069	0.00724409	2.14002	vulnerable
CMIP	0.00326908	0.0997543	0.119828	0.0184609	0.00726462	2.13879	vulnerable
PARP8	0.00349865	0.108917	0.132944	0.0180475	0.0077374	2.11141	vulnerable
FBXO11	0.0036212	0.108403	0.130881	0.0193972	0.00797652	2.09819	vulnerable
WDPCP	0.0037485	0.101941	0.134395	0.00692583	0.00823209	2.08449	vulnerable
KIAA0825	0.00383602	0.12475	0.13952	0.033421	0.00840272	2.07558	vulnerable
EPHA3	0.00423202	0.0970644	0.114056	0.0205037	0.00916827	2.03771	vulnerable
RUFY3	0.00433983	0.115668	0.139714	0.0206357	0.00937241	2.02815	vulnerable
TRIM33	0.00438129	0.0700377	0.0970378	5.50902e-05	0.00944715	2.0247	vulnerable
TSPAN5	0.00439659	0.113556	0.151635	0.00578655	0.00946535	2.02386	vulnerable
PDE3B	0.00457801	0.0370234	0.0755664	-0.0242412	0.00984058	2.00698	vulnerable
MMP16	0.00458958	0.121045	0.142396	0.0254074	0.00985011	2.00656	vulnerable
PCDH15	0.00475156	0.177802	0.21521	0.0312765	0.0101347	1.99419	vulnerable
MAN1A2	0.00482599	0.0887313	0.127177	-0.00416927	0.0102776	1.98811	vulnerable
TNRC6C	0.00499007	0.0958529	0.120127	0.0127528	0.0106106	1.97426	vulnerable
MKLN1	0.00515534	0.141926	0.16622	0.0305304	0.0109284	1.96144	vulnerable
NSMCE2	0.00522547	0.0036796	0.0513442	-0.0462432	0.01106	1.95624	vulnerable
IMMP2L	0.00560201	0.15704	0.183126	0.0345775	0.0118208	1.92735	vulnerable
INPP4A	0.00595621	0.0668071	0.0938308	-0.00121649	0.0125298	1.90205	vulnerable
SLC39A10	0.00598932	0.105376	0.125423	0.0206587	0.0125803	1.90031	vulnerable
AGPAT4	0.00611821	0.108201	0.124556	0.0254428	0.0128315	1.89172	vulnerable
CMSS1	0.00632678	0.0976417	0.123746	0.0116145	0.0132488	1.87782	vulnerable
TAOK1	0.00649457	0.105503	0.125483	0.0207751	0.013559	1.86777	vulnerable
KANSL1	0.00664522	0.100631	0.134036	0.00546783	0.0138317	1.85912	vulnerable
ACACA	0.00688059	0.102001	0.130023	0.0113808	0.0142785	1.84532	vulnerable
SYNE1	0.00687959	0.104656	0.144057	0.00102793	0.0142785	1.84532	vulnerable
R3HDM2	0.00689923	0.0972795	0.121722	0.0131363	0.0142957	1.84479	vulnerable
KIF1B	0.0069962	0.110981	0.145678	0.0081747	0.0144749	1.83938	vulnerable
ENOX1	0.00722328	0.190527	0.21639	0.0477359	0.0149224	1.82616	vulnerable
RAB11A	0.00725835	0.131675	0.151848	0.0306919	0.0149724	1.82471	vulnerable
LONP2	0.00740536	0.078583	0.103706	0.0052328	0.0152528	1.81665	vulnerable
SNAP25-AS1	0.00770438	0.068185	0.0970428	-0.00251842	0.0158215	1.80075	vulnerable
GAS7	0.00775743	0.101092	0.123082	0.0170604	0.0159068	1.79842	vulnerable
APBA1	0.00800449	0.0694025	0.105652	-0.00944014	0.0163647	1.78609	vulnerable
KIRREL3	0.0086577	0.151898	0.191398	0.0191776	0.0175959	1.75459	vulnerable
SGIP1	0.00889097	0.124312	0.157105	0.0152271	0.0179905	1.74496	vulnerable
C2CD5	0.00907931	0.0976244	0.126978	0.00835835	0.0183447	1.73649	vulnerable
LCOR	0.00926515	0.0220332	0.0648367	-0.0342922	0.0186928	1.72832	vulnerable
COG6	0.00929577	0.100277	0.117953	0.0210609	0.0187272	1.72753	vulnerable
DOPEY1	0.00951772	0.106568	0.127323	0.0204122	0.0191464	1.71791	vulnerable
NBAS	0.00965708	0.0909866	0.116125	0.0100088	0.0193985	1.71223	vulnerable
EPHA7	0.00974927	0.0424648	0.0845586	-0.0256898	0.0195552	1.70874	vulnerable
C9orf3	0.00994981	0.116335	0.138778	0.0224958	0.0198996	1.70116	vulnerable
FAF1	0.0110551	0.122818	0.152243	0.0180189	0.0220463	1.65666	vulnerable
NLGN4X	0.0110847	0.116001	0.138035	0.0227765	0.0220735	1.65613	vulnerable
MLLT10	0.0124636	0.101482	0.123879	0.0168046	0.0246415	1.60833	vulnerable
IDS	0.0125415	0.137315	0.163892	0.0264677	0.02476	1.60625	vulnerable
HERC4	0.0125634	0.1045	0.125327	0.0195413	0.0247678	1.60611	vulnerable
HCN1	0.0132358	0.151076	0.183644	0.0257917	0.025979	1.58538	vulnerable
ARHGAP44	0.0139652	0.0882473	0.113787	0.00854966	0.0272203	1.56511	vulnerable
YWHAG	0.0140291	0.0254712	0.0648206	-0.02951	0.0273062	1.56374	vulnerable
EML6	0.0140824	0.127163	0.148717	0.0275691	0.0273713	1.5627	vulnerable
BRINP3	0.0146946	0.0997603	0.120247	0.0180501	0.0284812	1.54544	vulnerable
PPM1E	0.0147172	0.131545	0.156405	0.0259546	0.0284849	1.54539	vulnerable
NEDD4L	0.0148319	0.131815	0.155885	0.0268494	0.0286666	1.54262	vulnerable
FAM120B	0.0153828	0.033243	0.0683531	-0.0222685	0.0296615	1.52781	vulnerable
LINC00461	0.0154529	0.139143	0.165691	0.0272027	0.0296758	1.5276	vulnerable
SRRM3	0.0154615	0.103879	0.123434	0.0205735	0.0296758	1.5276	vulnerable
SDCCAG8	0.015542	0.0950248	0.120366	0.0113667	0.0297888	1.52595	vulnerable
SNHG23	0.0156034	0.0923011	0.110315	0.0176418	0.0298651	1.52484	vulnerable
PTBP2	0.0167221	0.0691278	0.10154	-0.00570806	0.0318296	1.49717	vulnerable
CNTNAP3B	0.0167489	0.104682	0.135343	0.009778	0.0318368	1.49707	vulnerable
PHACTR3	0.0179749	0.0919237	0.111609	0.0158241	0.0339799	1.46878	vulnerable
KIAA1217	0.0183689	0.107405	0.162076	-0.0131815	0.0346299	1.46055	vulnerable
PBX1	0.0186157	0.122633	0.155712	0.0142938	0.0350472	1.45535	vulnerable
GABRA2	0.019376	0.10862	0.129468	0.021112	0.0363301	1.43973	vulnerable
C11orf49	0.0199776	0.0831365	0.106817	0.00843441	0.0374073	1.42704	vulnerable
FAM49A	0.0200894	0.08437	0.110672	0.00628931	0.0375147	1.4258	vulnerable
FRAS1	0.0202113	0.113031	0.140023	0.0166714	0.0376914	1.42376	vulnerable
MIAT	0.0202929	0.075987	0.101175	0.00416582	0.0377924	1.42259	vulnerable
SLC44A1	0.0203781	0.101189	0.130369	0.00990983	0.0378234	1.42224	vulnerable
CALM3	0.0220574	0.0363552	0.0906822	-0.0402833	0.0406399	1.39105	vulnerable
PACS1	0.0225127	0.0882443	0.110048	0.0122849	0.0413682	1.38333	vulnerable
ASAP1	0.0227102	0.126634	0.154137	0.0214148	0.0416756	1.38012	vulnerable
OSBPL6	0.0228051	0.0685142	0.112959	-0.0179785	0.0417942	1.37888	vulnerable
KCND3	0.0229583	0.0816152	0.109535	0.00360802	0.0420191	1.37655	vulnerable
TRAPPC9	0.0239939	0.0630463	0.0909707	-0.00356992	0.0437406	1.35912	vulnerable
FBXL17	0.024866	0.144067	0.169897	0.0298218	0.0451514	1.34533	vulnerable
NPTN	0.0249452	0.0910364	0.114179	0.0120246	0.0452357	1.34452	vulnerable
ATG7	0.0250513	0.039447	0.0804275	-0.0257423	0.0453685	1.34325	vulnerable
SSH2	0.0255735	0.11584	0.145887	0.0147014	0.0460724	1.33656	vulnerable
PRKCA	0.0270037	0.120164	0.158058	0.00852427	0.0483335	1.31575	vulnerable
MYCBP2	0.0271014	0.0720254	0.120861	-0.021013	0.0484456	1.31475	vulnerable
STMN2	0.0274487	0.0413971	0.0817175	-0.024329	0.0489395	1.31034	vulnerable
RABGAP1	0.0279014	0.0108847	0.0597917	-0.0447024	0.0496185	1.30436	vulnerable
TRAF3IP2-AS1	0.0278782	-0.107464	-0.0199027	-0.129074	0.0496185	-1.30436	resistant
TBC1D5	0.0273051	-0.0555063	0.0301212	-0.107069	0.0487464	-1.31206	resistant
NR2F2-AS1	0.0270021	-0.0763643	0.00226122	-0.108125	0.0483335	-1.31575	resistant
SPIN1	0.0269726	-0.0804158	-0.00393809	-0.107542	0.0483335	-1.31575	resistant
C11orf58	0.0264278	-0.0799312	-0.0145773	-0.0962309	0.0474875	-1.32342	resistant
ZNF483	0.0259701	-0.10098	-0.022227	-0.117761	0.0467258	-1.33044	resistant
KTN1	0.0255257	-0.0950069	-0.013602	-0.118105	0.0460464	-1.3368	resistant
DNM1L	0.0251954	-0.103732	-0.0209876	-0.122815	0.04551	-1.34189	resistant
LRRTM3	0.0250944	-0.119768	-0.0103224	-0.155711	0.045387	-1.34307	resistant
TSPYL2	0.0244526	-0.0971827	-0.0190173	-0.115707	0.0444594	-1.35204	resistant
SNRPN	0.0243521	-0.135522	-0.028004	-0.159869	0.044335	-1.35325	resistant
SCAMP5	0.0236607	-0.0981647	-0.0183792	-0.117706	0.0431901	-1.36462	resistant
CHD9	0.0230911	-0.140336	-0.0277353	-0.166811	0.0422062	-1.37462	resistant
ZNF704	0.0224135	-0.0996234	-0.0202454	-0.117862	0.0412408	-1.38467	resistant
CTTNBP2	0.0220242	-0.103949	-0.0204946	-0.123609	0.0406329	-1.39112	resistant
KLHL32	0.0216508	-0.0071086	0.0527363	-0.0625909	0.0399974	-1.39797	resistant
NDFIP1	0.0215549	-0.137334	-0.028053	-0.162333	0.0398737	-1.39931	resistant
TCF4	0.0211545	-0.109745	-0.0212883	-0.130851	0.0391855	-1.40687	resistant
CDH13	0.0203811	-0.120081	-0.0228798	-0.143588	0.0378234	-1.42224	resistant
KCTD8	0.0203918	-0.120122	-0.02657	-0.139955	0.0378234	-1.42224	resistant
SRSF7	0.020024	-0.0812122	-0.0179514	-0.0946327	0.0374432	-1.42663	resistant
MPDZ	0.0191259	-0.121251	-0.0257974	-0.142293	0.0359399	-1.44442	resistant
ZNF292	0.0191419	-0.0370202	0.0386694	-0.0899902	0.0359399	-1.44442	resistant
AKAP9	0.0182785	-0.0960399	-0.00731461	-0.125825	0.0345066	-1.4621	resistant
PDZRN3	0.0171594	-0.138768	-0.0288612	-0.163513	0.0324827	-1.48835	resistant
PLD3	0.0169916	-0.118348	-0.0229941	-0.141071	0.0322094	-1.49202	resistant
ZNF280D	0.0168998	-0.100361	-0.0161741	-0.122955	0.0320794	-1.49377	resistant
DNM3	0.0166483	-0.135869	-0.0228862	-0.165468	0.031733	-1.49849	resistant
IL1RAPL1	0.0165814	-0.115414	-0.024129	-0.135869	0.0316491	-1.49964	resistant
ASPH	0.0164635	-0.0890283	-0.0169108	-0.106509	0.0314676	-1.50214	resistant
APP	0.0154111	-0.114453	-0.0132524	-0.145413	0.0296615	-1.52781	resistant
NR3C2	0.0154107	-0.112642	-0.0132514	-0.142903	0.0296615	-1.52781	resistant
LPP	0.0143691	-0.0705707	0.00178825	-0.09962	0.0278895	-1.55456	resistant
LRRFIP2	0.0136499	-0.123684	-0.0316986	-0.139764	0.0266433	-1.57441	resistant
CIRBP	0.0135206	-0.112454	-0.0171084	-0.138786	0.0264283	-1.57793	resistant
ADCY2	0.0134544	-0.145277	-0.0313419	-0.170054	0.0263362	-1.57945	resistant
SETBP1	0.0132531	-0.143806	-0.0342062	-0.165151	0.025979	-1.58538	resistant
SLC25A12	0.0128021	-0.140747	-0.0312722	-0.163845	0.0251666	-1.59918	resistant
ANKRD11	0.0127288	-0.00403707	0.0425792	-0.0481758	0.0250582	-1.60105	resistant
LARP1	0.0122623	-0.0210163	0.0311169	-0.0602517	0.0242784	-1.61478	resistant
AGO3	0.01217	-0.0943491	-0.024331	-0.106465	0.0241302	-1.61744	resistant
TNRC6A	0.0120006	-0.140179	-0.0330808	-0.161248	0.0238285	-1.6229	resistant
CHCHD3	0.0111801	-0.11857	-0.0233444	-0.141028	0.0222313	-1.65303	resistant
TENM3	0.0109991	-0.0474089	0.0441362	-0.109859	0.0219664	-1.65824	resistant
PSAP	0.00980163	-0.103213	-0.00982302	-0.133261	0.0196317	-1.70704	resistant
PHF20L1	0.00887693	-0.0997824	-0.0239638	-0.114364	0.0179885	-1.74501	resistant
LY6H	0.00878464	-0.140804	-0.0358743	-0.159321	0.0178277	-1.74891	resistant
SV2A	0.00851102	-0.103274	-0.0228175	-0.12035	0.0173233	-1.76137	resistant
LDHB	0.00834632	-0.097128	-0.0223133	-0.112335	0.0170132	-1.76921	resistant
USP39	0.00808141	-0.098949	-0.0253677	-0.111805	0.0164975	-1.78258	resistant
ATRX	0.00783208	-0.142015	-0.0357114	-0.161163	0.016036	-1.7949	resistant
SESTD1	0.00747718	-0.102001	-0.0276611	-0.113742	0.0153778	-1.81311	resistant
ABLIM1	0.0065664	-0.1276	-0.0346406	-0.142251	0.0136883	-1.86365	resistant
ELAVL2	0.0063711	-0.12572	-0.0320708	-0.142214	0.0133214	-1.87545	resistant
PDE8A	0.00569868	-0.113314	-0.0324224	-0.124664	0.0120064	-1.92059	resistant
ZBTB20	0.00559626	-0.170124	-0.0474117	-0.188431	0.0118208	-1.92735	resistant
WHSC1L1	0.00509628	-0.0074192	0.0567183	-0.0670035	0.0108198	-1.96578	resistant
SYT11	0.00474464	-0.111398	-0.0321777	-0.122253	0.0101347	-1.99419	resistant
OCIAD1	0.00465194	-0.131522	-0.0383559	-0.143972	0.00995299	-2.00205	resistant
PCGF5	0.00460014	-0.0711615	-0.00453502	-0.0941157	0.00985745	-2.00624	resistant
UNC5D	0.00428121	-0.183258	-0.0268047	-0.227244	0.00926029	-2.03338	resistant
MAP1LC3A	0.00400555	-0.0930453	-0.0216789	-0.107309	0.0086913	-2.06092	resistant
NAV2	0.00398071	-0.131931	-0.0212626	-0.161633	0.00865099	-2.06293	resistant
SPOCK1	0.00391998	-0.161942	-0.0379575	-0.186542	0.00853245	-2.06893	resistant
SEZ6L2	0.00390437	-0.114977	-0.0344174	-0.124975	0.0085119	-2.06997	resistant
SAMD4A	0.00386998	-0.111748	-0.0365761	-0.11834	0.00845027	-2.07313	resistant
CCNI	0.00386299	-0.137823	-0.0349245	-0.156139	0.00844838	-2.07323	resistant
BEX2	0.00375216	-0.0895082	-0.0174881	-0.106597	0.00823209	-2.08449	resistant
TUBB2A	0.00362412	-0.121122	-0.0375229	-0.130388	0.00797652	-2.09819	resistant
MORF4L2	0.00356174	-0.103791	-0.020643	-0.123242	0.00786431	-2.10434	resistant
UPF3A	0.00344741	-0.109525	-0.0341855	-0.117648	0.00763632	-2.11712	resistant
EIF1	0.00335978	-0.15011	-0.0450035	-0.163093	0.00745418	-2.1276	resistant
ANKRD12	0.0031585	-0.163425	-0.0476386	-0.178917	0.00705296	-2.15163	resistant
LINC00969	0.00310201	-0.0547651	0.0124248	-0.0883454	0.00693805	-2.15876	resistant
MICU2	0.00275425	-0.123379	-0.0381257	-0.132913	0.00622073	-2.20616	resistant
FNBP1	0.00261066	-0.100055	-0.0263333	-0.112372	0.00593527	-2.22656	resistant
GPR155	0.00220666	-0.119558	-0.0347126	-0.13103	0.00508379	-2.29381	resistant
SMARCA2	0.00219657	-0.134069	-0.0288817	-0.156977	0.00506901	-2.29508	resistant
XKR4	0.00212083	-0.000513204	0.079272	-0.0799834	0.00491889	-2.30813	resistant
MAST4	0.00210986	-0.174755	-0.0564739	-0.185788	0.00490995	-2.30892	resistant
LMBRD1	0.00184851	-0.125696	-0.0330989	-0.141153	0.00431632	-2.36489	resistant
GALNT13	0.00165026	-0.187048	-0.0525222	-0.206781	0.00389292	-2.40972	resistant
ANKH	0.00152414	-0.134631	-0.0422208	-0.144418	0.00361394	-2.44202	resistant
PWRN1	0.00126705	-0.122314	-0.0393634	-0.1302	0.00303038	-2.5185	resistant
FTL	0.00125399	-0.190117	-0.0585665	-0.204991	0.00300959	-2.52149	resistant
TERF2IP	0.00107765	-0.143128	-0.047668	-0.15075	0.00259992	-2.58504	resistant
MTUS2	0.00105479	-0.174902	-0.0404896	-0.201976	0.00254924	-2.59359	resistant
TMEM132B	0.00104633	-0.176194	-0.0482817	-0.195975	0.00253768	-2.59556	resistant
TUBA1A	0.000945093	-0.157524	-0.0559512	-0.162423	0.00230837	-2.63669	resistant
RALGPS1	0.000917515	-0.0865511	-0.0157868	-0.104198	0.00225132	-2.64756	resistant
HINT1	0.000864164	-0.125306	-0.0421218	-0.131589	0.00212955	-2.67171	resistant
SERINC1	0.000862791	-0.161163	-0.0553081	-0.168111	0.00212955	-2.67171	resistant
ERBB2IP	0.000854994	-0.132584	-0.0477583	-0.136042	0.0021183	-2.67401	resistant
CRLF3	0.000788458	-0.134435	-0.0464595	-0.139907	0.00195696	-2.70842	resistant
BAIAP2L1	0.000780498	-0.127423	-0.0458726	-0.130773	0.0019407	-2.71204	resistant
CDH4	0.000762621	-0.120141	-0.0435909	-0.12296	0.00189967	-2.72132	resistant
KCNMB2-AS1	0.000706813	-0.0876014	-0.0189075	-0.102534	0.00177461	-2.7509	resistant
GNAS	0.000669955	-0.129552	-0.022951	-0.156646	0.00168711	-2.77286	resistant
FHIT	0.000610645	-0.136699	-0.0351235	-0.154381	0.00154622	-2.81073	resistant
SSBP2	0.000608115	-0.18135	-0.0613784	-0.190026	0.00154265	-2.81173	resistant
GABARAPL2	0.000598505	-0.109404	-0.0405514	-0.111114	0.00152669	-2.81625	resistant
INPP5F	0.000577314	-0.126396	-0.0445919	-0.130631	0.00147536	-2.8311	resistant
HSP90AB1	0.000533553	-0.177999	-0.0463239	-0.200435	0.0013737	-2.86211	resistant
THSD7B	0.000524909	-0.180182	-0.0691825	-0.180603	0.00135397	-2.86839	resistant
APC	0.000496159	-0.146699	-0.0521377	-0.15123	0.00128461	-2.89123	resistant
TENM1	0.000451533	-0.0954334	-0.0123069	-0.119992	0.00117569	-2.92971	resistant
EEF1A1	0.000435283	-0.165233	-0.0574017	-0.17166	0.00113767	-2.94398	resistant
LCORL	0.000423181	-0.128475	-0.0469826	-0.131121	0.00111448	-2.95293	resistant
ADD3	0.000419172	-0.0668757	-0.000898859	-0.0918106	0.00110816	-2.9554	resistant
PRNP	0.000385016	-0.165797	-0.0522064	-0.177637	0.00102572	-2.98897	resistant
PODXL2	0.000377238	-0.135197	-0.0496491	-0.137774	0.00100694	-2.997	resistant
FOXN3	0.000321376	-0.163205	-0.0575349	-0.168715	0.000862838	-3.06407	resistant
TIAM1	0.000314566	-0.163407	-0.0472456	-0.179285	0.000846201	-3.07253	resistant
UNC5C	0.000279253	-0.125587	-0.0168894	-0.157211	0.000758914	-3.11981	resistant
REV3L	0.00027232	-0.175572	-0.0555449	-0.187849	0.000742692	-3.12919	resistant
GARNL3	0.000265548	-0.158667	-0.0582319	-0.161727	0.000725657	-3.13927	resistant
INPP4B	0.000213361	-0.271086	-0.0941808	-0.281624	0.000590057	-3.22911	resistant
SRSF5	0.000197536	-0.148089	-0.0396242	-0.165671	0.000549596	-3.25996	resistant
PGRMC1	0.000187802	-0.136984	-0.0515888	-0.138312	0.000523568	-3.28103	resistant
DDX24	0.000186848	-0.101821	-0.0291326	-0.112021	0.000521964	-3.28236	resistant
GNAL	0.000177801	-0.0730017	-0.00243772	-0.0987641	0.000498709	-3.30215	resistant
NCOA2	0.000176442	-0.129514	-0.0337418	-0.145803	0.000495905	-3.3046	resistant
EDIL3	0.000157983	-0.107906	-0.00272648	-0.146863	0.000447674	-3.34904	resistant
C1orf61	0.000146014	-0.158505	-0.060032	-0.159703	0.000416321	-3.38057	resistant
SET	0.000136432	-0.111649	-0.0427793	-0.111998	0.000389806	-3.40915	resistant
PRKD1	0.000120773	-0.14836	-0.0479429	-0.157728	0.000347949	-3.45849	resistant
FCHSD2	0.000112238	-0.178592	-0.0675971	-0.179985	0.000324715	-3.4885	resistant
ADRBK2	0.000108893	-0.190846	-0.0729232	-0.191646	0.000315699	-3.50073	resistant
AIG1	0.000108552	-0.183075	-0.0698439	-0.183951	0.000315372	-3.50118	resistant
HMGN3	0.000107906	-0.186135	-0.0716197	-0.186419	0.000314155	-3.50286	resistant
WWOX	0.000103177	-0.178046	-0.0509009	-0.195923	0.000301024	-3.5214	resistant
ADRA1A	9.84142e-05	-0.138889	-0.0532511	-0.139291	0.000288347	-3.54008	resistant
CALB2	8.04133e-05	-0.208755	-0.0826165	-0.20678	0.000238646	-3.62225	resistant
B2M	7.80948e-05	-0.151004	-0.0502678	-0.159069	0.000232265	-3.63402	resistant
MARCKSL1	7.62247e-05	-0.147948	-0.0583721	-0.146727	0.000227192	-3.64361	resistant
MIR325HG	5.78809e-05	-0.179314	-0.0673738	-0.181208	0.000174021	-3.7594	resistant
ITM2C	5.28032e-05	-0.155368	-0.0639006	-0.151485	0.00016015	-3.79547	resistant
ALDOA	5.18418e-05	-0.175089	-0.0665095	-0.176215	0.000157581	-3.8025	resistant
CHPT1	4.96675e-05	-0.162671	-0.0651601	-0.16035	0.00015164	-3.81919	resistant
SEC62	4.53544e-05	-0.173942	-0.0635148	-0.17762	0.000139087	-3.85671	resistant
KIDINS220	4.12899e-05	-0.165757	-0.0636673	-0.166121	0.000127188	-3.89556	resistant
ALCAM	3.8803e-05	-0.178292	-0.056025	-0.19114	0.000120333	-3.91962	resistant
APOO	3.16904e-05	-0.190049	-0.0767744	-0.18669	9.91672e-05	-4.00363	resistant
NEAT1	3.08438e-05	-0.11519	-0.0394421	-0.120246	9.71789e-05	-4.01243	resistant
NETO2	2.88909e-05	-0.169564	-0.0703029	-0.164762	9.13959e-05	-4.03907	resistant
FRYL	2.86807e-05	-0.124717	-0.0393387	-0.133555	9.09869e-05	-4.04102	resistant
CHST11	2.50385e-05	-0.164674	-0.069439	-0.158848	7.99841e-05	-4.097	resistant
ZMAT4	2.3655e-05	-0.170261	-0.0611337	-0.174899	7.62709e-05	-4.11764	resistant
ABI1	2.08496e-05	-0.105802	-0.0322194	-0.114454	6.78596e-05	-4.16839	resistant
RCN2	1.86438e-05	-0.146836	-0.0602027	-0.143355	6.14046e-05	-4.2118	resistant
APLP2	1.82503e-05	-0.170597	-0.0707276	-0.16577	6.02523e-05	-4.22003	resistant
CH17-189H20.1	1.66617e-05	-0.161359	-0.0671923	-0.156498	5.5405e-05	-4.25645	resistant
GPR137C	1.63755e-05	-0.181057	-0.0740435	-0.176955	5.4585e-05	-4.26293	resistant
GAPDH	1.48851e-05	-0.226293	-0.0851048	-0.228604	4.99793e-05	-4.30121	resistant
WWP1	9.98645e-06	-0.149932	-0.0623732	-0.145476	3.46264e-05	-4.46059	resistant
H3F3B	9.30074e-06	-0.212403	-0.0892762	-0.205176	3.25762e-05	-4.4871	resistant
PLPPR1	9.16496e-06	-0.165068	-0.0710809	-0.157751	3.21823e-05	-4.49238	resistant
RASGRF2	8.73797e-06	-0.161089	-0.0578959	-0.165422	3.07612e-05	-4.512	resistant
ADAMTS9-AS2	7.65608e-06	-0.183124	-0.0859414	-0.167922	2.71604e-05	-4.56606	resistant
KIAA1109	7.4431e-06	-0.211077	-0.0876369	-0.204978	2.64729e-05	-4.5772	resistant
HMP19	7.38898e-06	-0.175648	-0.0663826	-0.177117	2.63483e-05	-4.57925	resistant
PRELID2	6.92824e-06	-0.176599	-0.0776246	-0.167193	2.48984e-05	-4.60383	resistant
BACH2	6.8993e-06	-0.203681	-0.0879493	-0.194413	2.48591e-05	-4.60451	resistant
SARAF	6.69003e-06	-0.258114	-0.107661	-0.25016	2.41682e-05	-4.61676	resistant
WSB1	5.11756e-06	-0.23219	-0.0951793	-0.226704	1.86832e-05	-4.72855	resistant
KIAA1107	4.86618e-06	-0.150498	-0.0623772	-0.146257	1.78599e-05	-4.74812	resistant
RERG	4.76409e-06	-0.17703	-0.0790233	-0.166393	1.75319e-05	-4.75617	resistant
VIP	4.7123e-06	-0.285676	-0.130812	-0.265219	1.73876e-05	-4.75976	resistant
CLU	4.38852e-06	-0.234416	-0.0968955	-0.228073	1.62424e-05	-4.78935	resistant
ZNF608	4.10577e-06	-0.182906	-0.080787	-0.172774	1.53549e-05	-4.81375	resistant
IL1RAPL2	3.45339e-06	-0.246053	-0.110248	-0.230853	1.29855e-05	-4.88654	resistant
ZBTB16	3.32999e-06	-0.183693	-0.0795373	-0.175116	1.25557e-05	-4.90116	resistant
LINC01322	3.04786e-06	-0.240514	-0.097228	-0.236195	1.15869e-05	-4.93603	resistant
PROX1	2.88593e-06	-0.177727	-0.0797623	-0.16662	1.1018e-05	-4.9579	resistant
ZCCHC11	2.81468e-06	-0.187509	-0.0785226	-0.181421	1.07896e-05	-4.96699	resistant
RELN	2.29124e-06	-0.297598	-0.112879	-0.29968	8.86164e-06	-5.05249	resistant
SON	2.03985e-06	-0.199838	-0.0839714	-0.193063	7.97447e-06	-5.0983	resistant
SAT1	1.69801e-06	-0.132086	-0.0555818	-0.127529	6.695e-06	-5.17425	resistant
HPSE2	1.56193e-06	-0.159153	-0.0739436	-0.146689	6.2117e-06	-5.20679	resistant
SCN1A	1.35678e-06	-0.205987	-0.0788076	-0.206751	5.41143e-06	-5.26669	resistant
TOX	1.10272e-06	-0.15238	-0.0680741	-0.143169	4.42369e-06	-5.35422	resistant
TNIK	8.3024e-07	-0.209905	-0.0803799	-0.210611	3.35991e-06	-5.47367	resistant
2024-09-07	7.57963e-07	-0.23051	-0.0900946	-0.22946	3.08551e-06	-5.51067	resistant
PDE3A	7.48091e-07	-0.184595	-0.0862699	-0.169633	3.05434e-06	-5.51508	resistant
USP11	6.85538e-07	-0.163705	-0.0715023	-0.155441	2.80725e-06	-5.55172	resistant
PARD3	6.1561e-07	-0.190564	-0.0846617	-0.179516	2.5284e-06	-5.59715	resistant
SCG5	5.81577e-07	-0.203983	-0.0890436	-0.193737	2.40292e-06	-5.61926	resistant
TMTC2	5.01284e-07	-0.26867	-0.121432	-0.251023	2.09628e-06	-5.67855	resistant
SH3RF3	3.22549e-07	-0.177857	-0.0775211	-0.169041	1.37807e-06	-5.86073	resistant
NFIB	3.21528e-07	-0.303103	-0.134014	-0.286177	1.37798e-06	-5.86076	resistant
NGFRAP1	2.91498e-07	-0.292748	-0.132026	-0.273809	1.26102e-06	-5.89928	resistant
NTM	2.49105e-07	-0.33246	-0.14707	-0.313818	1.08787e-06	-5.96342	resistant
GPX4	1.59408e-07	-0.173738	-0.0797235	-0.161129	7.1423e-07	-6.14616	resistant
RAB3A	1.42307e-07	-0.199281	-0.0902653	-0.185997	6.41778e-07	-6.19262	resistant
ARL6IP5	1.37432e-07	-0.166834	-0.078584	-0.152697	6.23867e-07	-6.20491	resistant
SRP14	1.28648e-07	-0.21237	-0.100587	-0.19382	5.87861e-07	-6.23073	resistant
SYNPR	1.19124e-07	-0.396816	-0.182917	-0.367188	5.46151e-07	-6.26269	resistant
FGF14	7.58382e-08	-0.259011	-0.118945	-0.24012	3.55975e-07	-6.44858	resistant
SHISA6	6.19217e-08	-0.209153	-0.0965273	-0.19342	2.91645e-07	-6.53515	resistant
HACD3	5.48836e-08	-0.187955	-0.0869035	-0.173657	2.59382e-07	-6.58606	resistant
HSP90AA1	5.15283e-08	-0.303836	-0.135345	-0.28586	2.45204e-07	-6.61047	resistant
SPOCK2	4.44903e-08	-0.20569	-0.0973082	-0.187839	2.13926e-07	-6.66974	resistant
PHYHIPL	3.82002e-08	-0.209681	-0.100532	-0.190148	1.86276e-07	-6.72984	resistant
FNBP1L	3.75319e-08	-0.197842	-0.0946009	-0.179666	1.83667e-07	-6.73597	resistant
SLC35F4	2.69909e-08	-0.192618	-0.0943419	-0.172684	1.33027e-07	-6.87606	resistant
TIMP2	1.96386e-08	-0.180105	-0.0878413	-0.161837	9.74865e-08	-7.01106	resistant
LANCL1	1.63473e-08	-0.171256	-0.0759409	-0.16147	8.17363e-08	-7.08758	resistant
FAM49B	1.61795e-08	-0.265403	-0.125855	-0.242072	8.11915e-08	-7.09049	resistant
GRIK2	1.03894e-08	-0.275259	-0.126564	-0.255026	5.27112e-08	-7.2781	resistant
ITM2B	8.64121e-09	-0.274391	-0.125874	-0.254512	4.41662e-08	-7.35491	resistant
RCAN2	7.21878e-09	-0.226573	-0.10929	-0.204807	3.75921e-08	-7.4249	resistant
L3MBTL4	2.50718e-09	-0.300456	-0.147574	-0.268946	1.36756e-08	-7.86406	resistant
LSAMP-AS1	1.68927e-09	-0.263684	-0.122627	-0.242918	9.36223e-09	-8.02862	resistant
TSPAN7	1.56027e-09	-0.303003	-0.147597	-0.272453	8.68213e-09	-8.06137	resistant
CRH	1.07191e-09	-0.197793	-0.0793287	-0.194871	6.01313e-09	-8.2209	resistant
CCDC85A	7.00343e-10	-0.248904	-0.110761	-0.234292	3.96096e-09	-8.4022	resistant
FBXL7	4.47675e-10	-0.271845	-0.139653	-0.237205	2.56345e-09	-8.59117	resistant
PLCXD3	4.19106e-10	-0.207921	-0.0960723	-0.192168	2.40986e-09	-8.61801	resistant
RORA	3.06678e-10	-0.377985	-0.184123	-0.339875	1.79328e-09	-8.74635	resistant
GABRA1	2.76896e-10	-0.245634	-0.111983	-0.228538	1.63999e-09	-8.78516	resistant
KCND2	2.11674e-10	-0.376971	-0.177022	-0.345571	1.27004e-09	-8.89618	resistant
ENTPD3	1.72355e-10	-0.203285	-0.103906	-0.177906	1.06183e-09	-8.97395	resistant
RANBP17	1.17079e-10	-0.244459	-0.125013	-0.213879	7.34406e-10	-9.13406	resistant
MSI2	5.36608e-11	-0.244181	-0.125244	-0.213262	3.42833e-10	-9.46492	resistant
PIP5K1B	3.87406e-11	-0.263639	-0.1382	-0.227281	2.50995e-10	-9.60033	resistant
ANO4	2.99497e-11	-0.377998	-0.188303	-0.335713	1.94955e-10	-9.71006	resistant
CNR1	2.09174e-11	-0.33098	-0.173922	-0.284913	1.39449e-10	-9.85558	resistant
RGS12	6.84218e-12	-0.429944	-0.219766	-0.376262	4.65133e-11	-10.3324	resistant
SLC35F1	6.52719e-12	-0.399825	-0.202526	-0.351749	4.45917e-11	-10.3507	resistant
FAM110B	5.71496e-12	-0.250504	-0.128882	-0.218391	3.9237e-11	-10.4063	resistant
PCSK1N	2.01074e-12	-0.375013	-0.193708	-0.32617	1.45279e-11	-10.8378	resistant
ASTN2	1.3859e-12	-0.390988	-0.202595	-0.33943	1.01731e-11	-10.9925	resistant
VSTM2A	5.93932e-13	-0.289798	-0.152633	-0.249112	4.43041e-12	-11.3536	resistant
ZNF804A	3.66698e-13	-0.365099	-0.183209	-0.322927	2.78045e-12	-11.5559	resistant
NPAS3	1.1329e-13	-0.561004	-0.280629	-0.497087	9.08957e-13	-12.0415	resistant
SGCZ	1.12799e-13	-0.569837	-0.297039	-0.492923	9.08957e-13	-12.0415	resistant
GALNTL6	7.21351e-14	-0.470688	-0.221787	-0.430724	5.92538e-13	-12.2273	resistant
AP1S2	6.80793e-14	-0.292663	-0.151542	-0.254176	5.62572e-13	-12.2498	resistant
PITPNC1	5.92104e-14	-0.308137	-0.159109	-0.26806	4.95214e-13	-12.3052	resistant
TTC28	5.64154e-14	-0.363914	-0.190786	-0.313706	4.74715e-13	-12.3236	resistant
LINC00693	4.28236e-14	-0.222637	-0.121489	-0.187152	3.62555e-13	-12.4406	resistant
SGK1	3.95368e-14	-0.303812	-0.16322	-0.257954	3.36795e-13	-12.4726	resistant
ZNF804B	2.21463e-14	-0.39019	-0.211807	-0.329111	1.94662e-13	-12.7107	resistant
SLC9A9	1.34819e-14	-0.221399	-0.120782	-0.186142	1.22401e-13	-12.9122	resistant
SLC24A3	7.1269e-15	-0.346665	-0.184754	-0.295827	6.55675e-14	-13.1833	resistant
QKI	2.02983e-15	-0.444079	-0.224687	-0.390937	1.93184e-14	-13.714	resistant
PTCHD4	9.41047e-16	-0.29616	-0.14529	-0.265275	9.21025e-15	-14.0357	resistant
LHFPL3	4.51419e-16	-0.385401	-0.212874	-0.321405	4.48171e-15	-14.3486	resistant
TCF12	3.40314e-16	-0.435279	-0.231451	-0.371973	3.42799e-15	-14.465	resistant
CCK	3.30472e-16	-0.719519	-0.383275	-0.61419	3.37816e-15	-14.4713	resistant
SOX6	1.37806e-16	-0.291092	-0.162973	-0.240566	1.4407e-15	-14.8414	resistant
CNTNAP4	2.49217e-17	-0.435482	-0.23754	-0.366166	2.75136e-16	-15.5605	resistant
NHS	2.01868e-17	-0.305184	-0.169214	-0.25386	2.28342e-16	-15.6414	resistant
KIAA1211	8.93924e-18	-0.421344	-0.231473	-0.352633	1.04544e-16	-15.9807	resistant
KCNAB1	6.08437e-18	-0.415554	-0.218279	-0.357801	7.17644e-17	-16.1441	resistant
LINC00486	3.24583e-18	-0.330552	-0.180089	-0.278153	3.86142e-17	-16.4133	resistant
CXCL14	4.57201e-19	-0.65171	-0.375318	-0.528145	5.78842e-18	-17.2374	resistant
BTBD11	3.82903e-19	-0.293033	-0.166049	-0.240181	4.89265e-18	-17.3105	resistant
DOCK10	1.6094e-19	-0.515816	-0.284292	-0.430781	2.13556e-18	-17.6705	resistant
FGF13	1.55754e-19	-0.445482	-0.243725	-0.373844	2.0868e-18	-17.6805	resistant
SCG2	1.53147e-19	-0.455784	-0.240838	-0.391013	2.07199e-18	-17.6836	resistant
DNER	1.14926e-19	-0.478073	-0.263397	-0.399353	1.61835e-18	-17.7909	resistant
PTPRM	1.45109e-20	-0.413783	-0.230003	-0.343622	2.17663e-19	-18.6622	resistant
KCNIP1	3.73265e-21	-0.388498	-0.207113	-0.33146	5.85348e-20	-19.2326	resistant
ARL4C	2.87703e-21	-0.326803	-0.184744	-0.268301	4.61664e-20	-19.3357	resistant
MTSS1	2.63242e-21	-0.391765	-0.222132	-0.320971	4.27382e-20	-19.3692	resistant
FRMD5	2.40173e-21	-0.536885	-0.298994	-0.445286	3.9457e-20	-19.4039	resistant
KAZN	1.56197e-21	-0.587088	-0.32164	-0.492237	2.62868e-20	-19.5803	resistant
RAB3C	1.24558e-22	-0.479973	-0.271291	-0.394093	2.20372e-21	-20.6568	resistant
SDK1	6.44009e-26	-0.579381	-0.336367	-0.466825	1.41069e-24	-23.8506	resistant
THSD7A	1.47912e-26	-0.690548	-0.404674	-0.552628	3.40197e-25	-24.4683	resistant
GAD2	3.7905e-28	-0.464784	-0.258559	-0.385768	9.68682e-27	-26.0138	resistant
PLD5	9.66995e-29	-0.608289	-0.356238	-0.487031	2.51784e-27	-26.599	resistant
ZEB2	3.01792e-29	-0.71796	-0.409458	-0.585846	8.32946e-28	-27.0794	resistant
VWC2	3.41962e-33	-0.543429	-0.308913	-0.44444	1.12359e-31	-30.9494	resistant
SPOCK3	1.3978e-33	-0.744134	-0.440679	-0.59091	4.82242e-32	-31.3167	resistant
CNTNAP2	3.74152e-34	-0.650075	-0.382919	-0.518277	1.39548e-32	-31.8553	resistant
GAD1	3.42268e-35	-0.599593	-0.358854	-0.472358	1.34952e-33	-32.8698	resistant
RBMS3	1.76401e-35	-0.669727	-0.393253	-0.535186	7.15981e-34	-33.1451	resistant
ADARB2	2.75167e-37	-0.979588	-0.559307	-0.79869	1.26577e-35	-34.8976	resistant
GRIP1	6.73106e-40	-0.830386	-0.492074	-0.659085	3.71555e-38	-37.43	resistant
SLC6A1	5.1495e-41	-0.666429	-0.406615	-0.517251	2.96096e-39	-38.5286	resistant
ZNF536	5.84109e-43	-0.75778	-0.45843	-0.592076	3.83843e-41	-40.4158	resistant
ALK	1.62676e-43	-0.501167	-0.305604	-0.389161	1.12246e-41	-40.9498	resistant
KCNC2	2.60854e-44	-0.779935	-0.464282	-0.616937	1.99988e-42	-41.699	resistant
GRIK1	3.15172e-47	-1.33584	-0.80964	-1.04222	2.71836e-45	-44.5657	resistant
FSTL5	6.65989e-48	-1.15033	-0.69677	-0.897922	6.1271e-46	-45.2127	resistant
SLC6A1-AS1	2.42921e-49	-0.465682	-0.257157	-0.388415	2.39451e-47	-46.6208	resistant
NXPH1	1.42185e-51	-0.864678	-0.534671	-0.664027	1.78377e-49	-48.7487	resistant
DLX6-AS1	8.3752e-53	-1.04318	-0.616251	-0.829906	1.15578e-50	-49.9371	resistant
ZNF385D	9.78721e-67	-1.31435	-0.800157	-1.02191	2.70127e-64	-63.5684	resistant
ERBB4	9.85836e-119	-2.22698	-1.42112	-1.66613	1.36045e-115	-114.866	resistant

## Sheet: Leng AD dataset
Leng AD Dataset: Genes differentially expressed by vulnerability score
Gene	p-value	coef	ci.hi	ci.lo	FDR	score	expressed_by
CADPS2	0	0.931331	0.719162	0.571937	0	Inf	vulnerable
RALYL	0	0.773193	0.670075	0.401799	0	Inf	vulnerable
KCNIP4	2.18477e-288	0.95831	0.733675	0.594825	6.68174e-286	285.175	vulnerable
STXBP5L	1.96967e-274	0.5971	0.441945	0.385812	5.16335e-272	271.287	vulnerable
CHN1	6.79368e-257	0.673355	0.530045	0.403424	1.38516e-254	253.859	vulnerable
PHACTR1	3.43372e-200	0.575878	0.440576	0.35776	5.72807e-198	197.242	vulnerable
PDE4D	2.48816e-196	0.514826	0.385408	0.328293	3.80481e-194	193.42	vulnerable
IQCJ-SCHIP1	7.62463e-188	0.651	0.584008	0.31847	9.99371e-186	185	vulnerable
FAM19A1	3.13457e-187	0.757702	0.593991	0.456408	3.83462e-185	184.416	vulnerable
PTPRD	9.86605e-184	0.561784	0.424939	0.353859	1.13151e-181	180.946	vulnerable
SLC17A7	2.10886e-173	0.559969	0.528871	0.247412	2.03671e-171	170.691	vulnerable
LDB2	8.63241e-170	0.624543	0.518994	0.346806	7.92023e-168	167.101	vulnerable
NRGN	4.99995e-163	0.612686	0.492831	0.356533	3.82288e-161	160.418	vulnerable
SV2B	7.12115e-156	0.562131	0.438422	0.340856	5.22693e-154	153.282	vulnerable
PDE1A	1.913e-148	0.602135	0.469642	0.365094	1.30013e-146	145.886	vulnerable
CABP1	2.2597e-130	0.519233	0.409087	0.310723	1.42984e-128	127.845	vulnerable
PCDH9	1.83039e-128	0.366679	0.283811	0.224515	1.11959e-126	125.951	vulnerable
CELF2	2.20871e-128	0.370096	0.284333	0.22873	1.30741e-126	125.884	vulnerable
ARPP21	4.34104e-128	0.516298	0.423887	0.291854	2.48932e-126	125.604	vulnerable
KALRN	1.98186e-126	0.418241	0.315183	0.264622	1.10203e-124	123.958	vulnerable
NKAIN2	9.22358e-124	0.465818	0.390579	0.255182	4.83579e-122	121.316	vulnerable
LRRTM4	3.27561e-123	0.469512	0.369667	0.281216	1.66965e-121	120.777	vulnerable
AGBL4	1.19116e-119	0.36599	0.281347	0.226023	5.90752e-118	117.229	vulnerable
KHDRBS3	7.91896e-118	0.515013	0.399209	0.31475	3.82402e-116	115.417	vulnerable
RYR2	9.14458e-114	0.435943	0.334635	0.26971	4.19508e-112	111.377	vulnerable
R3HDM1	2.97209e-108	0.458924	0.35375	0.282454	1.21195e-106	105.917	vulnerable
PTPRK	2.40281e-107	0.535245	0.420082	0.321925	9.58513e-106	105.018	vulnerable
NRG1	1.34548e-106	0.599042	0.455487	0.374962	5.2531e-105	104.28	vulnerable
PPP3CA	2.09986e-106	0.385783	0.296304	0.238504	8.02757e-105	104.095	vulnerable
PRKCB	1.30594e-105	0.452132	0.351468	0.275319	4.69884e-104	103.328	vulnerable
DPP10	3.15945e-104	0.467824	0.390435	0.258107	1.11492e-102	101.953	vulnerable
HECW1	1.96153e-98	0.433772	0.333949	0.267387	6.79135e-97	96.168	vulnerable
ENC1	2.65387e-97	0.506085	0.420616	0.280967	8.9012e-96	95.0506	vulnerable
KCNQ5	2.66793e-97	0.441783	0.347717	0.264725	8.9012e-96	95.0506	vulnerable
SLC8A1	2.07359e-96	0.45568	0.360919	0.270788	6.56042e-95	94.1831	vulnerable
KIAA1211L	4.52016e-86	0.354195	0.291789	0.199229	1.29601e-84	83.8874	vulnerable
AQP4-AS1	1.52683e-82	0.325568	0.264855	0.186478	4.24506e-81	80.3721	vulnerable
FAT3	5.99493e-82	0.380892	0.299094	0.228935	1.6419e-80	79.7847	vulnerable
PEX5L	1.643e-81	0.442673	0.341701	0.271974	4.36942e-80	79.3596	vulnerable
FSTL4	2.50117e-81	0.400134	0.317496	0.237208	6.55664e-80	79.1833	vulnerable
HS3ST4	3.30824e-81	0.388527	0.338265	0.200348	8.55016e-80	79.068	vulnerable
CAMK1D	2.63084e-77	0.367182	0.305851	0.20317	6.4368e-76	75.1913	vulnerable
MKL2	2.39288e-75	0.380683	0.296844	0.230895	5.77754e-74	73.2383	vulnerable
EPHA4	2.60373e-75	0.361554	0.285364	0.215856	6.20499e-74	73.2073	vulnerable
MEG3	1.35688e-74	0.25841	0.197977	0.160256	3.19215e-73	72.4959	vulnerable
CAMK2A	1.58487e-74	0.395329	0.307788	0.240254	3.68131e-73	72.434	vulnerable
CACNA2D3	9.00494e-74	0.399419	0.310335	0.243378	2.04001e-72	71.6904	vulnerable
ST6GALNAC5	1.98838e-73	0.432521	0.342471	0.257131	4.44961e-72	71.3517	vulnerable
SATB2	1.45776e-70	0.300767	0.248684	0.168267	3.07471e-69	68.5122	vulnerable
PTK2B	1.46923e-67	0.352877	0.289901	0.19929	3.02925e-66	65.5187	vulnerable
SH3GL2	8.482e-66	0.334837	0.26611	0.198072	1.72939e-64	63.7621	vulnerable
MAST3	5.22236e-65	0.305487	0.244978	0.178517	1.04163e-63	62.9823	vulnerable
HS3ST2	1.83402e-64	0.236016	0.226946	0.100241	3.61873e-63	62.4414	vulnerable
CLSTN2	2.54296e-64	0.364187	0.293533	0.211338	4.96419e-63	62.3042	vulnerable
TMSB10	2.7503e-63	0.280284	0.234665	0.153892	5.31241e-62	61.2747	vulnerable
ANKRD33B	1.00953e-61	0.209844	0.198258	0.092647	1.92967e-60	59.7145	vulnerable
PRKAG2	1.17715e-60	0.312744	0.250413	0.183143	2.22689e-59	58.6523	vulnerable
NIPAL2	1.55718e-60	0.261291	0.214624	0.147602	2.91574e-59	58.5353	vulnerable
CA10	1.59346e-60	0.299795	0.250126	0.165478	2.95353e-59	58.5297	vulnerable
ANKS1B	8.50497e-58	0.216798	0.168586	0.13196	1.53006e-56	55.8153	vulnerable
ARL15	2.15612e-57	0.279139	0.222644	0.164325	3.84124e-56	55.4155	vulnerable
PCDH7	9.2062e-57	0.361992	0.29066	0.211168	1.62436e-55	54.7893	vulnerable
OPCML	1.47687e-56	0.254388	0.197933	0.154723	2.58101e-55	54.5882	vulnerable
RBFOX1	1.90119e-56	0.191226	0.152234	0.112862	3.29121e-55	54.4826	vulnerable
CNKSR2	9.75174e-56	0.328669	0.265356	0.190277	1.62677e-54	53.7887	vulnerable
SYT1	1.73437e-55	0.192441	0.151347	0.115433	2.84157e-54	53.5464	vulnerable
POU6F2	6.83386e-55	0.194543	0.161742	0.107952	1.10975e-53	52.9548	vulnerable
LMO4	7.73968e-55	0.284327	0.227939	0.166222	1.24582e-53	52.9045	vulnerable
BCYRN1	7.81967e-55	0.324538	0.268137	0.181768	1.24775e-53	52.9039	vulnerable
SORCS1	1.96861e-54	0.349532	0.274789	0.209766	3.11414e-53	52.5067	vulnerable
SPARCL1	2.50934e-54	0.221223	0.194898	0.111782	3.93559e-53	52.405	vulnerable
ARHGAP26	3.43401e-54	0.320617	0.252962	0.191508	5.34018e-53	52.2724	vulnerable
RAPGEF5	1.2147e-53	0.337532	0.272332	0.195587	1.85748e-52	51.7311	vulnerable
CBLN2	3.68254e-53	0.261192	0.243598	0.118491	5.58468e-52	51.253	vulnerable
LHFP	4.47397e-53	0.241681	0.20176	0.133281	6.72929e-52	51.172	vulnerable
NECAB1	3.50445e-52	0.30673	0.246572	0.178646	5.14453e-51	50.2887	vulnerable
PHYHIP	5.05419e-52	0.315893	0.280183	0.157737	7.36067e-51	50.1331	vulnerable
NGEF	5.16952e-52	0.198956	0.16308	0.112732	7.46935e-51	50.1267	vulnerable
NELL2	7.50636e-52	0.320548	0.256115	0.188259	1.07611e-50	49.9681	vulnerable
DPYD	9.01071e-52	0.288874	0.237979	0.162485	1.27448e-50	49.8947	vulnerable
KCTD1	8.50774e-51	0.25548	0.207927	0.146243	1.17381e-49	48.9304	vulnerable
AJ006998.2	6.99888e-50	0.184399	0.179627	0.0760044	9.44334e-49	48.0249	vulnerable
SLIT3	1.58769e-49	0.244474	0.217615	0.121297	2.11117e-48	47.6755	vulnerable
CDH18	3.93054e-49	0.34342	0.273983	0.202099	5.18887e-48	47.2849	vulnerable
XYLT1	4.56941e-49	0.273321	0.223848	0.155056	5.9892e-48	47.2226	vulnerable
FAM155A	8.53323e-49	0.181937	0.143769	0.108449	1.10271e-47	46.9575	vulnerable
SYT7	1.35944e-48	0.244793	0.199168	0.140186	1.74446e-47	46.7583	vulnerable
KCNH7	1.24438e-47	0.260215	0.211161	0.149574	1.57479e-46	45.8028	vulnerable
MBNL2	1.57283e-47	0.273605	0.220583	0.158714	1.97682e-46	45.704	vulnerable
OLFM3	8.76062e-47	0.268613	0.221631	0.150746	1.09359e-45	44.9611	vulnerable
ZNF385B	1.11268e-46	0.295812	0.237531	0.172552	1.37957e-45	44.8603	vulnerable
NLK	3.34124e-46	0.253945	0.207172	0.14487	4.08745e-45	44.3885	vulnerable
DDAH1	5.86442e-46	0.207721	0.17047	0.117492	7.12663e-45	44.1471	vulnerable
MLIP	6.57381e-46	0.17892	0.157591	0.0904449	7.93615e-45	44.1004	vulnerable
ERICH1-AS1	8.16865e-46	0.294994	0.237599	0.17135	9.79704e-45	44.0089	vulnerable
MIR137HG	8.7854e-46	0.258044	0.211739	0.145986	1.04683e-44	43.9801	vulnerable
FMN1	1.03351e-45	0.238487	0.197468	0.133144	1.22354e-44	43.9124	vulnerable
FOXP1	1.69084e-45	0.276839	0.220585	0.163196	1.98891e-44	43.7014	vulnerable
DGKZ	4.67247e-45	0.266704	0.213254	0.156475	5.46113e-44	43.2627	vulnerable
AFF3	9.9404e-45	0.249019	0.200451	0.144762	1.14721e-43	42.9404	vulnerable
LY86-AS1	2.32045e-44	0.192882	0.172032	0.0953595	2.66127e-43	42.5749	vulnerable
VSNL1	5.60979e-44	0.29183	0.229197	0.175366	6.3543e-43	42.1969	vulnerable
DMD	1.21033e-43	0.273426	0.218123	0.160926	1.36255e-42	41.8656	vulnerable
GPM6B	2.52657e-42	0.278346	0.223742	0.162128	2.7762e-41	40.5565	vulnerable
SYNDIG1	2.631e-42	0.219355	0.179151	0.12494	2.87375e-41	40.5416	vulnerable
CACNA2D1	7.29293e-42	0.230516	0.195668	0.123894	7.91865e-41	40.1013	vulnerable
ANO3	4.73262e-41	0.19325	0.17037	0.0975316	5.01986e-40	39.2993	vulnerable
LINC01250	4.97855e-41	0.202888	0.178929	0.102335	5.25037e-40	39.2798	vulnerable
SORL1	2.14528e-40	0.239404	0.193472	0.138412	2.23669e-39	38.6504	vulnerable
RORB	3.14953e-40	0.185925	0.161787	0.0959602	3.26519e-39	38.4861	vulnerable
CTC-340A15.2	3.74946e-40	0.268651	0.233705	0.138725	3.86531e-39	38.4128	vulnerable
RIMS2	8.55168e-40	0.199638	0.159877	0.11688	8.76666e-39	38.0572	vulnerable
CPNE4	1.02372e-39	0.227718	0.188283	0.127402	1.04362e-38	37.9815	vulnerable
DGKB	1.07406e-39	0.305581	0.255242	0.168383	1.08889e-38	37.963	vulnerable
PDZD2	4.3143e-39	0.328833	0.263717	0.192143	4.27931e-38	37.3686	vulnerable
FBXW7	5.5833e-39	0.270913	0.219811	0.155755	5.50826e-38	37.259	vulnerable
DLG1	1.56852e-38	0.248463	0.201442	0.143002	1.53917e-37	36.8127	vulnerable
CADM2	2.58494e-38	0.192418	0.153297	0.113451	2.50972e-37	36.6004	vulnerable
ANK2	3.13688e-38	0.20806	0.165391	0.123041	3.02956e-37	36.5186	vulnerable
EFNA5	5.01459e-38	0.265966	0.216492	0.152215	4.79259e-37	36.3194	vulnerable
ERC2	3.33135e-37	0.246175	0.197391	0.14388	3.15105e-36	35.5015	vulnerable
MAPK10	4.76864e-37	0.221648	0.17893	0.128339	4.48741e-36	35.348	vulnerable
KIAA0930	5.79353e-37	0.235432	0.189569	0.13681	5.39651e-36	35.2679	vulnerable
DCAF6	9.72254e-37	0.166751	0.138479	0.0926874	8.92043e-36	35.0496	vulnerable
CTC-535M15.2	1.94598e-36	0.206833	0.1869	0.0998311	1.77655e-35	34.7504	vulnerable
RBFOX3	6.03737e-36	0.200013	0.165154	0.112123	5.40418e-35	34.2673	vulnerable
NEUROD2	9.25883e-36	0.142352	0.133183	0.0641586	8.24755e-35	34.0837	vulnerable
PRUNE2	1.00199e-35	0.126898	0.107573	0.068345	8.88241e-35	34.0515	vulnerable
RGS6	1.67465e-35	0.288623	0.233344	0.166773	1.47032e-34	33.8326	vulnerable
FMNL2	6.80564e-35	0.230803	0.18742	0.132541	5.91865e-34	33.2278	vulnerable
FAM13A	3.01397e-34	0.165595	0.142077	0.0874862	2.54868e-33	32.5937	vulnerable
SLC22A10	3.01255e-34	0.171875	0.156163	0.0821061	2.54868e-33	32.5937	vulnerable
PRICKLE1	5.87015e-34	0.209306	0.17106	0.119101	4.9186e-33	32.3082	vulnerable
PLCL1	9.39708e-34	0.240621	0.203462	0.13011	7.83802e-33	32.1058	vulnerable
ACTN1	1.34399e-33	0.185369	0.156331	0.100646	1.11594e-32	31.9524	vulnerable
NEGR1	1.52746e-33	0.223694	0.184262	0.125844	1.26256e-32	31.8987	vulnerable
PAK1	1.93191e-33	0.19472	0.163283	0.106656	1.58971e-32	31.7987	vulnerable
BRINP3	2.12281e-33	0.18195	0.154829	0.0974071	1.739e-32	31.7597	vulnerable
MMP17	8.63805e-33	0.207811	0.169416	0.118671	7.01364e-32	31.1541	vulnerable
SLC35F3	1.41778e-32	0.252826	0.205326	0.145165	1.14609e-31	30.9408	vulnerable
GRM3	1.91193e-32	0.137842	0.122618	0.0684718	1.53877e-31	30.8128	vulnerable
ARPP19	1.24436e-31	0.264815	0.220087	0.147024	9.84225e-31	30.0069	vulnerable
SNCA	1.37505e-31	0.209083	0.173382	0.116468	1.0783e-30	29.9673	vulnerable
DOCK4	2.09956e-30	0.230365	0.187929	0.131425	1.6325e-29	28.7871	vulnerable
BAIAP2	4.71969e-30	0.221332	0.186138	0.120693	3.63892e-29	28.439	vulnerable
NPTX1	1.18646e-29	0.123332	0.112552	0.0584228	8.95945e-29	28.0477	vulnerable
FLRT2	1.75588e-29	0.246319	0.20348	0.137991	1.32051e-28	27.8793	vulnerable
RAPGEF2	2.18425e-29	0.213943	0.177153	0.119435	1.62931e-28	27.788	vulnerable
KLHL2	5.65452e-29	0.162546	0.14094	0.0843964	4.15042e-28	27.3819	vulnerable
KHDRBS2	5.89424e-29	0.207947	0.17676	0.111516	4.30914e-28	27.3656	vulnerable
NDST3	8.88959e-29	0.181648	0.153122	0.0986967	6.47317e-28	27.1889	vulnerable
PTK2	1.68527e-28	0.217196	0.178313	0.122784	1.21273e-27	26.9162	vulnerable
MSRA	2.50247e-28	0.224567	0.184096	0.12722	1.79376e-27	26.7462	vulnerable
MED12L	4.41144e-28	0.179495	0.15158	0.097252	3.13759e-27	26.5034	vulnerable
WASF1	5.3164e-28	0.189419	0.156934	0.105656	3.76664e-27	26.424	vulnerable
BMPER	1.06224e-27	0.155189	0.130498	0.0846389	7.49694e-27	26.1251	vulnerable
NRCAM	1.11743e-27	0.206265	0.169897	0.116046	7.85624e-27	26.1048	vulnerable
ATRNL1	6.04222e-27	0.225503	0.189373	0.12324	4.21577e-26	25.3751	vulnerable
GAP43	9.58452e-27	0.161132	0.136129	0.0872475	6.66197e-26	25.1764	vulnerable
NWD2	2.05133e-26	0.142549	0.133475	0.0641401	1.42045e-25	24.8476	vulnerable
GRIA2	2.06703e-26	0.188503	0.155123	0.106199	1.42594e-25	24.8459	vulnerable
GRIA3	2.54731e-26	0.221369	0.184758	0.122125	1.75068e-25	24.7568	vulnerable
SNAP25	3.84547e-26	0.161632	0.13243	0.0916388	2.633e-25	24.5795	vulnerable
FXYD7	5.95937e-26	0.182846	0.152198	0.10128	4.03522e-25	24.3941	vulnerable
SLC6A7	2.67571e-25	0.136787	0.122208	0.0674181	1.78543e-24	23.7483	vulnerable
TESPA1	2.76904e-25	0.140728	0.141374	0.0537161	1.84101e-24	23.7349	vulnerable
PLXDC2	3.47301e-25	0.155393	0.136554	0.0788667	2.30072e-24	23.6381	vulnerable
SLC24A2	8.67214e-25	0.222544	0.185815	0.122696	5.70372e-24	23.2438	vulnerable
STX1A	1.18236e-24	0.161284	0.136672	0.0869147	7.72112e-24	23.1123	vulnerable
EPB41L2	1.69077e-24	0.166604	0.139286	0.0916772	1.09631e-23	22.9601	vulnerable
MCTP1	4.24472e-24	0.217534	0.180863	0.120703	2.733e-23	22.5634	vulnerable
TYRO3	7.17868e-24	0.131719	0.116059	0.0665433	4.58985e-23	22.3382	vulnerable
VPS13A	7.44057e-24	0.147827	0.126413	0.0785185	4.74078e-23	22.3242	vulnerable
MICAL2	8.15415e-24	0.153855	0.130184	0.0831043	5.17746e-23	22.2859	vulnerable
ZNF365	3.19662e-23	0.129635	0.112812	0.0669011	2.00883e-22	21.6971	vulnerable
LRRC16A	3.87032e-23	0.130812	0.114021	0.0673225	2.4239e-22	21.6155	vulnerable
ADGRB3	4.03705e-23	0.134938	0.111508	0.0755559	2.51972e-22	21.5986	vulnerable
COL26A1	4.44923e-23	0.128268	0.110363	0.0674539	2.75822e-22	21.5594	vulnerable
LIN7A	4.81442e-23	0.112974	0.0989775	0.0576374	2.97457e-22	21.5266	vulnerable
PPP1R16B	8.76936e-23	0.135203	0.114738	0.0726936	5.38187e-22	21.2691	vulnerable
RAB40C	2.67051e-22	0.147925	0.13173	0.0733377	1.62803e-21	20.7883	vulnerable
KCNMA1	2.69737e-22	0.167544	0.140982	0.091284	1.63897e-21	20.7854	vulnerable
PLCB1	2.82016e-22	0.150871	0.129762	0.0793898	1.7023e-21	20.769	vulnerable
ITPR1	2.92642e-22	0.174097	0.146147	0.0952025	1.76065e-21	20.7543	vulnerable
DIRAS2	6.45839e-22	0.104267	0.0912574	0.0532867	3.82295e-21	20.4176	vulnerable
PTCHD1-AS	1.18716e-21	0.140883	0.124965	0.0703409	6.9822e-21	20.156	vulnerable
TJP1	1.44409e-21	0.15595	0.134038	0.0821549	8.46616e-21	20.0723	vulnerable
FARS2	2.10111e-21	0.120016	0.106712	0.0596653	1.22788e-20	19.9108	vulnerable
LINC01122	2.8221e-21	0.160906	0.142006	0.0810571	1.63362e-20	19.7869	vulnerable
NIN	3.32105e-21	0.157561	0.134737	0.0836894	1.91639e-20	19.7175	vulnerable
DLG2	4.93582e-21	0.126539	0.105436	0.0699841	2.83926e-20	19.5468	vulnerable
PIK3R1	5.4243e-21	0.168088	0.141965	0.0910542	3.1105e-20	19.5072	vulnerable
DGKI	1.03437e-20	0.182164	0.153661	0.0988717	5.87637e-20	19.2309	vulnerable
UBE2E2	1.20986e-20	0.181754	0.153042	0.098923	6.85213e-20	19.1642	vulnerable
PPM1L	1.24502e-20	0.148756	0.125054	0.0811646	7.0296e-20	19.1531	vulnerable
STXBP5-AS1	1.29439e-20	0.108476	0.100216	0.0501644	7.28593e-20	19.1375	vulnerable
ADCY1	1.7656e-20	0.149582	0.127637	0.0797279	9.87768e-20	19.0053	vulnerable
LINC-PINT	2.85722e-20	0.180929	0.152308	0.0985135	1.59362e-19	18.7976	vulnerable
OLFM1	3.31991e-20	0.195625	0.165318	0.105876	1.84049e-19	18.7351	vulnerable
STMN2	4.21561e-20	0.14499	0.126213	0.0747858	2.33001e-19	18.6326	vulnerable
ASIC2	5.45839e-20	0.211258	0.18047	0.112396	3.00785e-19	18.5217	vulnerable
TUBA1B	5.85285e-20	0.189401	0.160367	0.102199	3.21556e-19	18.4927	vulnerable
FRMPD4	6.41657e-20	0.165366	0.140708	0.0885383	3.50429e-19	18.4554	vulnerable
STRBP	7.30954e-20	0.157281	0.135384	0.0826544	3.96834e-19	18.4014	vulnerable
DSCAM	9.61559e-20	0.170573	0.14691	0.0895544	5.2049e-19	18.2836	vulnerable
CDH8	1.16166e-19	0.146802	0.124699	0.0788109	6.26953e-19	18.2028	vulnerable
CACNG3	2.53665e-19	0.174747	0.149532	0.0927184	1.3492e-18	17.8699	vulnerable
TRPM3	8.10281e-19	0.135363	0.11913	0.0685233	4.2726e-18	17.3693	vulnerable
TRIM9	1.13515e-18	0.168057	0.144479	0.0884978	5.93445e-18	17.2266	vulnerable
CNTN3	1.32136e-18	0.132396	0.11606	0.0674795	6.88837e-18	17.1619	vulnerable
TLN2	1.55024e-18	0.14863	0.127857	0.0781882	8.05861e-18	17.0937	vulnerable
KCNH3	1.86776e-18	0.116827	0.101879	0.0600781	9.65449e-18	17.0153	vulnerable
CHRM3	2.99025e-18	0.179731	0.154315	0.0948456	1.54132e-17	16.8121	vulnerable
CCSER1	4.81355e-18	0.132446	0.11426	0.0693494	2.46041e-17	16.609	vulnerable
MAGI2	1.758e-17	0.139838	0.118908	0.0749496	8.93608e-17	16.0489	vulnerable
MNAT1	3.53507e-17	0.107249	0.0973594	0.0513189	1.78701e-16	15.7479	vulnerable
ZFYVE28	4.01299e-17	0.142286	0.123206	0.0740452	2.02303e-16	15.694	vulnerable
PPP2R2C	4.2308e-17	0.15551	0.134661	0.0809219	2.12699e-16	15.6722	vulnerable
KSR2	5.494e-17	0.15177	0.133351	0.0770474	2.75451e-16	15.56	vulnerable
NAV3	6.71808e-17	0.159664	0.137433	0.0839084	3.35904e-16	15.4738	vulnerable
ADAM23	7.63799e-17	0.152038	0.130435	0.0803339	3.80862e-16	15.4192	vulnerable
CAMK2D	9.16799e-17	0.158593	0.140264	0.079592	4.55915e-16	15.3411	vulnerable
CTC-459F4.3	1.2302e-16	0.0944126	0.089764	0.0411196	6.06834e-16	15.2169	vulnerable
NCAM2	1.60555e-16	0.0151028	0.0441819	-0.023245	7.89862e-16	15.1024	vulnerable
SIDT1	1.72174e-16	0.101969	0.0877671	0.0535924	8.40263e-16	15.0756	vulnerable
ELMO1	2.42749e-16	0.145581	0.127938	0.0738792	1.17842e-15	14.9287	vulnerable
AK5	3.83984e-16	0.178217	0.152867	0.0941938	1.84937e-15	14.733	vulnerable
SNTB2	4.05016e-16	0.116318	0.116863	0.0443888	1.94556e-15	14.711	vulnerable
MEIS2	4.40537e-16	0.0610108	0.0610858	0.0234931	2.11067e-15	14.6756	vulnerable
PSD3	7.44935e-16	0.162407	0.142479	0.0826644	3.55054e-15	14.4497	vulnerable
DLGAP2	7.50104e-16	0.151032	0.130367	0.0790079	3.5567e-15	14.449	vulnerable
ELAVL4	7.48356e-16	0.115236	0.104101	0.0556502	3.5567e-15	14.449	vulnerable
FAM153B	7.93563e-16	0.138967	0.122587	0.0700624	3.75306e-15	14.4256	vulnerable
CACNA1C	8.17426e-16	0.144696	0.125631	0.0749595	3.84609e-15	14.415	vulnerable
HS6ST3	9.41353e-16	0.209397	0.188921	0.101365	4.41786e-15	14.3548	vulnerable
PRKG1	1.05135e-15	0.13825	0.125219	0.066436	4.92148e-15	14.3079	vulnerable
PLXNA2	1.41881e-15	0.113154	0.0987292	0.0581358	6.62472e-15	14.1788	vulnerable
NELL1	1.44759e-15	0.0436395	0.0574715	0.00302571	6.70789e-15	14.1734	vulnerable
FOCAD	4.86489e-15	0.130655	0.11555	0.0655766	2.20967e-14	13.6557	vulnerable
DIAPH2	6.53735e-15	0.0987317	0.0923049	0.0445663	2.95469e-14	13.5295	vulnerable
BASP1	6.70755e-15	0.140532	0.123697	0.0711213	3.02417e-14	13.5194	vulnerable
ADGRB2	1.07999e-14	0.137691	0.122539	0.0683415	4.83362e-14	13.3157	vulnerable
LMO3	1.262e-14	0.101675	0.0915501	0.0494008	5.63447e-14	13.2491	vulnerable
SSBP3	2.07079e-14	0.142871	0.125193	0.0728678	9.20074e-14	13.0362	vulnerable
NCALD	2.17255e-14	0.0837777	0.0823225	0.033818	9.62956e-14	13.0164	vulnerable
TSPAN5	2.28148e-14	0.160158	0.139481	0.0825447	1.0088e-13	12.9962	vulnerable
RIT2	3.12824e-14	0.0787034	0.0748789	0.0342272	1.37328e-13	12.8622	vulnerable
CUX2	6.11314e-14	0.113385	0.106126	0.0510589	2.65192e-13	12.5764	vulnerable
NDFIP2	6.13423e-14	0.102967	0.0925074	0.0502353	2.65479e-13	12.576	vulnerable
CALD1	6.93451e-14	0.0828957	0.0768974	0.0380205	2.99408e-13	12.5237	vulnerable
MIAT	7.14115e-14	0.120685	0.107598	0.0597066	3.07606e-13	12.512	vulnerable
CA11	1.04427e-13	0.134742	0.119294	0.0674972	4.46677e-13	12.35	vulnerable
NUMB	1.40333e-13	0.0864109	0.0782234	0.0415675	5.97474e-13	12.2237	vulnerable
SLIT1	2.18388e-13	0.105862	0.0965105	0.0502448	9.23369e-13	12.0346	vulnerable
IGSF21	2.1938e-13	0.0730129	0.0653564	0.0358609	9.2543e-13	12.0337	vulnerable
DNAJC1	2.5632e-13	0.0767226	0.0711319	0.0352282	1.07878e-12	11.9671	vulnerable
TMEM117	5.14638e-13	0.0746566	0.0706828	0.0328131	2.13174e-12	11.6713	vulnerable
ARHGEF3	7.85473e-13	0.105834	0.0935142	0.0532023	3.21728e-12	11.4925	vulnerable
BRINP2	8.3994e-13	0.104721	0.0949587	0.050215	3.43272e-12	11.4644	vulnerable
TENM4	9.05845e-13	0.11599	0.107519	0.0532772	3.69384e-12	11.4325	vulnerable
PKD1	9.76023e-13	0.103995	0.0969527	0.0472152	3.97118e-12	11.4011	vulnerable
CTXN1	1.11802e-12	0.0721621	0.0698775	0.0301604	4.52886e-12	11.344	vulnerable
CTNND2	1.13451e-12	0.124768	0.109088	0.0638772	4.58552e-12	11.3386	vulnerable
ZFPM2	1.53306e-12	0.142213	0.127143	0.0700066	6.14228e-12	11.2117	vulnerable
CHGA	1.90678e-12	0.0824067	0.0752136	0.0390264	7.58988e-12	11.1198	vulnerable
LINC00685	1.93305e-12	0.111431	0.108879	0.0455967	7.67781e-12	11.1148	vulnerable
PRKAR2B	3.05518e-12	0.106853	0.0960787	0.0520507	1.19792e-11	10.9216	vulnerable
CORO2B	3.64142e-12	0.0893652	0.0800808	0.0438057	1.41869e-11	10.8481	vulnerable
TANC2	3.68062e-12	0.13487	0.120155	0.0668141	1.43092e-11	10.8444	vulnerable
NEFL	4.27883e-12	0.107873	0.0998883	0.0496549	1.65647e-11	10.7808	vulnerable
PI4KA	4.41336e-12	0.119805	0.108188	0.0578964	1.69425e-11	10.771	vulnerable
SYNPO	4.41155e-12	0.0993858	0.09303	0.044748	1.69425e-11	10.771	vulnerable
TNR	4.40671e-12	0.142123	0.126759	0.0702659	1.69425e-11	10.771	vulnerable
FMN2	7.35723e-12	0.123353	0.111361	0.0596424	2.78936e-11	10.5545	vulnerable
ARHGEF7	7.92743e-12	0.110642	0.103443	0.0499384	2.99935e-11	10.523	vulnerable
C1orf115	9.6889e-12	0.0769162	0.0724534	0.0341751	3.65075e-11	10.4376	vulnerable
BRINP1	1.48794e-11	0.122096	0.109654	0.0596061	5.56083e-11	10.2549	vulnerable
ACAP3	1.63289e-11	0.122644	0.109665	0.0603559	6.07778e-11	10.2163	vulnerable
NTNG1	1.7109e-11	0.0688755	0.0669063	0.0285754	6.34242e-11	10.1977	vulnerable
DGCR5	1.76271e-11	0.109815	0.099797	0.052439	6.52133e-11	10.1857	vulnerable
ITPR2	1.88538e-11	0.0753809	0.0742639	0.0302362	6.96112e-11	10.1573	vulnerable
SYN3	2.24053e-11	0.165835	0.148205	0.0816913	8.25577e-11	10.0832	vulnerable
RTN4RL1	2.56878e-11	0.0993504	0.0956206	0.0421083	9.40859e-11	10.0265	vulnerable
PEAK1	3.02329e-11	0.0897646	0.0822953	0.0421449	1.10293e-10	9.95745	vulnerable
STXBP5	4.88722e-11	0.122865	0.110567	0.0597606	1.77234e-10	9.75145	vulnerable
MIR4435-2HG	5.13437e-11	0.072878	0.0714064	0.0296239	1.85464e-10	9.73174	vulnerable
GALNT9	5.19571e-11	0.0777873	0.0726707	0.0351654	1.87311e-10	9.72744	vulnerable
CCDC85A	5.91055e-11	0.0527137	0.0556125	0.0174642	2.12664e-10	9.67231	vulnerable
GDA	7.43135e-11	0.0926883	0.084557	0.0439363	2.65819e-10	9.57541	vulnerable
TOX	8.3115e-11	0.0250165	0.0358824	-0.0012022	2.96148e-10	9.52849	vulnerable
MYH10	9.63035e-11	0.0969093	0.0890211	0.0453237	3.41152e-10	9.46705	vulnerable
LRFN2	1.0787e-10	0.0886303	0.0806133	0.0422544	3.81391e-10	9.41863	vulnerable
NUAK1	1.15595e-10	0.118145	0.106414	0.0573703	4.07915e-10	9.38943	vulnerable
PPP2R5C	1.29296e-10	0.0732084	0.0677393	0.0337491	4.53649e-10	9.34328	vulnerable
GRIN2A	1.53392e-10	0.0751977	0.0812522	0.0229939	5.36142e-10	9.27072	vulnerable
PPP1R12A	1.9355e-10	0.107635	0.0983632	0.0508512	6.71388e-10	9.17303	vulnerable
CDH22	2.10062e-10	0.0753865	0.0733835	0.0311243	7.24556e-10	9.13993	vulnerable
TMEM132D	2.21187e-10	0.136205	0.126398	0.0624229	7.61496e-10	9.11833	vulnerable
CDKL5	2.46624e-10	0.0867328	0.082177	0.0380602	8.4748e-10	9.07187	vulnerable
ACTN4	2.79155e-10	0.0975129	0.0911392	0.0440423	9.55689e-10	9.01968	vulnerable
PLCL2	3.34603e-10	0.0704356	0.0680017	0.0296428	1.13914e-09	8.94342	vulnerable
PRKCE	3.88421e-10	0.107335	0.10028	0.0485181	1.31991e-09	8.87946	vulnerable
SIRPA	4.48547e-10	0.1058	0.0965253	0.0501453	1.51861e-09	8.81855	vulnerable
MAN2A1	5.39263e-10	0.0761148	0.0705722	0.0349453	1.80904e-09	8.74255	vulnerable
COBL	5.91178e-10	0.0957189	0.0873917	0.0453029	1.9688e-09	8.7058	vulnerable
ZDHHC14	6.3272e-10	0.104085	0.0949644	0.0493279	2.09953e-09	8.67788	vulnerable
MKLN1	7.83658e-10	0.114764	0.105141	0.0539561	2.59101e-09	8.58653	vulnerable
EML6	9.17746e-10	0.0993615	0.0923573	0.0453869	3.02345e-09	8.5195	vulnerable
NPAS4	9.44731e-10	0.024538	0.0667097	-0.0326929	3.10678e-09	8.50769	vulnerable
WNK2	1.0421e-09	0.090003	0.0826879	0.0420828	3.41475e-09	8.46664	vulnerable
PKIA	1.0516e-09	0.0812427	0.076384	0.0362423	3.43972e-09	8.46348	vulnerable
GRIK4	1.09407e-09	0.0558533	0.0555232	0.0219059	3.55961e-09	8.4486	vulnerable
PLEKHA6	1.18408e-09	0.0812174	0.0755997	0.0369915	3.84565e-09	8.41503	vulnerable
PRKAR1B	1.39652e-09	0.107819	0.101518	0.0479512	4.51961e-09	8.3449	vulnerable
FAM171A1	1.80019e-09	0.0848654	0.0781717	0.0394767	5.79535e-09	8.23692	vulnerable
RAP1GAP2	1.82516e-09	0.10269	0.09488	0.047479	5.86544e-09	8.2317	vulnerable
HERC1	1.92485e-09	0.0876692	0.0865116	0.0350236	6.16423e-09	8.21012	vulnerable
AGAP1	2.0114e-09	0.10343	0.0979434	0.0454408	6.41898e-09	8.19253	vulnerable
GRM7	2.13649e-09	0.121846	0.117024	0.0518901	6.78281e-09	8.16859	vulnerable
PDP1	2.23637e-09	0.0771311	0.0724053	0.0345212	7.08763e-09	8.1495	vulnerable
GHR	2.37726e-09	0.0746555	0.0749723	0.0285223	7.52117e-09	8.12371	vulnerable
HOMER1	2.55153e-09	0.125194	0.120969	0.0525866	8.05861e-09	8.09374	vulnerable
MYO1D	2.60326e-09	0.093941	0.0884601	0.0417698	8.1938e-09	8.08651	vulnerable
ANO5	3.12422e-09	0.0679591	0.0657107	0.0285005	9.7999e-09	8.00878	vulnerable
DOC2A	3.16083e-09	0.0770877	0.0737938	0.0330724	9.88096e-09	8.0052	vulnerable
STK39	3.3084e-09	0.0694373	0.0650289	0.0312316	1.03247e-08	7.98612	vulnerable
KCNMB4	3.65108e-09	0.0696976	0.0652351	0.0313864	1.13555e-08	7.94479	vulnerable
PPFIBP1	3.85649e-09	0.0646097	0.0618745	0.0276936	1.19741e-08	7.92176	vulnerable
JMJD1C	4.11635e-09	0.0924693	0.0872237	0.0409659	1.27593e-08	7.89417	vulnerable
CCDC3	4.2037e-09	0.0730967	0.0693583	0.0319753	1.29862e-08	7.88652	vulnerable
CAMKK1	5.38973e-09	0.0705332	0.067753	0.0300268	1.66221e-08	7.77931	vulnerable
BTBD9	7.50705e-09	0.11522	0.103149	0.0565801	2.29591e-08	7.63905	vulnerable
RIMS1	8.43073e-09	0.0720264	0.0763708	0.023479	2.57411e-08	7.58937	vulnerable
GRID2	1.01962e-08	0.127236	0.12132	0.0550666	3.10282e-08	7.50824	vulnerable
ADAM11	1.06872e-08	0.0799856	0.0745466	0.036337	3.24254e-08	7.48911	vulnerable
ARC	1.07083e-08	0.00176798	0.0171505	-0.0146996	3.24254e-08	7.48911	vulnerable
PTPRT	1.07075e-08	0.132282	0.12422	0.0591626	3.24254e-08	7.48911	vulnerable
KCNQ2	1.08766e-08	0.108123	0.100057	0.0498332	3.28805e-08	7.48306	vulnerable
ARHGAP32	1.10045e-08	0.0949494	0.091795	0.0398328	3.32126e-08	7.4787	vulnerable
RNF115	1.31814e-08	0.0736833	0.0698831	0.0322636	3.97172e-08	7.40102	vulnerable
ST8SIA5	1.50085e-08	0.0830615	0.0808099	0.0343379	4.49276e-08	7.34749	vulnerable
PLEKHA5	1.60102e-08	0.0986001	0.0957392	0.0409496	4.78481e-08	7.32014	vulnerable
EFHD2	1.60594e-08	0.0772941	0.0744284	0.0327239	4.79172e-08	7.31951	vulnerable
GRM5	1.65542e-08	0.0613608	0.0701655	0.0148986	4.93131e-08	7.30704	vulnerable
2024-03-01	2.07875e-08	0.119935	0.111404	0.0548609	6.16237e-08	7.21025	vulnerable
GNAQ	2.13061e-08	0.0834358	0.0813801	0.0342864	6.30593e-08	7.20025	vulnerable
NETO1	2.30755e-08	0.0732489	0.0743012	0.0272433	6.80763e-08	7.167	vulnerable
YWHAH	2.3506e-08	0.0965907	0.0920025	0.0419006	6.9235e-08	7.15967	vulnerable
KIAA1549L	2.51393e-08	0.0994525	0.0924828	0.0453877	7.39272e-08	7.1312	vulnerable
KIFC2	2.58327e-08	0.103973	0.0963001	0.0478376	7.58448e-08	7.12007	vulnerable
GPATCH8	2.72533e-08	0.0796584	0.0806795	0.0297506	7.96335e-08	7.0989	vulnerable
GABRB3	3.12061e-08	0.107925	0.101113	0.048503	9.08939e-08	7.04147	vulnerable
FAM81A	4.17084e-08	0.0831079	0.0766771	0.0385349	1.20683e-07	6.91835	vulnerable
2024-09-11	4.17623e-08	0.0865789	0.0823374	0.0376864	1.20683e-07	6.91835	vulnerable
R3HDM2	4.57092e-08	0.0735494	0.0738679	0.0280932	1.31468e-07	6.88118	vulnerable
ADCY9	4.90761e-08	0.0770788	0.0724785	0.0343754	1.40558e-07	6.85214	vulnerable
CDH10	4.90996e-08	0.0827373	0.0820664	0.0326319	1.40558e-07	6.85214	vulnerable
LRFN5	5.4279e-08	0.0825072	0.0914984	0.0228809	1.55143e-07	6.80927	vulnerable
SNAP91	5.86357e-08	0.0975512	0.0936129	0.0416218	1.66558e-07	6.77843	vulnerable
RASA2	6.13094e-08	0.0647531	0.0626405	0.0271263	1.73884e-07	6.75974	vulnerable
ADGRL2	7.53254e-08	0.0814487	0.08765	0.0252619	2.12323e-07	6.673	vulnerable
NLGN4Y	7.62261e-08	0.08594	0.0837373	0.0354008	2.14532e-07	6.66851	vulnerable
GPC6	8.09114e-08	0.0607718	0.0700282	0.0142194	2.2737e-07	6.64327	vulnerable
KCNH1	8.28874e-08	0.110823	0.105499	0.0481348	2.32566e-07	6.63345	vulnerable
DYNC1I1	8.57093e-08	0.0896873	0.0887689	0.0355641	2.40117e-07	6.61958	vulnerable
ATXN1	8.89159e-08	0.0477746	0.0605789	0.00565073	2.48721e-07	6.60429	vulnerable
MEIS3	9.01193e-08	0.0717273	0.0712678	0.0281673	2.5132e-07	6.59977	vulnerable
NPAS2	9.55741e-08	0.0799496	0.0770669	0.0337669	2.65725e-07	6.57557	vulnerable
CTNNA2	1.06056e-07	0.127892	0.11924	0.0580561	2.93534e-07	6.53234	vulnerable
KCNAB2	1.1723e-07	0.0604027	0.0580039	0.025732	3.22514e-07	6.49145	vulnerable
ARGLU1	1.40242e-07	0.0532934	0.0567006	0.0171797	3.84096e-07	6.41556	vulnerable
ICA1L	1.40573e-07	0.0386297	0.0464359	0.00711614	3.84428e-07	6.41518	vulnerable
GLS	1.49171e-07	0.0784279	0.0782045	0.0305195	4.07335e-07	6.39005	vulnerable
IL1RAPL2	2.43074e-07	0.028119	0.0391015	-0.000120312	6.52107e-07	6.18568	vulnerable
LRRC7	2.89563e-07	0.0877772	0.0834411	0.038244	7.7456e-07	6.11094	vulnerable
SPATS2	2.93779e-07	0.0521328	0.0506409	0.0216305	7.83552e-07	6.10593	vulnerable
ACACA	4.41933e-07	0.0601314	0.0642552	0.0191046	1.1702e-06	5.93174	vulnerable
HPCA	4.6184e-07	0.0629887	0.0636273	0.0236936	1.22115e-06	5.91323	vulnerable
KCNK1	4.63609e-07	0.0614858	0.0613496	0.0238878	1.22406e-06	5.9122	vulnerable
SLC4A10	4.98141e-07	0.103773	0.0986531	0.045207	1.31335e-06	5.88162	vulnerable
AKT3	5.36186e-07	0.0744828	0.0770946	0.0261605	1.41162e-06	5.85028	vulnerable
MMP16	6.72675e-07	0.094817	0.0916799	0.0397644	1.75585e-06	5.75551	vulnerable
THRB	7.18274e-07	0.0806405	0.0820989	0.0296926	1.8669e-06	5.72888	vulnerable
RNF144A	7.45226e-07	0.0561876	0.0562536	0.021639	1.92876e-06	5.71472	vulnerable
NRG3	7.48341e-07	0.0685099	0.0653548	0.0296202	1.93409e-06	5.71352	vulnerable
PCLO	7.60244e-07	0.0946885	0.0929433	0.0383229	1.95934e-06	5.70789	vulnerable
KIF13A	7.82834e-07	0.0479619	0.0500818	0.0164076	2.01473e-06	5.69578	vulnerable
MAST4	7.84474e-07	0.0864187	0.0856112	0.0341906	2.01612e-06	5.69548	vulnerable
ARHGAP44	7.93492e-07	0.0482336	0.0560827	0.0107833	2.03644e-06	5.69113	vulnerable
SORBS2	8.8623e-07	0.118234	0.113792	0.0501152	2.26811e-06	5.64434	vulnerable
CSMD1	1.12805e-06	0.0762491	0.0726246	0.0330791	2.87497e-06	5.54137	vulnerable
WDR17	1.34956e-06	0.0530967	0.0555345	0.0180732	3.4205e-06	5.46591	vulnerable
RFX3	1.40698e-06	0.0830202	0.0823804	0.0327101	3.5562e-06	5.44901	vulnerable
EXOC6	1.41096e-06	0.0590036	0.0582996	0.0234968	3.56136e-06	5.44838	vulnerable
KLHL32	1.51905e-06	0.0507151	0.0523379	0.0179681	3.82892e-06	5.41692	vulnerable
LDLRAD4	1.76484e-06	0.0713274	0.0757905	0.0230903	4.4121e-06	5.35535	vulnerable
CDK14	1.80167e-06	0.0745243	0.0775577	0.025755	4.49805e-06	5.34698	vulnerable
WIPF3	2.09523e-06	0.0618557	0.0601939	0.0255563	5.22384e-06	5.28201	vulnerable
UNC5A	2.18531e-06	0.0517849	0.0514366	0.0203526	5.43366e-06	5.26491	vulnerable
TCERG1L	2.63016e-06	0.0530207	0.0544996	0.0190027	6.52208e-06	5.18561	vulnerable
MAN1A1	2.65281e-06	0.0366168	0.0420172	0.00874441	6.56937e-06	5.18248	vulnerable
FAM134B	2.94913e-06	0.0505976	0.0519089	0.0182342	7.28352e-06	5.13766	vulnerable
CCNY	3.15999e-06	0.0640519	0.0630259	0.025769	7.77289e-06	5.10942	vulnerable
CPE	3.36204e-06	0.0836277	0.0815306	0.0344019	8.24778e-06	5.08366	vulnerable
PTPRR	3.83379e-06	0.0764107	0.0756319	0.0302959	9.36752e-06	5.02838	vulnerable
NOVA1	6.11145e-06	0.0659662	0.0718829	0.0195657	1.47138e-05	4.83228	vulnerable
NPTX2	7.05548e-06	0.0319923	0.0461251	-0.00177433	1.68359e-05	4.77376	vulnerable
NRXN1	7.32607e-06	0.0796002	0.0782738	0.0320754	1.74589e-05	4.75798	vulnerable
GRM1	7.33828e-06	0.0343822	0.0420788	0.00558506	1.74653e-05	4.75782	vulnerable
MAP3K5	8.11024e-06	0.0304504	0.0379769	0.0042363	1.91782e-05	4.71719	vulnerable
ARHGAP21	8.20975e-06	0.0638145	0.063792	0.0246737	1.93885e-05	4.71245	vulnerable
CMTM4	8.61113e-06	0.0526833	0.0524702	0.0205645	2.03103e-05	4.69228	vulnerable
CADPS	9.26588e-06	0.0871695	0.0878693	0.0329734	2.18266e-05	4.66101	vulnerable
SORBS1	9.91662e-06	0.0431573	0.057742	0.0020867	2.32996e-05	4.63265	vulnerable
LL22NC03-2H8.5	9.98081e-06	0.0449441	0.0482925	0.0140132	2.34204e-05	4.63041	vulnerable
TMEM232	1.025e-05	0.0754969	0.0754219	0.029239	2.39791e-05	4.62017	vulnerable
SLC8A2	1.04819e-05	0.0661035	0.066076	0.025563	2.44712e-05	4.61135	vulnerable
CACNA1E	1.18146e-05	0.0688527	0.0712995	0.0241506	2.74776e-05	4.56102	vulnerable
VSTM2B	1.35822e-05	0.0592684	0.0618283	0.0203351	3.14688e-05	4.50212	vulnerable
TMEFF2	1.75097e-05	0.0856097	0.0857295	0.0329508	4.0314e-05	4.39454	vulnerable
ABLIM2	1.80862e-05	0.0628948	0.0640956	0.0230951	4.14852e-05	4.38211	vulnerable
GTDC1	1.94974e-05	0.0713864	0.0714229	0.0275396	4.45362e-05	4.35129	vulnerable
HECTD4	1.99901e-05	0.0186305	0.0358997	-0.0100723	4.55675e-05	4.34134	vulnerable
MYO5A	2.06323e-05	0.0279513	0.0430406	-0.0042919	4.69731e-05	4.32815	vulnerable
INTS1	2.12423e-05	0.0621868	0.0627118	0.0234974	4.81824e-05	4.31711	vulnerable
MEF2A	2.26741e-05	0.0669711	0.0684567	0.024385	5.13034e-05	4.28985	vulnerable
CTD-2537O9.1	2.30394e-05	0.0497326	0.0513221	0.0176219	5.20656e-05	4.28345	vulnerable
MBD5	2.35496e-05	0.0492402	0.0598107	0.0084508	5.31532e-05	4.27447	vulnerable
SCAI	2.60716e-05	0.0729117	0.0729623	0.0281148	5.87732e-05	4.23082	vulnerable
UNC13A	2.64416e-05	0.0693249	0.0715655	0.0245392	5.94611e-05	4.22577	vulnerable
ITPK1	3.02377e-05	0.0483088	0.048722	0.0182482	6.74194e-05	4.17121	vulnerable
ANKRD11	3.03325e-05	0.0787503	0.0798334	0.0293377	6.75487e-05	4.17038	vulnerable
MAP2K1	3.08231e-05	0.0514855	0.0549595	0.0164146	6.8475e-05	4.16447	vulnerable
CTTN	3.17917e-05	0.0487518	0.0516513	0.0159331	7.03712e-05	4.15261	vulnerable
RGS4	3.29179e-05	0.0671252	0.0688678	0.0241876	7.27763e-05	4.13801	vulnerable
UBE4B	3.49765e-05	0.0238063	0.0338526	-0.000850057	7.72346e-05	4.11219	vulnerable
SYBU	3.64001e-05	0.0710976	0.0712159	0.0273464	7.9993e-05	4.09695	vulnerable
OTUD7A	3.80223e-05	0.077883	0.078496	0.0294728	8.34581e-05	4.07853	vulnerable
PBX1	3.98634e-05	0.0894279	0.0892451	0.0347284	8.70826e-05	4.06007	vulnerable
PAPSS1	4.0495e-05	0.0507077	0.0517662	0.0185296	8.8357e-05	4.05376	vulnerable
SCN2A	4.10022e-05	0.0563639	0.0646236	0.0135133	8.93576e-05	4.04887	vulnerable
ADGRL3	4.11878e-05	0.0802029	0.0798767	0.0313081	8.96555e-05	4.04742	vulnerable
C16orf52	4.33579e-05	0.0525828	0.053727	0.0191682	9.40446e-05	4.02667	vulnerable
HCN1	4.42642e-05	0.0938499	0.0929773	0.0371263	9.57839e-05	4.01871	vulnerable
SCN8A	4.76681e-05	0.0813843	0.0811593	0.0316634	0.000102786	3.98807	vulnerable
PRKCG	5.21358e-05	0.0346798	0.0427592	0.00531722	0.000112156	3.95018	vulnerable
HDAC4	5.5854e-05	0.0490892	0.0499056	0.0181465	0.000119734	3.92178	vulnerable
CHL1	5.59397e-05	0.0769443	0.0784817	0.0281858	0.000119778	3.92162	vulnerable
RBM26	5.64508e-05	0.0569192	0.0581169	0.0207899	0.000120731	3.91818	vulnerable
ZMYND8	5.67412e-05	0.07622	0.0766055	0.0290578	0.000121211	3.91646	vulnerable
SLC39A10	6.86485e-05	0.0611916	0.0625542	0.0222754	0.000145799	3.83625	vulnerable
NISCH	7.42187e-05	0.0625739	0.0638368	0.022909	0.000157447	3.80287	vulnerable
CAMK2G	7.65944e-05	0.0462142	0.0504778	0.0135888	0.000162112	3.79019	vulnerable
CCDC57	7.7034e-05	0.0519238	0.0539881	0.0179935	0.000162854	3.7882	vulnerable
FUT8	7.93391e-05	0.0493079	0.0534441	0.0149112	0.000167534	3.7759	vulnerable
ZSWIM6	8.26089e-05	0.0750263	0.0781914	0.0258172	0.000174038	3.75936	vulnerable
PLEC	8.27989e-05	0.0579987	0.0604256	0.0199777	0.000174238	3.75886	vulnerable
SLIT2	8.82082e-05	0.00240424	0.0249887	-0.0216558	0.000185197	3.73237	vulnerable
CEP126	9.19594e-05	0.0461741	0.0490903	0.0149206	0.000192852	3.71478	vulnerable
MDGA2	9.86707e-05	0.075973	0.0785752	0.0267457	0.00020622	3.68567	vulnerable
RASAL2	0.000100424	0.0798393	0.0809207	0.0297601	0.000209646	3.67851	vulnerable
CACNB2	0.000104031	0.0289643	0.0490347	-0.00888171	0.000216929	3.66368	vulnerable
NR3C1	0.000107118	0.0584344	0.0603963	0.0206109	0.000223112	3.65148	vulnerable
ST7	0.000109459	0.0163801	0.0297542	-0.00704653	0.00022773	3.64258	vulnerable
ST8SIA3	0.0001129	0.055712	0.0571896	0.0200436	0.000234622	3.62963	vulnerable
KLHL29	0.000117808	0.0527903	0.0554729	0.01771	0.000243994	3.61262	vulnerable
KCNB2	0.000120748	0.0824845	0.0855302	0.0288176	0.000249518	3.6029	vulnerable
BCL11A	0.000125174	0.0691765	0.0705592	0.0253399	0.000258373	3.58775	vulnerable
MAP1B	0.000131984	0.0777465	0.078708	0.0290715	0.000271819	3.56572	vulnerable
CERS4	0.000151508	0.0444747	0.0488255	0.0128295	0.000310982	3.50726	vulnerable
ZNF721	0.000152083	0.0450154	0.0496521	0.0127525	0.000311812	3.50611	vulnerable
CATSPER2	0.000182827	0.0370837	0.0433127	0.00809624	0.000373179	3.42808	vulnerable
ARMC9	0.000189053	0.0450922	0.048442	0.014069	0.000385457	3.41402	vulnerable
ATXN7L1	0.000206997	0.0505974	0.0531353	0.0170076	0.000421576	3.37512	vulnerable
TBC1D32	0.000210631	0.0447555	0.0480964	0.0139479	0.0004285	3.36805	vulnerable
EVI5	0.000217927	0.0393467	0.044467	0.0100791	0.000442363	3.35422	vulnerable
SIK2	0.000219755	0.0586811	0.0643084	0.0170408	0.000445581	3.35107	vulnerable
HTR1E	0.000220686	0.0330738	0.0410735	0.0047765	0.000446974	3.34972	vulnerable
NEDD4L	0.000230408	0.0769126	0.0798083	0.0268152	0.000465637	3.33195	vulnerable
ZNF91	0.000233927	0.021932	0.0346473	-0.00424303	0.00047171	3.32633	vulnerable
CYP46A1	0.000237664	0.0377078	0.0460984	0.0061758	0.000478508	3.32011	vulnerable
UNC79	0.00024365	0.0501413	0.0615269	0.00798368	0.000489166	3.31054	vulnerable
SGCD	0.000248722	0.0779006	0.0806233	0.0273698	0.000498259	3.30254	vulnerable
CACNA1B	0.000253448	0.0625844	0.0671372	0.0196231	0.000506619	3.29532	vulnerable
GAREM1	0.000273474	0.0529081	0.0552082	0.018138	0.000545462	3.26324	vulnerable
ZFAND3	0.000276962	0.038855	0.0487325	0.00513195	0.000550623	3.25915	vulnerable
PDZRN4	0.000281652	0.0343481	0.0444867	0.00312991	0.000558737	3.25279	vulnerable
ARHGEF25	0.000282053	0.0400254	0.045433	0.010054	0.000558929	3.25264	vulnerable
CAMK2B	0.000303875	0.0718575	0.0742966	0.0253191	0.000599582	3.22215	vulnerable
ZNF804B	0.00030582	0.0736335	0.0778709	0.0242069	0.000602771	3.21985	vulnerable
PDE2A	0.000313868	0.0577536	0.0601291	0.0199345	0.00061797	3.20903	vulnerable
CACNA1A	0.000320446	0.0733229	0.0754836	0.0261635	0.000629571	3.20096	vulnerable
CLIP1	0.000320164	0.0562746	0.0596049	0.0184082	0.000629571	3.20096	vulnerable
GCC2	0.000341796	0.0291906	0.0387647	0.00170213	0.000668651	3.1748	vulnerable
FAM135B	0.000418831	0.0578393	0.0627794	0.0174028	0.000817069	3.08774	vulnerable
PDE3B	0.000418998	0.0124349	0.0253491	-0.00811072	0.000817069	3.08774	vulnerable
UGGT2	0.000486822	0.0387263	0.0465941	0.00709195	0.000943315	3.02534	vulnerable
DNM1	0.000517512	0.0641071	0.0677913	0.0210801	0.000999616	3.00017	vulnerable
CAP2	0.000520031	0.0678055	0.0715547	0.0224437	0.00100342	2.99852	vulnerable
OXR1	0.000535549	0.0664421	0.0729436	0.0191647	0.0010312	2.98666	vulnerable
DENND4A	0.000537825	0.0483657	0.0553769	0.0116722	0.0010345	2.98527	vulnerable
MPRIP	0.000545438	0.0602815	0.0638367	0.0197312	0.00104804	2.97962	vulnerable
CIT	0.000585343	0.0681664	0.0715912	0.0229075	0.0011194	2.95102	vulnerable
LYNX1	0.000585624	0.0439087	0.0468265	0.0140439	0.0011194	2.95102	vulnerable
DZIP3	0.000622909	0.0452763	0.049734	0.0130323	0.00118942	2.92466	vulnerable
BDP1	0.000623821	0.056359	0.0593751	0.0187551	0.00118993	2.92448	vulnerable
PARP8	0.000627576	0.0433361	0.0475517	0.012525	0.00119461	2.92277	vulnerable
AGAP2	0.000697732	0.0456236	0.0500789	0.0131688	0.00131722	2.88034	vulnerable
LRP1B	0.000710475	0.0837878	0.0882793	0.0278753	0.0013399	2.87293	vulnerable
SCN3B	0.000722927	0.0133197	0.0317053	-0.0132403	0.00136198	2.86583	vulnerable
CDH2	0.000769881	0.0606973	0.0641259	0.0200184	0.00144451	2.84028	vulnerable
KIAA0319	0.000796845	0.0399488	0.0446862	0.0106945	0.00148901	2.8271	vulnerable
RAB11FIP3	0.00082102	0.0491317	0.0571787	0.0109323	0.00153107	2.81501	vulnerable
ZNF609	0.000824811	0.0493822	0.0549735	0.0134848	0.00153658	2.81345	vulnerable
ICA1	0.000918158	0.0377115	0.0436528	0.00862647	0.00170528	2.7682	vulnerable
CSGALNACT1	0.000937248	0.00208665	0.0170134	-0.0141207	0.00173722	2.76014	vulnerable
GMDS	0.000948031	0.0321966	0.0391028	0.00553113	0.00175544	2.75561	vulnerable
PDXDC1	0.000956967	0.00414388	0.0263348	-0.0205901	0.0017702	2.75198	vulnerable
FAM153A	0.000972939	0.0189403	0.0287639	-0.00250711	0.00179612	2.74566	vulnerable
MPPED1	0.000997383	0.0090728	0.0252911	-0.0127135	0.00183939	2.73533	vulnerable
ATG7	0.00102292	0.0463585	0.0525338	0.0117328	0.00187894	2.72609	vulnerable
DYNLL1	0.0010425	0.0295757	0.037668	0.00333259	0.00191107	2.71872	vulnerable
RFWD2	0.00105505	0.0512257	0.0563782	0.0146357	0.00193022	2.71439	vulnerable
MIR99AHG	0.00106444	0.0632761	0.0715095	0.0162097	0.00194353	2.71141	vulnerable
SMYD3	0.00111358	0.0705514	0.0748015	0.0230034	0.00202922	2.69267	vulnerable
MTA3	0.00116581	0.0478198	0.0526866	0.0136058	0.00211598	2.67449	vulnerable
LINC00632	0.00120692	0.05585	0.0632687	0.0141559	0.00218843	2.65987	vulnerable
LINC00937	0.00121116	0.030847	0.0390246	0.00373845	0.00219395	2.65877	vulnerable
KCNB1	0.0012345	0.0526571	0.0592252	0.013773	0.00223184	2.65134	vulnerable
SNED1	0.00129282	0.0470554	0.0524184	0.0128143	0.00233266	2.63215	vulnerable
RABGAP1	0.00133646	0.0405982	0.0462063	0.0100748	0.00240667	2.61858	vulnerable
ATL1	0.00135823	0.0531615	0.0572028	0.0164947	0.00244348	2.61199	vulnerable
AGTPBP1	0.00138333	0.00425572	0.0214905	-0.0155908	0.00248376	2.60489	vulnerable
ADD2	0.0014502	0.0302716	0.0385127	0.00345265	0.00259621	2.58566	vulnerable
SORCS3	0.00148896	0.0493835	0.0579121	0.010548	0.00265413	2.57608	vulnerable
CACNB4	0.00158678	0.0156621	0.0376103	-0.015898	0.00281328	2.55079	vulnerable
PPP1R9A	0.00169676	0.0543074	0.0593795	0.0159066	0.00299668	2.52336	vulnerable
ACTR2	0.00170734	0.0173247	0.0280272	-0.00401009	0.00301246	2.52108	vulnerable
GPM6A	0.00177988	0.0528166	0.0574203	0.015799	0.00313444	2.50384	vulnerable
VPS13D	0.00184331	0.0534	0.0581456	0.0158826	0.00324302	2.48905	vulnerable
PCSK7	0.00206877	0.0418347	0.0467484	0.0112468	0.00362924	2.44018	vulnerable
SLC44A1	0.00220156	0.0403882	0.0470666	0.00892342	0.00384748	2.41482	vulnerable
PCNXL2	0.00220813	0.0455224	0.0541967	0.00891066	0.00385529	2.41394	vulnerable
PRDM2	0.00223716	0.0217555	0.0311572	-0.000997682	0.00389151	2.40988	vulnerable
DMXL2	0.00228872	0.0376982	0.0428739	0.00938689	0.00397708	2.40044	vulnerable
TACC1	0.00240268	0.0447042	0.0492701	0.012703	0.00416328	2.38056	vulnerable
MAP2K5	0.00249491	0.0358549	0.0440434	0.00566207	0.00431494	2.36503	vulnerable
HIVEP2	0.00254523	0.026246	0.0377653	-0.00138059	0.00439369	2.35717	vulnerable
BRSK2	0.0027582	0.0552475	0.0606333	0.015956	0.00475239	2.32309	vulnerable
IGF1R	0.00279839	0.0559966	0.0606655	0.0169623	0.00481711	2.31721	vulnerable
PPHLN1	0.00293898	0.0313767	0.0372874	0.00620996	0.0050355	2.29796	vulnerable
TOLLIP	0.00293881	0.0491342	0.0536077	0.0145067	0.0050355	2.29796	vulnerable
C11orf49	0.0030648	0.034033	0.0425251	0.00465462	0.00524129	2.28056	vulnerable
CHSY3	0.00313973	0.0559885	0.0657574	0.0118592	0.00535944	2.27088	vulnerable
NFASC	0.00321968	0.0353306	0.0417251	0.00725352	0.00548062	2.26117	vulnerable
ELL2	0.00335484	0.0303407	0.0372286	0.00483252	0.00570012	2.24412	vulnerable
TMEM178A	0.00340804	0.044936	0.0500416	0.012253	0.00578516	2.23768	vulnerable
TECPR2	0.00346116	0.0313968	0.0381448	0.0053803	0.00586448	2.23177	vulnerable
PALM	0.00354641	0.0417789	0.046916	0.0110019	0.00599785	2.222	vulnerable
CBWD5	0.00357228	0.0202494	0.0289305	-0.000858839	0.0060306	2.21964	vulnerable
VTI1A	0.00371025	0.0403271	0.0482095	0.00769571	0.0062519	2.20399	vulnerable
SNAP25-AS1	0.00379738	0.0196285	0.0284495	-0.00123864	0.00637499	2.19552	vulnerable
SIPA1L1	0.00392574	0.0607322	0.0691007	0.015092	0.00656675	2.18265	vulnerable
PDE4B	0.00395088	0.0459411	0.0549809	0.00870695	0.00659678	2.18067	vulnerable
TTC14	0.0039644	0.033949	0.044033	0.00303019	0.00660734	2.17997	vulnerable
ZBTB16	0.00396162	0.000231724	0.0200753	-0.0197541	0.00660734	2.17997	vulnerable
ZDHHC21	0.00398229	0.0237563	0.0325495	0.000383736	0.00663112	2.17841	vulnerable
MPHOSPH8	0.00404618	0.0538487	0.0627777	0.0118725	0.0067285	2.17208	vulnerable
NEURL1	0.00414168	0.0403717	0.0458783	0.0100887	0.00687781	2.16255	vulnerable
PKP4	0.00419864	0.0544143	0.0600118	0.0154225	0.00695981	2.1574	vulnerable
STMN1	0.00446119	0.00278427	0.021322	-0.0174621	0.00735515	2.13341	vulnerable
PRKCZ	0.00448442	0.0175995	0.0285895	-0.00419141	0.00738019	2.13193	vulnerable
FNIP2	0.00463584	0.0439924	0.0497401	0.0112463	0.00762256	2.1179	vulnerable
LMTK2	0.00494825	0.0134275	0.023849	-0.00523452	0.00812169	2.09035	vulnerable
WDR60	0.00504115	0.0447578	0.0510406	0.011007	0.00825938	2.08305	vulnerable
AKAP8L	0.00507281	0.0461823	0.0512773	0.0127449	0.00830383	2.08072	vulnerable
PHACTR3	0.00510132	0.0311298	0.0363893	0.00676576	0.00834307	2.07867	vulnerable
ZNF638	0.00528184	0.0372806	0.046777	0.00490485	0.00862293	2.06435	vulnerable
TAF1D	0.00533418	0.0246712	0.0386728	-0.00447121	0.00870064	2.06045	vulnerable
CXXC5	0.0055232	0.0276116	0.0395868	-0.00130894	0.00899297	2.0461	vulnerable
RGL1	0.00584499	0.0519587	0.0587877	0.0132423	0.00950848	2.02189	vulnerable
XKR6	0.00608445	0.0141012	0.0350353	-0.0154869	0.0098805	2.00522	vulnerable
MLLT10	0.00615071	0.0361768	0.0449731	0.00517861	0.00995287	2.00205	vulnerable
RAP1GAP	0.00629261	0.0453358	0.0540437	0.00880501	0.0101646	1.99291	vulnerable
CTDSPL	0.00653697	0.0315384	0.0402527	0.00346882	0.0105038	1.97865	vulnerable
ANKRD30BL	0.00656309	0.0203774	0.0393037	-0.0110546	0.0105365	1.9773	vulnerable
RAPGEFL1	0.00659979	0.0379668	0.0425487	0.0100845	0.0105677	1.97602	vulnerable
DCLK1	0.00709593	0.0529117	0.0597309	0.0136203	0.0113523	1.94492	vulnerable
ASAP1	0.00710847	0.0574535	0.064803	0.0148444	0.0113624	1.94453	vulnerable
NSMF	0.00730323	0.0484146	0.0564	0.0107169	0.011613	1.93505	vulnerable
GATAD2B	0.0075557	0.0084976	0.0226839	-0.0109038	0.0119833	1.92142	vulnerable
JPH4	0.00759262	0.0293372	0.0436642	-0.00299419	0.0120315	1.91968	vulnerable
NCOA7	0.00792198	0.0243407	0.0343374	-0.000594058	0.012521	1.90236	vulnerable
SMAP1	0.00798186	0.0249622	0.0350336	-0.000428648	0.0126048	1.89947	vulnerable
TTLL7	0.00839338	0.0512804	0.0577675	0.0133223	0.0132205	1.87875	vulnerable
UBR5	0.00881194	0.0195872	0.0286376	-0.00148396	0.0138204	1.85948	vulnerable
SYN2	0.00885007	0.0379805	0.0534601	-0.000807964	0.0138684	1.85797	vulnerable
PIBF1	0.00901516	0.00326012	0.0183378	-0.0138183	0.014091	1.85106	vulnerable
ZMYM2	0.00901808	0.00791208	0.0221241	-0.0111556	0.014091	1.85106	vulnerable
UVRAG	0.00920292	0.0140098	0.0251689	-0.00574724	0.01436	1.84285	vulnerable
PHF21A	0.0093583	0.00427248	0.0181203	-0.0121974	0.0145731	1.83645	vulnerable
PPP2R2B	0.0110174	0.0529603	0.0636847	0.00973387	0.0170176	1.7691	vulnerable
LINC00882	0.0118468	0.0115133	0.0267183	-0.0107574	0.0182527	1.73867	vulnerable
CLASP1	0.0121519	0.0253927	0.0410316	-0.0058298	0.0187069	1.728	vulnerable
BSN	0.0122217	0.0149405	0.0276786	-0.00696663	0.0187829	1.72624	vulnerable
AEBP2	0.0123428	0.0524152	0.062431	0.0102319	0.0189374	1.72268	vulnerable
NR2F1-AS1	0.0125894	0.0281647	0.0393336	-0.000289027	0.0192834	1.71482	vulnerable
NFAT5	0.0129129	0.0325003	0.0463955	-0.00134049	0.0197296	1.70488	vulnerable
APBA2	0.0132445	0.0397536	0.0513947	0.00371545	0.0202122	1.69439	vulnerable
SVIL-AS1	0.0132508	0.0227224	0.0310305	0.000469473	0.0202122	1.69439	vulnerable
MBP	0.0137948	0.00881136	0.0221964	-0.00998127	0.0209723	1.67835	vulnerable
PGBD5	0.0140382	0.0156737	0.0293103	-0.00758188	0.0212788	1.67205	vulnerable
MAPK1	0.014683	0.0541027	0.0642025	0.0107998	0.0221938	1.65377	vulnerable
CCSER2	0.0148689	0.0333529	0.0404771	0.00575983	0.0224564	1.64866	vulnerable
ODF2L	0.015245	0.00636745	0.0169771	-0.00814992	0.0230054	1.63817	vulnerable
CHD5	0.0163719	0.0494764	0.0585145	0.0100744	0.0246048	1.60898	vulnerable
RGS7	0.0165112	0.0479029	0.0571335	0.00927394	0.0247736	1.60601	vulnerable
STXBP1	0.0180943	0.0167091	0.0386001	-0.0154364	0.0269068	1.57014	vulnerable
LENG8	0.0187931	0.0385719	0.0461435	0.00732849	0.0278558	1.55509	vulnerable
CRTC1	0.0192793	0.0302441	0.0360466	0.00588056	0.0285073	1.54504	vulnerable
DTNA	0.0196147	0.0302928	0.0471375	-0.00514268	0.0289799	1.5379	vulnerable
SNX32	0.020241	0.0171336	0.0277889	-0.00403674	0.0298332	1.5253	vulnerable
TARBP1	0.0216569	0.0237185	0.0395075	-0.00662668	0.0317415	1.49837	vulnerable
TTC39C	0.0226262	0.0339284	0.038728	0.00830677	0.033004	1.48143	vulnerable
NUTM2B-AS1	0.0227572	0.000180122	0.0146379	-0.0143882	0.0331688	1.47927	vulnerable
CREG2	0.0228652	0.026736	0.0363073	0.000756722	0.0332998	1.47756	vulnerable
VPS53	0.0234007	0.0222901	0.0381927	-0.00729209	0.0339717	1.46888	vulnerable
NPIPA1	0.0243592	0.024097	0.0346586	-0.00125298	0.0351961	1.45351	vulnerable
SSX2IP	0.0251127	0.029615	0.0354973	0.00555778	0.0362146	1.44112	vulnerable
LRRTM3	0.0258036	0.0498922	0.0615113	0.00765395	0.0370498	1.43121	vulnerable
DPP7	0.0260976	0.0402256	0.0484279	0.0073366	0.0373549	1.42765	vulnerable
PTPN4	0.0268155	0.0283388	0.0372533	0.00203258	0.0383227	1.41654	vulnerable
RYR3	0.0284551	0.0147394	0.0306564	-0.0102233	0.0405082	1.39246	vulnerable
SRPK2	0.0284787	0.0325943	0.0459432	-0.000757932	0.0405105	1.39243	vulnerable
ARL17B	0.0308916	0.0216081	0.0376684	-0.00771322	0.0437393	1.35913	vulnerable
TIAM2	0.0319529	0.0303886	0.0408824	0.00124525	0.0451723	1.34513	vulnerable
SNPH	0.0320519	0.0279764	0.035445	0.0033385	0.0452773	1.34412	vulnerable
USP9Y	0.0322582	0.0014547	0.0178464	-0.0158298	0.0455337	1.34167	vulnerable
LARP1B	0.0324362	0.0134785	0.0274888	-0.00880367	0.0457498	1.33961	vulnerable
ABI2	0.0327834	0.00075908	0.0187511	-0.0176988	0.0461686	1.33565	vulnerable
WDR7	0.0328814	0.0267563	0.0385382	-0.00144604	0.0462356	1.33502	vulnerable
ARHGEF12	0.0329653	0.030992	0.0408231	0.00214092	0.046318	1.33425	vulnerable
PDS5A	0.033954	0.0270032	0.0361371	0.00129726	0.0475978	1.32241	vulnerable
VPS8	0.0341164	0.0173908	0.0253342	-0.00122535	0.047789	1.32067	vulnerable
CERS6	0.0344161	0.00787764	0.0301396	-0.0192189	0.048172	1.3172	vulnerable
ZBTB18	0.0350691	0.0342656	0.0426653	0.00483694	0.0490486	1.30937	vulnerable
UBR2	0.0335707	-0.0283417	-0.00450118	-0.0347888	0.0470966	-1.32701	resistant
NAPB	0.0332692	-0.00984454	0.0138505	-0.027498	0.0467092	-1.3306	resistant
CNNM2	0.0328311	-0.0308122	-0.00521593	-0.0374989	0.0462002	-1.33536	resistant
MTCH1	0.0327035	-0.0318492	-0.00555298	-0.0385994	0.0460913	-1.33638	resistant
FGF12	0.031768	-0.0258991	0.0065564	-0.0424601	0.0449455	-1.34731	resistant
TTC3	0.0303335	-0.0446139	-0.00572955	-0.0561184	0.0429823	-1.36671	resistant
EPB41L1	0.0297979	-0.0350822	-0.0063952	-0.042239	0.0422559	-1.37411	resistant
OLA1	0.0292371	-0.026098	-0.00488534	-0.0312942	0.0414927	-1.38203	resistant
PPP1R13B	0.0289603	-0.0369908	-0.00696078	-0.0443194	0.0411317	-1.38582	resistant
RBM39	0.0285146	-0.0331023	-0.00638309	-0.0395065	0.0405301	-1.39222	resistant
MAP2	0.0276035	-0.0426804	-0.00778229	-0.0513852	0.0393264	-1.40532	resistant
GSK3B	0.0273504	-0.0326754	-0.00400493	-0.0412928	0.0389961	-1.40898	resistant
TRAPPC9	0.0271788	-0.0330459	-0.00605454	-0.0397568	0.0387816	-1.41137	resistant
PHF20L1	0.0271313	-0.02338	-0.00187147	-0.0305401	0.038744	-1.4118	resistant
ACYP2	0.026207	-0.0200346	0.00594448	-0.0337183	0.0374824	-1.42617	resistant
VWA8	0.0260577	-0.0312099	-0.0055709	-0.0376952	0.0373269	-1.42798	resistant
YLPM1	0.0259645	-0.0187693	0.00153363	-0.0275534	0.0372226	-1.42919	resistant
CCDC85B	0.0259415	-0.0355812	-0.0050774	-0.0442486	0.0372186	-1.42924	resistant
CHCHD3	0.0257665	-0.0205497	0.00307111	-0.031559	0.0370254	-1.4315	resistant
DOCK3	0.0257266	-0.0395373	-0.00591783	-0.0488925	0.036997	-1.43183	resistant
PPP2R5E	0.0255412	-0.0333158	-0.00675188	-0.0394336	0.0367592	-1.43463	resistant
KIF3A	0.0251679	-0.0348692	-0.00434472	-0.0439942	0.0362505	-1.44069	resistant
NFIC	0.0251233	-0.0153801	0.00410434	-0.0254256	0.0362146	-1.44112	resistant
RAB2A	0.0249642	-0.0379292	-0.00703116	-0.0455499	0.036042	-1.44319	resistant
PPM1H	0.0243522	-0.030309	-0.00574054	-0.0362766	0.0351961	-1.45351	resistant
REEP1	0.0242427	-0.032488	-0.0066016	-0.0384363	0.0350832	-1.4549	resistant
MAPK8IP3	0.0235739	-0.00941967	0.0177391	-0.0307976	0.0341422	-1.46671	resistant
ABR	0.0235527	-0.04195	-0.00504962	-0.0531054	0.0341384	-1.46676	resistant
PIP4K2B	0.0234564	-0.0321624	-0.00569989	-0.0388867	0.0340257	-1.46819	resistant
HMGCR	0.023109	-0.0280181	-0.00400551	-0.0348358	0.0335794	-1.47393	resistant
KIF9-AS1	0.0231121	-0.0276666	-0.00194306	-0.036411	0.0335794	-1.47393	resistant
KCNQ3	0.0229215	-0.0133299	0.0205395	-0.0390187	0.0333552	-1.47684	resistant
PKNOX2	0.0224241	-0.0328224	-0.0059161	-0.0395854	0.0327353	-1.48498	resistant
CD99L2	0.0220952	-0.0242234	-0.00333341	-0.0302474	0.0322807	-1.49106	resistant
PCSK2	0.0220652	-0.0216427	0.00943541	-0.0394385	0.0322627	-1.4913	resistant
SCN1A	0.0220489	-0.015183	0.0111171	-0.0321652	0.0322627	-1.4913	resistant
FTH1	0.0218902	-0.00318768	0.0187719	-0.023191	0.0320579	-1.49407	resistant
RNF157	0.021403	-0.0269538	-0.00430125	-0.0330646	0.0313945	-1.50315	resistant
CSRNP3	0.0213042	-0.0513062	-0.00957317	-0.0615524	0.0312745	-1.50481	resistant
GATS	0.0206765	-0.0322233	-0.00679713	-0.0378739	0.030393	-1.51723	resistant
USP33	0.0206871	-0.00166132	0.0157588	-0.0180619	0.030393	-1.51723	resistant
PHF14	0.0204168	-0.0328127	-0.00303191	-0.0424561	0.030044	-1.52224	resistant
PDE4A	0.020326	-0.028567	-0.00391169	-0.0356906	0.0299343	-1.52383	resistant
HERC4	0.0199231	-0.00336664	0.014913	-0.0195802	0.0293882	-1.53183	resistant
ABCB1	0.0197037	-0.0376583	-0.00549765	-0.0467078	0.0290879	-1.53629	resistant
AIG1	0.0190045	-0.0402234	-0.00823086	-0.0475306	0.0281237	-1.55093	resistant
BPTF	0.0189091	-0.0434881	-0.00841356	-0.0518737	0.0280051	-1.55276	resistant
TOM1L2	0.0184782	-0.0355991	-0.00774053	-0.0416102	0.0274111	-1.56207	resistant
KIF1B	0.0183259	-0.0300444	0.00467997	-0.0463303	0.0272071	-1.56532	resistant
GBF1	0.0181834	-0.027083	-0.00432356	-0.0332215	0.0270175	-1.56835	resistant
DENND5B	0.0178421	-0.0468989	-0.0103794	-0.0546364	0.0265534	-1.57588	resistant
KAT6B	0.0176059	-0.0345475	-0.00762257	-0.0402705	0.0262231	-1.58132	resistant
ANKRD28	0.0175803	-0.0283904	-0.0053646	-0.0339928	0.0262062	-1.5816	resistant
SUZ12	0.0175402	-0.0167105	0.00255391	-0.0257197	0.0261676	-1.58224	resistant
HP1BP3	0.0174446	-0.0345309	-0.0064536	-0.0414164	0.0260462	-1.58425	resistant
SRGAP3	0.0172123	-0.0241941	0.00656087	-0.0401011	0.0257203	-1.58972	resistant
ENO2	0.0171236	-0.051731	-0.00900736	-0.062707	0.0256086	-1.59161	resistant
FBXL17	0.0169846	-0.0518377	-0.0100531	-0.0618092	0.0254214	-1.5948	resistant
LINC00599	0.0169416	-0.0214184	0.0107237	-0.0404159	0.0253778	-1.59555	resistant
EXOC4	0.0169233	-0.0150081	0.0128429	-0.0336486	0.0253711	-1.59566	resistant
RAB11FIP4	0.0164657	-0.043379	-0.00986406	-0.050272	0.0247256	-1.60685	resistant
AKAP11	0.0160843	-0.0377365	-0.00862859	-0.0436853	0.0241924	-1.61632	resistant
PCM1	0.0156688	-0.0373837	-0.00736078	-0.044464	0.0235868	-1.62733	resistant
SRRM4	0.0156073	-0.0489702	-0.00872052	-0.0591665	0.0235134	-1.62868	resistant
DHX30	0.0155083	-0.0313699	-0.00722818	-0.0362597	0.0233835	-1.63109	resistant
TBCA	0.0146626	-0.0309908	-0.00964021	-0.0333221	0.0221813	-1.65401	resistant
SUMO3	0.0143922	-0.033514	-0.00745056	-0.0390096	0.0217901	-1.66174	resistant
JUND	0.0140429	-0.056228	-0.0118886	-0.06606	0.0212788	-1.67205	resistant
PAN3	0.0140423	-0.0305138	-0.00666028	-0.0356408	0.0212788	-1.67205	resistant
PDS5B	0.0139621	-0.0149649	0.00872397	-0.0294697	0.021209	-1.67348	resistant
RALGAPA1	0.0137817	-0.0301654	-0.00123988	-0.0405783	0.0209697	-1.67841	resistant
RHEB	0.0133394	-0.0276596	-0.00452289	-0.0338214	0.0203135	-1.69222	resistant
MAP4K3	0.013306	-0.0409018	-0.0109044	-0.0457975	0.0202795	-1.69294	resistant
C16orf45	0.0127662	-0.00425013	0.0153635	-0.0212554	0.0195216	-1.70948	resistant
TTBK2	0.012734	-0.0381938	-0.00509005	-0.0478577	0.0194886	-1.71022	resistant
ARHGAP35	0.0124561	-0.0312071	-0.00625097	-0.0370112	0.0190952	-1.71908	resistant
FRAS1	0.012239	-0.00516367	0.0129334	-0.0200918	0.0187937	-1.72599	resistant
BIRC6	0.0122006	-0.0469519	-0.00895454	-0.0561347	0.0187663	-1.72662	resistant
KCTD16	0.0111516	-0.0576527	-0.00989327	-0.0700303	0.017196	-1.76457	resistant
WBSCR17	0.0110477	-0.061678	-0.0137395	-0.0717643	0.0170501	-1.76827	resistant
MAN1A2	0.0101784	-0.0308533	-0.00109642	-0.0416753	0.0157349	-1.80314	resistant
SENP6	0.0101516	-0.0372807	-0.0092462	-0.0424358	0.0157067	-1.80391	resistant
WDR82	0.0100401	-0.0446572	-0.011074	-0.050834	0.0155473	-1.80835	resistant
SENP5	0.00982925	-0.0308363	-0.00595872	-0.0367895	0.0152337	-1.8172	resistant
SLC4A8	0.00964793	-0.0293469	-0.00554691	-0.0351366	0.0149653	-1.82491	resistant
WHSC1L1	0.00955087	-0.0234579	0.00669881	-0.0392183	0.0148273	-1.82894	resistant
INADL	0.009465	-0.0539298	-0.0127096	-0.062053	0.0147064	-1.83249	resistant
BCAS3	0.00939366	-0.0264043	0.00777287	-0.044377	0.0146079	-1.83541	resistant
ENOX1	0.00936329	-0.0528247	-0.0078288	-0.0654018	0.0145731	-1.83645	resistant
KDM5B	0.00934672	-0.0024447	0.0148117	-0.0182008	0.014572	-1.83648	resistant
TPT1	0.00902284	-0.025441	-0.00371239	-0.0315563	0.014091	-1.85106	resistant
DOPEY1	0.00898285	-0.0273295	-0.0036155	-0.0342713	0.0140644	-1.85188	resistant
STX1B	0.00876058	-0.0396744	-0.0086311	-0.0463693	0.0137516	-1.86165	resistant
2024-09-03	0.00875267	-0.0329607	-0.00861601	-0.0370772	0.013751	-1.86167	resistant
PEA15	0.00845524	-0.0304456	-0.00328938	-0.0389171	0.0132951	-1.87631	resistant
CPEB3	0.00844141	-0.0533089	-0.0134657	-0.0604362	0.0132847	-1.87665	resistant
BSG	0.00836329	-0.0573876	-0.0137344	-0.0658218	0.0131844	-1.87994	resistant
ZYG11B	0.00801557	-0.038783	-0.0106998	-0.0430649	0.0126471	-1.89801	resistant
GARNL3	0.0078499	-0.0365399	-0.00675544	-0.0438996	0.0124177	-1.90596	resistant
PITPNM2	0.00783746	-0.0351059	-0.00946239	-0.0392047	0.0124087	-1.90627	resistant
PPP2R4	0.0074886	-0.0377731	-0.00999026	-0.0423743	0.0118872	-1.92492	resistant
TFDP2	0.00731496	-0.0188418	0.00769383	-0.0338142	0.0116216	-1.93473	resistant
ANKRD36	0.00729943	-0.0396181	-0.00712954	-0.0477927	0.011613	-1.93505	resistant
NUTM2A-AS1	0.00727799	-0.000652949	0.0161713	-0.0170765	0.011593	-1.9358	resistant
VAPA	0.00726026	-0.0337977	-0.00907371	-0.0377799	0.0115748	-1.93649	resistant
DGKG	0.00720935	-0.0101619	0.0114182	-0.0255056	0.0115036	-1.93917	resistant
DTNB	0.00712163	-0.0513208	-0.0137635	-0.0573823	0.0113735	-1.9441	resistant
TMEM63B	0.00658116	-0.0485475	-0.0128686	-0.0544325	0.0105471	-1.97687	resistant
PURA	0.00657518	-0.0327476	-0.00635375	-0.039044	0.0105467	-1.97688	resistant
STPG2	0.00650263	-0.040537	-0.0104315	-0.0457647	0.0104578	-1.98056	resistant
MARK1	0.00646556	-0.0383678	-0.00935399	-0.0438351	0.0104073	-1.98266	resistant
RAB11A	0.0064534	-0.0287624	-0.00275104	-0.0371221	0.0103968	-1.9831	resistant
HTT	0.00631086	-0.00570877	0.0125303	-0.0204444	0.0101761	-1.99242	resistant
ZNF148	0.00630786	-0.0163694	0.00438788	-0.0270807	0.0101761	-1.99242	resistant
DGCR2	0.00616264	-0.0420231	-0.0111316	-0.0471247	0.00996339	-2.00159	resistant
ADGRB1	0.00613969	-0.0188274	0.00662629	-0.0327266	0.00994381	-2.00245	resistant
CLU	0.00611973	-0.0486255	-0.00673964	-0.0606696	0.00992024	-2.00348	resistant
KIF21A	0.006107	-0.0483359	-0.0130773	-0.0539304	0.00990836	-2.004	resistant
ZEB1	0.00589338	-0.0334943	-0.00401826	-0.0424147	0.0095787	-2.01869	resistant
LRRC37A3	0.00539183	-0.0441615	-0.0120023	-0.0492185	0.00878686	-2.05617	resistant
TSPYL1	0.00523759	-0.0600297	-0.0121915	-0.0710274	0.0085583	-2.06761	resistant
CSMD2	0.00501181	-0.0478151	-0.0129236	-0.0533622	0.00821865	-2.0852	resistant
NBAS	0.0048933	-0.00119389	0.016072	-0.0177271	0.00803868	-2.09481	resistant
GPR155	0.00446705	-0.0360228	-0.0103125	-0.0396257	0.00735819	-2.13323	resistant
RB1CC1	0.0044045	-0.0316785	-0.00562263	-0.0382931	0.00726822	-2.13857	resistant
PDXK	0.00433429	-0.0333715	-0.00692338	-0.0393393	0.0071588	-2.14516	resistant
YWHAE	0.00427495	-0.0489077	-0.0139837	-0.0538168	0.00706714	-2.15076	resistant
NTM	0.00426075	-0.0603962	-0.0108001	-0.0729268	0.00705002	-2.15181	resistant
REPS1	0.00423168	-0.0344516	-0.010035	-0.0377251	0.00700824	-2.15439	resistant
HSD17B12	0.00419336	-0.0258736	0.00619323	-0.0420617	0.00695734	-2.15756	resistant
ATXN2	0.0040481	-0.0459155	-0.01335	-0.0503024	0.0067285	-2.17208	resistant
UQCRH	0.00394872	-0.0361445	-0.0095989	-0.040508	0.00659678	-2.18067	resistant
FAM127A	0.00390819	-0.0369936	-0.0108723	-0.0404117	0.00654337	-2.1842	resistant
ACIN1	0.00388934	-0.0296998	-0.00534035	-0.0358323	0.00651775	-2.1859	resistant
BICD1	0.00380067	-0.0394005	-0.00456903	-0.0500517	0.00637499	-2.19552	resistant
JAKMIP2	0.00377991	-0.00342984	0.0200754	-0.0248301	0.00635177	-2.19711	resistant
IQSEC3	0.00376339	-0.0354551	-0.00864453	-0.0405067	0.00633046	-2.19856	resistant
SDC3	0.00376378	-0.0320371	-0.00669724	-0.0377156	0.00633046	-2.19856	resistant
KIF5C	0.00363807	-0.0567408	-0.0156261	-0.0630333	0.0061359	-2.21212	resistant
MED13L	0.00357235	-0.0270375	0.00430663	-0.0417886	0.0060306	-2.21964	resistant
MTDH	0.00347089	-0.0208913	0.000430472	-0.029392	0.00587554	-2.23095	resistant
TTN-AS1	0.00344782	-0.0420474	-0.0136124	-0.0446777	0.00584728	-2.23305	resistant
CSNK1E	0.00326887	-0.0481011	-0.0130418	-0.0536404	0.0055592	-2.25499	resistant
NGFRAP1	0.00319538	-0.0353398	-0.00899321	-0.0399981	0.00544431	-2.26406	resistant
CSMD3	0.00319233	-0.0582857	-0.0137431	-0.0670581	0.00544417	-2.26407	resistant
YPEL3	0.00309099	-0.0483351	-0.0132781	-0.0537286	0.00528116	-2.27727	resistant
EPC1	0.00301697	-0.0361155	-0.0105454	-0.0395213	0.00516431	-2.28699	resistant
LRRFIP1	0.00289841	-0.053852	-0.0152859	-0.0593688	0.00497528	-2.30318	resistant
DSCAML1	0.00286614	-0.0455486	-0.011659	-0.0514848	0.0049245	-2.30764	resistant
ABCA5	0.00280955	-0.0466454	-0.0131278	-0.0515365	0.00483179	-2.31589	resistant
LONP2	0.00268772	-0.0212154	0.000961998	-0.0303728	0.00463531	-2.33392	resistant
CELF5	0.00252241	-0.0203862	0.0116494	-0.0399107	0.0043584	-2.36067	resistant
PTPRO	0.00246454	-0.0638181	-0.0173654	-0.0711053	0.00426644	-2.36993	resistant
NCS1	0.00238449	-0.0477524	-0.0120494	-0.0541494	0.00413566	-2.38345	resistant
CTTNBP2	0.00233315	-0.0369353	-0.0111699	-0.0400333	0.00405046	-2.3925	resistant
MORF4L2	0.00223735	-0.0429214	-0.0126506	-0.046851	0.00389151	-2.40988	resistant
ARHGEF4	0.00222529	-0.0399222	-0.0107456	-0.0445983	0.00387788	-2.41141	resistant
CTBP1	0.00222327	-0.0368635	-0.00892017	-0.0421835	0.00387788	-2.41141	resistant
PAFAH1B1	0.00211815	-0.0509754	-0.0141908	-0.0564761	0.00370525	-2.43118	resistant
CPLX2	0.0021099	-0.037766	-0.00620566	-0.0461492	0.00369434	-2.43246	resistant
GTF3C1	0.00210117	-0.0426002	-0.0133528	-0.0457036	0.00368256	-2.43385	resistant
LYST	0.00198671	-0.0234146	-0.000736906	-0.0317226	0.00348863	-2.45735	resistant
NEK1	0.00186233	-0.038791	-0.0123742	-0.0414015	0.00327334	-2.48501	resistant
SUSD4	0.0017793	-0.0477842	-0.0154075	-0.0508355	0.00313444	-2.50384	resistant
CKB	0.00166408	-0.0694258	-0.0215598	-0.0746848	0.0029418	-2.53139	resistant
NDRG4	0.00163835	-0.0662543	-0.0200836	-0.0717644	0.00289911	-2.53773	resistant
FBXO44	0.00161255	-0.0423368	-0.0119939	-0.0466974	0.0028562	-2.54421	resistant
CDC42	0.0015746	-0.040934	-0.0143074	-0.0424392	0.00279439	-2.55371	resistant
PAK3	0.00155069	-0.0639952	-0.0210625	-0.0676536	0.00275461	-2.55994	resistant
HIVEP3	0.00154685	-0.0498227	-0.0101586	-0.0589103	0.00275045	-2.5606	resistant
PUM2	0.00149165	-0.0231399	0.000241289	-0.0323199	0.00265487	-2.57596	resistant
SYP	0.00148978	-0.0662071	-0.0189871	-0.0727955	0.00265413	-2.57608	resistant
ITFG1	0.00148172	-0.0618547	-0.0161764	-0.0695723	0.0026449	-2.57759	resistant
ARFGEF3	0.0014617	-0.0574117	-0.0174666	-0.0621229	0.00261416	-2.58267	resistant
SMG6	0.00146307	-0.0331829	-0.0104364	-0.0355648	0.00261416	-2.58267	resistant
NUDCD3	0.0014063	-0.0381395	-0.0111367	-0.0417359	0.00252008	-2.59859	resistant
AKAP6	0.00139365	-0.0626606	-0.0164127	-0.0704533	0.00249985	-2.60209	resistant
BEX1	0.00136449	-0.0404608	-0.0125496	-0.043541	0.00245234	-2.61042	resistant
GLTSCR1L	0.00132823	-0.0423443	-0.01255	-0.0461516	0.0023942	-2.62084	resistant
SPAG9	0.00129016	-0.0407267	-0.0131467	-0.0433124	0.00233016	-2.63261	resistant
SLC2A13	0.00121364	-0.0689149	-0.0206696	-0.0748668	0.00219628	-2.65831	resistant
RFX7	0.00116561	-0.0451808	-0.0141392	-0.0484947	0.00211598	-2.67449	resistant
SCLT1	0.00115334	-0.0381815	-0.0126947	-0.0402361	0.0020975	-2.6783	resistant
SLC9A6	0.00114035	-0.0540294	-0.017201	-0.0576996	0.00207593	-2.68279	resistant
OSBPL1A	0.00110582	-0.0531668	-0.0174281	-0.0562768	0.00201708	-2.69528	resistant
APBB1	0.00105978	-0.055579	-0.0174732	-0.0595757	0.00193695	-2.71288	resistant
LRRFIP2	0.00105257	-0.013393	0.00867364	-0.0272403	0.00192761	-2.71498	resistant
SOBP	0.00103837	-0.0584222	-0.0180894	-0.062901	0.00190541	-2.72001	resistant
FER	0.00101361	-0.00517527	0.0176899	-0.0248644	0.00186538	-2.72923	resistant
MICU2	0.00101453	-0.0420189	-0.0137859	-0.0444648	0.00186538	-2.72923	resistant
UBC	0.00100855	-0.0430101	-0.0119544	-0.0476703	0.00185812	-2.73093	resistant
EXOC6B	0.000962818	-0.065698	-0.020724	-0.0703528	0.00177923	-2.74977	resistant
NR3C2	0.000931912	-0.0534919	-0.0170792	-0.0570764	0.00172908	-2.76219	resistant
PLPPR4	0.00084365	-0.0409869	-0.0150611	-0.0417587	0.00156849	-2.80452	resistant
CEP170	0.000835195	-0.0403049	-0.0136844	-0.0421901	0.00155434	-2.80845	resistant
ARHGDIG	0.00080598	-0.0395186	-0.0128949	-0.0418895	0.00150455	-2.82259	resistant
TTTY14	0.000795361	-0.0672668	-0.021729	-0.0715227	0.00148776	-2.82747	resistant
ABHD2	0.000790158	-0.0462457	-0.0170256	-0.0470846	0.00147953	-2.82988	resistant
CAMK2N1	0.000781315	-0.0804417	-0.0264192	-0.0850967	0.00146447	-2.83432	resistant
NKTR	0.00076887	-0.0605424	-0.0201561	-0.0637734	0.00144409	-2.84041	resistant
PKM	0.000736125	-0.0744693	-0.0244677	-0.0787686	0.00138401	-2.85886	resistant
AVL9	0.00072873	-0.0305092	-0.00802439	-0.0342704	0.00137151	-2.8628	resistant
HCG17	0.000679404	-0.0469968	-0.0165236	-0.0486278	0.00128394	-2.89146	resistant
HNRNPDL	0.000675414	-0.0492431	-0.0143915	-0.053874	0.00127772	-2.89357	resistant
TRIM44	0.000672299	-0.00326236	0.0128333	-0.0173559	0.00127314	-2.89513	resistant
MTUS2	0.000658774	-0.0419565	-0.00201093	-0.0561531	0.00124881	-2.9035	resistant
ASTN1	0.000650702	-0.0539741	-0.0183181	-0.0565059	0.00123479	-2.90841	resistant
TNRC6B	0.000641987	-0.0731081	-0.0240582	-0.077291	0.00121951	-2.91381	resistant
RSF1	0.000633695	-0.0431734	-0.0142456	-0.0456055	0.00120501	-2.91901	resistant
ZFYVE9	0.000626813	-0.0504554	-0.017421	-0.0525251	0.00119439	-2.92285	resistant
PPIA	0.000574446	-0.0644349	-0.0222219	-0.0671038	0.00110032	-2.95848	resistant
SYT11	0.000556639	-0.0478093	-0.0165796	-0.0496981	0.00106733	-2.9717	resistant
OSBPL6	0.000550864	-0.0461429	-0.008083	-0.0558846	0.00105736	-2.97578	resistant
TRIO	0.000533465	-0.0713522	-0.0256625	-0.0732527	0.00102827	-2.98789	resistant
GABRB1	0.000496234	-0.0655775	-0.0197022	-0.0712074	0.000959524	-3.01794	resistant
RNF24	0.000493504	-0.0470561	-0.0159513	-0.0492823	0.000955253	-3.01988	resistant
TCF20	0.000484566	-0.0436741	-0.0147868	-0.0457583	0.000939934	-3.0269	resistant
LMTK3	0.000478822	-0.0349528	-0.00904969	-0.0394052	0.000929776	-3.03162	resistant
APLP1	0.000463891	-0.0605955	-0.0173904	-0.0666128	0.000901738	-3.04492	resistant
ARID5B	0.000457531	-0.0474406	-0.0151581	-0.0506086	0.000890318	-3.05045	resistant
PEBP1	0.000453509	-0.0659249	-0.0205727	-0.0708187	0.000883428	-3.05383	resistant
DNM1L	0.000371468	-0.0425359	-0.0133936	-0.0455736	0.000725925	-3.13911	resistant
NLGN4X	0.000340511	-0.0535876	-0.0192039	-0.0550843	0.000666849	-3.17597	resistant
FBXO11	0.000327735	-0.0571185	-0.0195645	-0.0596186	0.000642515	-3.19212	resistant
SIMC1	0.000322704	-0.0498519	-0.0181965	-0.0509129	0.000633328	-3.19837	resistant
DST	0.000296916	-0.0752628	-0.0262458	-0.0780906	0.00058648	-3.23175	resistant
UBE2H	0.000295118	-0.0455987	-0.0164886	-0.0467246	0.000583558	-3.23392	resistant
ALDOA	0.000285416	-0.0636377	-0.0225865	-0.0656341	0.000564981	-3.24797	resistant
VOPP1	0.000277899	-0.0409253	-0.0138562	-0.0428784	0.000551888	-3.25815	resistant
PTPRG	0.000275356	-0.0687703	-0.0198848	-0.0754511	0.000548024	-3.2612	resistant
DDX5	0.000274407	-0.00661068	0.0109081	-0.0200725	0.000546728	-3.26223	resistant
MAP1LC3A	0.000265473	-0.052513	-0.0181151	-0.0546835	0.00053008	-3.27566	resistant
CACNG2	0.000251777	-0.046448	-0.016631	-0.0477596	0.000503829	-3.29772	resistant
NALCN	0.000244863	-0.0581801	-0.0171395	-0.0635152	0.000491064	-3.30886	resistant
UBL3	0.000238117	-0.045164	-0.0163006	-0.04631	0.000478581	-3.32004	resistant
GALNT18	0.00023782	-0.0599575	-0.0211724	-0.0619463	0.000478508	-3.32011	resistant
TAOK3	0.000232282	-0.0545118	-0.0191236	-0.0564459	0.000468908	-3.32891	resistant
LRP4	0.000226576	-0.00328987	0.027927	-0.0324877	0.000458398	-3.33876	resistant
PWAR6	0.0002134	-0.0681703	-0.0243839	-0.0701202	0.000433654	-3.36286	resistant
SFPQ	0.000176849	-0.0489694	-0.0177939	-0.0500922	0.000361378	-3.44204	resistant
CASC4	0.000162478	-0.0563804	-0.0187514	-0.0594085	0.000332383	-3.47836	resistant
CUX1	0.000158817	-0.0414086	-0.0081826	-0.0492219	0.000325256	-3.48777	resistant
RNF130	0.000146719	-0.0616461	-0.0222646	-0.063195	0.000301489	-3.52073	resistant
SUB1	0.000139855	-0.0448493	-0.0176379	-0.0445365	0.000287707	-3.54105	resistant
ITM2B	0.000130302	-0.0569166	-0.0200081	-0.058895	0.000268657	-3.5708	resistant
LINGO2	0.00011885	-5.20311e-05	0.0318327	-0.0319048	0.000245874	-3.60929	resistant
FAM69A	0.000114627	-0.0321877	-0.00502344	-0.0395982	0.000237672	-3.62402	resistant
NBEA	0.000113944	-0.0785117	-0.028881	-0.0799593	0.000236524	-3.62612	resistant
RASA1	9.81982e-05	-0.0443237	-0.0161402	-0.0453055	0.000205466	-3.68726	resistant
SCAMP1	9.44052e-05	-0.0460805	-0.0177329	-0.0461483	0.000197755	-3.70387	resistant
PYGB	8.50687e-05	-0.0535422	-0.0192024	-0.0550229	0.00017881	-3.74761	resistant
EEF1A2	7.97263e-05	-0.0604064	-0.0202061	-0.063535	0.000168158	-3.77428	resistant
SPTAN1	7.54171e-05	-0.0774435	-0.0291549	-0.0782047	0.000159804	-3.79641	resistant
EPHA6	6.86016e-05	-0.0914337	-0.0332242	-0.0935298	0.000145799	-3.83625	resistant
FAF1	6.30136e-05	-0.00370165	0.0223959	-0.0275275	0.000134141	-3.87244	resistant
ZMYM3	6.13279e-05	-0.0478594	-0.0187952	-0.047552	0.000130705	-3.88371	resistant
KIAA2022	6.10551e-05	-0.0554323	-0.0214566	-0.0553889	0.000130274	-3.88514	resistant
ROBO2	5.48689e-05	-0.0472419	0.00771982	-0.0732109	0.00011776	-3.929	resistant
PUM1	5.32204e-05	-0.0615611	-0.0241293	-0.0612125	0.000114355	-3.94174	resistant
TUBB	5.13043e-05	-0.0464778	-0.0178544	-0.0465775	0.000110497	-3.95665	resistant
LSAMP	4.68112e-05	-0.0634717	-0.013434	-0.0745564	0.000101057	-3.99543	resistant
SH3PXD2A	4.66025e-05	-0.050044	-0.0193204	-0.0500554	0.000100725	-3.99686	resistant
DIP2B	4.37285e-05	-0.0512267	-0.0200665	-0.0509488	9.47366e-05	-4.02348	resistant
CTSB	4.30538e-05	-0.0456955	-0.0182302	-0.0451172	9.34955e-05	-4.02921	resistant
CDK5R1	4.18676e-05	-0.0579713	-0.0202232	-0.0601422	9.10273e-05	-4.04083	resistant
PARK2	3.93477e-05	-0.0820667	-0.0311842	-0.0825844	8.60584e-05	-4.06521	resistant
PAFAH1B2	3.8892e-05	-0.0522085	-0.0210772	-0.0512991	8.51633e-05	-4.06975	resistant
ZMYND11	3.85284e-05	-0.0477859	-0.0173537	-0.0488915	8.44679e-05	-4.07331	resistant
DNAJB2	3.63185e-05	-0.0625998	-0.0249047	-0.061877	7.99095e-05	-4.0974	resistant
KCTD8	3.58652e-05	-0.0288578	-0.000759968	-0.0392455	7.90069e-05	-4.10234	resistant
SREBF2	3.52549e-05	-0.0544993	-0.0210294	-0.0545226	7.77557e-05	-4.10927	resistant
CSDE1	3.15769e-05	-0.0498252	-0.0194188	-0.0496537	6.99802e-05	-4.15502	resistant
PTPRA	3.14477e-05	-0.048213	-0.0119799	-0.0548575	6.97782e-05	-4.15628	resistant
CAMSAP2	3.07916e-05	-0.0746591	-0.0301853	-0.0733142	6.8475e-05	-4.16447	resistant
RORA	2.92117e-05	-0.0982964	-0.0370119	-0.0992558	6.5211e-05	-4.18568	resistant
GABRG3	2.84939e-05	-0.0856682	-0.0310602	-0.0877012	6.36862e-05	-4.19595	resistant
TMEM30A	2.78728e-05	-0.0538103	-0.0218714	-0.0527255	6.23739e-05	-4.205	resistant
LINC00461	2.77521e-05	-0.0741687	-0.029504	-0.0733157	6.21797e-05	-4.20635	resistant
SEMA6B	2.75693e-05	-0.0544424	-0.0216013	-0.053872	6.18456e-05	-4.20869	resistant
TTYH3	2.67467e-05	-0.0408894	-0.0119146	-0.0447701	6.00736e-05	-4.22132	resistant
GLG1	2.62382e-05	-0.0734362	-0.0293781	-0.0724261	5.90761e-05	-4.22859	resistant
GABBR2	2.14171e-05	-0.0647053	-0.019811	-0.0698895	4.85189e-05	-4.31409	resistant
GNB1	2.0947e-05	-0.0360964	-0.00506911	-0.0449711	4.75715e-05	-4.32265	resistant
VPS13C	2.08928e-05	-0.0573665	-0.0230051	-0.0565218	4.75072e-05	-4.32324	resistant
FAM171B	1.95134e-05	-0.0642321	-0.0269779	-0.0620668	4.45362e-05	-4.35129	resistant
CASK	1.94084e-05	-0.050053	-0.0213745	-0.0480137	4.4407e-05	-4.35255	resistant
LMBRD1	1.81686e-05	-0.0488223	-0.0195884	-0.0480936	4.16222e-05	-4.38068	resistant
UBA6-AS1	1.8046e-05	-0.0569338	-0.0221797	-0.0567473	4.14447e-05	-4.38253	resistant
SYNGR1	1.75804e-05	-0.0275174	-0.000213894	-0.0379334	4.0426e-05	-4.39334	resistant
MACF1	1.53722e-05	-0.0868166	-0.0334817	-0.0868717	3.54372e-05	-4.45054	resistant
KIAA1328	1.43875e-05	-0.0533871	-0.0219921	-0.0520181	3.32088e-05	-4.47875	resistant
ZNF280D	1.38351e-05	-0.0528872	-0.0201767	-0.0531405	3.19741e-05	-4.4952	resistant
PSIP1	1.37949e-05	-0.0526824	-0.0217467	-0.0512866	3.19213e-05	-4.49592	resistant
LRRC4B	1.23982e-05	-0.0574979	-0.0217916	-0.0579174	2.87619e-05	-4.54118	resistant
SETBP1	1.1902e-05	-0.0748327	-0.0289715	-0.0747687	2.76459e-05	-4.55837	resistant
DLGAP4	1.1121e-05	-0.0678918	-0.0260898	-0.0680282	2.58973e-05	-4.58675	resistant
LUC7L3	1.07797e-05	-0.0901534	-0.0360649	-0.0889143	2.51343e-05	-4.59973	resistant
OSBP2	1.02581e-05	-0.0790365	-0.0314885	-0.0780794	2.39791e-05	-4.62017	resistant
STMN3	1.01628e-05	-0.0640799	-0.0267474	-0.0620862	2.38171e-05	-4.62311	resistant
AP001347.6	9.50969e-06	-0.0518337	-0.0188335	-0.0530233	2.23721e-05	-4.65029	resistant
CBX6	7.90047e-06	-0.0616672	-0.0257487	-0.0597402	1.87063e-05	-4.72801	resistant
LHFPL4	7.48649e-06	-0.0547282	-0.0227338	-0.0531356	1.7749e-05	-4.75083	resistant
ELAVL3	7.425e-06	-0.0811754	-0.0336639	-0.0788692	1.7626e-05	-4.75385	resistant
KLF12	7.40323e-06	-0.0363831	-0.00728209	-0.0431555	1.75971e-05	-4.75456	resistant
GNB2	6.87071e-06	-0.0511395	-0.0202821	-0.0506124	1.64163e-05	-4.78472	resistant
ARID1B	6.7148e-06	-0.0861175	-0.035484	-0.0839002	1.60647e-05	-4.79413	resistant
C1orf21	6.50889e-06	-0.0470114	-0.0181293	-0.0470423	1.55924e-05	-4.80709	resistant
MAPRE3	6.28569e-06	-0.0726105	-0.0302165	-0.0704431	1.50774e-05	-4.82167	resistant
CELF4	6.14107e-06	-0.0645839	-0.0147762	-0.0747561	1.47498e-05	-4.83121	resistant
CADM3	6.10431e-06	-0.0792527	-0.0331889	-0.0766786	1.47138e-05	-4.83228	resistant
INSR	6.11806e-06	-0.0629674	-0.0257475	-0.0615438	1.47138e-05	-4.83228	resistant
TNRC6A	5.90013e-06	-0.0847407	-0.0349245	-0.0825511	1.42457e-05	-4.84632	resistant
DDX24	5.65395e-06	-0.0692281	-0.0283863	-0.0675843	1.36693e-05	-4.86425	resistant
OAT	5.44142e-06	-0.0451538	-0.0170902	-0.0455062	1.31728e-05	-4.88032	resistant
APBB2	4.73191e-06	-0.0570493	-0.0240281	-0.0550591	1.14704e-05	-4.94042	resistant
EIF4A2	4.4004e-06	-0.0871503	-0.035691	-0.0851249	1.06809e-05	-4.97139	resistant
PRPF19	4.27592e-06	-0.0518557	-0.0218428	-0.0500445	1.03925e-05	-4.98328	resistant
PTPRN	4.12442e-06	-0.0749671	-0.0302792	-0.0736473	1.00376e-05	-4.99837	resistant
RUNX1T1	4.07471e-06	-0.0781922	-0.0306281	-0.0777693	9.92973e-06	-5.00306	resistant
RASGRF2	4.05413e-06	-0.0736936	-0.0303824	-0.0717786	9.89272e-06	-5.00468	resistant
RAB3A	3.72872e-06	-0.0507824	-0.020316	-0.0500834	9.12292e-06	-5.03987	resistant
GRID1	3.371e-06	-0.0736416	-0.0314251	-0.0706638	8.25873e-06	-5.08309	resistant
CSNK1A1	3.26691e-06	-0.0685462	-0.0291353	-0.0658899	8.02514e-06	-5.09555	resistant
HPCAL1	3.0679e-06	-0.0506895	-0.0180764	-0.0521941	7.55649e-06	-5.12168	resistant
ANKRD36C	3.05197e-06	-0.0762522	-0.0324396	-0.0732685	7.52738e-06	-5.12336	resistant
TENM2	2.77838e-06	-0.0611261	-0.0141306	-0.0706081	6.87105e-06	-5.16298	resistant
GPC5	2.58623e-06	-0.0337233	0.000393259	-0.0471437	6.42184e-06	-5.19234	resistant
SLC30A10	2.15947e-06	-0.0885785	-0.0367085	-0.0860873	5.37669e-06	-5.26948	resistant
SLC25A12	1.7647e-06	-0.0834083	-0.0351301	-0.0804984	4.4121e-06	-5.35535	resistant
DDX17	1.73407e-06	-0.0920899	-0.0404389	-0.0872248	4.34703e-06	-5.36181	resistant
SPPL3	1.65865e-06	-0.0715865	-0.0311166	-0.0681234	4.16364e-06	-5.38053	resistant
SEC62	1.53677e-06	-0.0734348	-0.0318766	-0.0699257	3.86299e-06	-5.41308	resistant
NFIA	1.52991e-06	-0.0368076	-0.0107949	-0.0402313	3.851e-06	-5.41443	resistant
PCDH15	1.39318e-06	-0.0736246	-0.0305243	-0.0715411	3.5262e-06	-5.45269	resistant
CIRBP	1.29678e-06	-0.078008	-0.0334676	-0.0746745	3.29128e-06	-5.48263	resistant
LIMCH1	1.20823e-06	-0.0937828	-0.0378982	-0.0921123	3.07077e-06	-5.51275	resistant
TMBIM6	1.19303e-06	-0.071581	-0.0316532	-0.0675791	3.03636e-06	-5.51765	resistant
CACNA1D	9.89547e-07	-0.0650716	-0.0245815	-0.0656269	2.52548e-06	-5.59766	resistant
BIN1	9.09605e-07	-0.0824297	-0.0359808	-0.0782911	2.32469e-06	-5.63364	resistant
DAPK1	8.23203e-07	-0.0731757	-0.0329651	-0.068478	2.10975e-06	-5.67577	resistant
ABHD12	7.49954e-07	-0.0592383	-0.0270163	-0.0551054	1.93554e-06	-5.7132	resistant
ACTG1	7.30588e-07	-0.0764951	-0.0330377	-0.0730071	1.89354e-06	-5.72272	resistant
NMNAT2	7.24208e-07	-0.0926865	-0.0400325	-0.0884583	1.87966e-06	-5.72592	resistant
LINC01322	7.17532e-07	-0.0644671	-0.0269955	-0.0623749	1.8669e-06	-5.72888	resistant
HNRNPA2B1	6.9663e-07	-0.0559506	-0.0241198	-0.0534443	1.81579e-06	-5.74093	resistant
URI1	6.56961e-07	-0.0641123	-0.0280798	-0.0607988	1.71727e-06	-5.76516	resistant
NTRK3	6.05235e-07	-0.0964927	-0.0393248	-0.0944425	1.58432e-06	-5.80016	resistant
TNPO2	5.93327e-07	-0.0681379	-0.0306291	-0.06383	1.55536e-06	-5.80817	resistant
TPST1	5.63446e-07	-0.0706441	-0.0306616	-0.067272	1.47915e-06	-5.82999	resistant
GDI1	5.49647e-07	-0.103688	-0.0444441	-0.0992979	1.44499e-06	-5.84014	resistant
PRRC2B	4.119e-07	-0.0694562	-0.0322047	-0.064082	1.09225e-06	-5.96168	resistant
TMEM130	3.87324e-07	-0.0655458	-0.0294818	-0.061384	1.02857e-06	-5.98777	resistant
PRR16	3.4866e-07	-0.0414666	-0.0102278	-0.0472571	9.27234e-07	-6.03281	resistant
KMT2A	2.95505e-07	-0.0856905	-0.0382127	-0.0805795	7.87013e-07	-6.10402	resistant
CLASP2	2.9041e-07	-0.0957268	-0.0373611	-0.0953444	7.75695e-07	-6.11031	resistant
PHIP	2.77493e-07	-0.0721366	-0.0315121	-0.0684905	7.43356e-07	-6.1288	resistant
ATCAY	2.41449e-07	-0.0837285	-0.0375852	-0.0784871	6.48696e-07	-6.18796	resistant
KIRREL3	2.36409e-07	-0.0202683	0.0175581	-0.0456559	6.36086e-07	-6.19648	resistant
TMA7	2.00623e-07	-0.0491613	-0.0210792	-0.0470728	5.40591e-07	-6.26713	resistant
ANK3	1.91161e-07	-0.0910453	-0.0405341	-0.0856815	5.15853e-07	-6.28747	resistant
NF1	1.90608e-07	-0.0987919	-0.0441382	-0.0928164	5.1512e-07	-6.28809	resistant
PRKACB	1.88749e-07	-0.0984819	-0.0430898	-0.0934351	5.10846e-07	-6.29171	resistant
PTGDS	1.82823e-07	-0.0714241	-0.0301971	-0.0688177	4.95539e-07	-6.30492	resistant
CADM1	1.67112e-07	-0.103804	-0.0463951	-0.0975084	4.53624e-07	-6.3433	resistant
TRHDE	1.60087e-07	-0.0162006	0.00781999	-0.0302787	4.35198e-07	-6.36131	resistant
FRRS1L	1.58828e-07	-0.0802281	-0.0353895	-0.0758302	4.32417e-07	-6.3641	resistant
HNRNPK	1.55273e-07	-0.0710678	-0.0328303	-0.0656906	4.23367e-07	-6.37328	resistant
G3BP2	1.34842e-07	-0.0822465	-0.0376411	-0.0763767	3.69858e-07	-6.43196	resistant
MAPK8IP1	1.33585e-07	-0.0641478	-0.0276494	-0.0612783	3.66959e-07	-6.43538	resistant
PREPL	1.10791e-07	-0.111445	-0.0502222	-0.104274	3.05259e-07	-6.51533	resistant
NDFIP1	1.09999e-07	-0.105317	-0.0474571	-0.0985429	3.03532e-07	-6.5178	resistant
ARF1	1.08573e-07	-0.0821226	-0.0378478	-0.0759982	3.00046e-07	-6.52281	resistant
WSB1	1.03206e-07	-0.0793914	-0.0338724	-0.0761875	2.86078e-07	-6.54352	resistant
ZCCHC11	9.78569e-08	-0.0665546	-0.030057	-0.0622073	2.7166e-07	-6.56597	resistant
ENSA	9.15772e-08	-0.0823915	-0.0392585	-0.0749603	2.54999e-07	-6.59346	resistant
SYN1	8.96735e-08	-0.106569	-0.045931	-0.101806	2.50458e-07	-6.60127	resistant
PID1	6.47585e-08	-0.0739922	-0.0335609	-0.069014	1.82818e-07	-6.73798	resistant
PRKAR1A	6.32187e-08	-0.0656488	-0.0302514	-0.0607572	1.78746e-07	-6.74776	resistant
SYT14	6.27979e-08	-0.0790925	-0.0351486	-0.0744969	1.77831e-07	-6.74999	resistant
FGF14	5.76048e-08	-0.0893534	-0.0404541	-0.083416	1.63883e-07	-6.78546	resistant
TRPC1	5.6005e-08	-0.0603203	-0.0270065	-0.0566153	1.59579e-07	-6.79702	resistant
LY6H	5.54498e-08	-0.105105	-0.0480186	-0.0976879	1.58243e-07	-6.80068	resistant
CDK8	4.69992e-08	-0.0591393	-0.0274291	-0.0545553	1.34966e-07	-6.86977	resistant
KCND3	4.52151e-08	-0.0838233	-0.0352455	-0.0809584	1.30251e-07	-6.88522	resistant
PTPRS	4.27657e-08	-0.0975404	-0.0438672	-0.0913525	1.23388e-07	-6.90873	resistant
PSAP	3.61442e-08	-0.112092	-0.0501582	-0.105235	1.04778e-07	-6.97973	resistant
MYCBP2	3.56076e-08	-0.110854	-0.0503508	-0.103325	1.03386e-07	-6.98554	resistant
NAV1	3.50772e-08	-0.0799969	-0.0354202	-0.0754791	1.02007e-07	-6.99137	resistant
TMEM178B	2.76334e-08	-0.0992215	-0.0370029	-0.100547	8.06157e-08	-7.09358	resistant
ANKRD12	2.64222e-08	-0.0971814	-0.0439034	-0.0908186	7.73283e-08	-7.11166	resistant
ACSL3	2.61931e-08	-0.0646451	-0.029722	-0.0598952	7.678e-08	-7.11475	resistant
MORF4L1	2.26001e-08	-0.0893048	-0.0419078	-0.0818949	6.67813e-08	-7.17535	resistant
GABRA1	1.76149e-08	-0.103876	-0.0474257	-0.0965766	5.23033e-08	-7.28147	resistant
RALGPS1	1.66712e-08	-0.072982	-0.0339405	-0.067234	4.95812e-08	-7.30468	resistant
NLGN1	1.46091e-08	-0.109733	-0.0499162	-0.102206	4.38034e-08	-7.35849	resistant
FAM19A5	1.37939e-08	-0.0797551	-0.0374213	-0.0731427	4.14267e-08	-7.38272	resistant
AKAP9	1.32221e-08	-0.103675	-0.0484256	-0.0952984	3.97746e-08	-7.40039	resistant
MIB1	9.24002e-09	-0.112394	-0.0512075	-0.104604	2.81652e-08	-7.55029	resistant
RNF11	7.41629e-09	-0.0789915	-0.0369054	-0.0726001	2.27193e-08	-7.6436	resistant
RERE	6.30818e-09	-0.110036	-0.0509686	-0.101574	1.9357e-08	-7.71316	resistant
SCMH1	6.30631e-09	-0.0899953	-0.0420501	-0.0827099	1.9357e-08	-7.71316	resistant
BDNF-AS	5.55628e-09	-0.0368675	-0.0111076	-0.0400017	1.7107e-08	-7.76683	resistant
RBFOX2	4.14087e-09	-0.114805	-0.0540811	-0.105072	1.28136e-08	-7.89233	resistant
GUCY1B3	3.48957e-09	-0.0727368	-0.0335443	-0.0672904	1.08716e-08	-7.96371	resistant
SLC6A17	3.13739e-09	-0.107871	-0.0512307	-0.0983108	9.82443e-09	-8.00769	resistant
SSBP2	2.88024e-09	-0.0882115	-0.0430311	-0.079256	9.05008e-09	-8.04335	resistant
CYFIP2	2.58842e-09	-0.100008	-0.0480445	-0.0905963	8.1611e-09	-8.08825	resistant
MAGED1	2.10339e-09	-0.0659301	-0.0313876	-0.0600109	6.68929e-09	-8.17462	resistant
BLCAP	2.06079e-09	-0.0832605	-0.0397607	-0.0756629	6.56519e-09	-8.18275	resistant
CHD9	1.96466e-09	-0.110099	-0.052347	-0.100282	6.28077e-09	-8.20199	resistant
TNKS	1.84371e-09	-0.0951048	-0.0459006	-0.0859427	5.91469e-09	-8.22807	resistant
NCOA1	1.78159e-09	-0.114742	-0.0543492	-0.104716	5.74554e-09	-8.24067	resistant
RAB11B	1.44433e-09	-0.0620569	-0.0278425	-0.0581867	4.66611e-09	-8.33105	resistant
SCAMP5	1.31724e-09	-0.109934	-0.0527521	-0.0996489	4.27056e-09	-8.36952	resistant
CAPZB	1.06724e-09	-0.0866906	-0.0429347	-0.0772441	3.47849e-09	-8.45861	resistant
HDAC9	1.06299e-09	-0.121042	-0.058406	-0.109394	3.4708e-09	-8.45957	resistant
MAP4	1.03095e-09	-0.0980545	-0.0475777	-0.0883546	3.38425e-09	-8.47054	resistant
DIRAS1	8.48438e-10	-0.073299	-0.0323064	-0.0693077	2.80015e-09	-8.55282	resistant
MAP1A	7.45246e-10	-0.0920415	-0.0440163	-0.0835803	2.46846e-09	-8.60757	resistant
TSPAN7	6.18665e-10	-0.114653	-0.0545059	-0.104437	2.05661e-09	-8.68685	resistant
CD200	5.82067e-10	-0.0706569	-0.0343817	-0.0635696	1.94199e-09	-8.71175	resistant
DHFR	5.55449e-10	-0.121439	-0.0565847	-0.111765	1.85656e-09	-8.73129	resistant
FOXN3	5.42573e-10	-0.0814651	-0.0383982	-0.0745363	1.81683e-09	-8.74069	resistant
NFE2L1	5.24672e-10	-0.0675801	-0.0325391	-0.0611468	1.76332e-09	-8.75367	resistant
KLC1	5.09713e-10	-0.121945	-0.058827	-0.110224	1.71619e-09	-8.76544	resistant
ATN1	5.06443e-10	-0.079227	-0.0384401	-0.0713918	1.70831e-09	-8.76743	resistant
EFR3A	5.05827e-10	-0.0808512	-0.0388537	-0.0732299	1.70831e-09	-8.76743	resistant
SLCO3A1	3.99053e-10	-0.0872766	-0.0426079	-0.0783831	1.35353e-09	-8.86853	resistant
MEF2C-AS1	3.02505e-10	-0.0932043	-0.0457382	-0.0834704	1.03178e-09	-8.98641	resistant
AES	2.86349e-10	-0.0966635	-0.0473087	-0.0866953	9.78492e-10	-9.00944	resistant
KCND2	2.52997e-10	-0.120561	-0.0547259	-0.112408	8.67757e-10	-9.0616	resistant
TNIK	1.95927e-10	-0.0913657	-0.0409586	-0.0857012	6.77072e-10	-9.16937	resistant
FTL	1.95007e-10	-0.0808062	-0.0397559	-0.0722652	6.75165e-10	-9.17059	resistant
PLPPR2	1.89471e-10	-0.0834709	-0.038879	-0.0768363	6.58485e-10	-9.18145	resistant
FYN	1.80369e-10	-0.0882205	-0.0437508	-0.0785488	6.28042e-10	-9.20201	resistant
EEF2	1.65103e-10	-0.0680768	-0.0319103	-0.0624642	5.75978e-10	-9.23959	resistant
UHRF2	1.5026e-10	-0.0835008	-0.0373048	-0.0784519	5.26196e-10	-9.27885	resistant
FHOD3	1.20749e-10	-0.0648226	-0.0316924	-0.0581708	4.24471e-10	-9.37215	resistant
SH3KBP1	1.15902e-10	-0.0755731	-0.0373952	-0.0673714	4.08217e-10	-9.38911	resistant
GPX4	9.29145e-11	-0.074093	-0.0358019	-0.0669128	3.29783e-10	-9.48177	resistant
ZNF483	8.76915e-11	-0.079554	-0.0388854	-0.0713999	3.11849e-10	-9.50606	resistant
GABBR1	8.12991e-11	-0.0735898	-0.037009	-0.0650081	2.90241e-10	-9.53724	resistant
ATRX	6.8317e-11	-0.119122	-0.0588691	-0.106269	2.44847e-10	-9.6111	resistant
APBA1	6.72053e-11	-0.093213	-0.0463309	-0.0828897	2.41334e-10	-9.61738	resistant
SCD5	4.99296e-11	-0.102306	-0.0505787	-0.0912471	1.80712e-10	-9.74301	resistant
SMARCA2	3.89672e-11	-0.100745	-0.0492029	-0.0904588	1.41594e-10	-9.84896	resistant
KIAA1107	3.20596e-11	-0.0817134	-0.039782	-0.0734967	1.16725e-10	-9.93284	resistant
GTF2I	2.93577e-11	-0.12312	-0.0610604	-0.109621	1.07314e-10	-9.96935	resistant
2024-03-06	2.30211e-11	-0.0988735	-0.0496097	-0.087458	8.44874e-11	-10.0732	resistant
SIK3	2.29075e-11	-0.12986	-0.063722	-0.116302	8.42391e-11	-10.0745	resistant
TSPYL4	1.70064e-11	-0.0978136	-0.0486603	-0.0869382	6.31715e-11	-10.1995	resistant
DLGAP1	1.49208e-11	-0.101407	-0.0508879	-0.089692	5.56498e-11	-10.2545	resistant
CNTNAP3B	1.46489e-11	-0.0613802	-0.0279814	-0.0571096	5.48588e-11	-10.2608	resistant
CLSTN3	1.3102e-11	-0.141031	-0.0700371	-0.125474	4.91662e-11	-10.3083	resistant
INA	1.26242e-11	-0.0757744	-0.0372417	-0.0678039	4.74701e-11	-10.3236	resistant
ANKH	8.9581e-12	-0.103019	-0.0516758	-0.0911395	3.38233e-11	-10.4708	resistant
SIPA1L3	7.31112e-12	-0.0901667	-0.0443872	-0.0806103	2.77762e-11	-10.5563	resistant
PPM1E	6.27592e-12	-0.120775	-0.0604132	-0.107017	2.38928e-11	-10.6217	resistant
DCC	5.68347e-12	-0.152911	-0.0775717	-0.134409	2.16823e-11	-10.6639	resistant
ANKRD26	5.02264e-12	-0.104126	-0.0511747	-0.0931739	1.92011e-11	-10.7167	resistant
SLC35F1	5.02178e-12	-0.116873	-0.0564916	-0.105529	1.92011e-11	-10.7167	resistant
GRIA4	4.37254e-12	-0.0915623	-0.030036	-0.0968963	1.68918e-11	-10.7723	resistant
NAV2	3.93859e-12	-0.122993	-0.060675	-0.10983	1.52797e-11	-10.8159	resistant
NETO2	3.263e-12	-0.0739881	-0.0340632	-0.068506	1.27396e-11	-10.8948	resistant
CPLX1	3.07841e-12	-0.0828144	-0.0356204	-0.0791847	1.20445e-11	-10.9192	resistant
LINC01481	2.84698e-12	-0.102323	-0.044477	-0.0973724	1.11868e-11	-10.9513	resistant
PGAM1	2.60577e-12	-0.0776906	-0.0400399	-0.0676622	1.02609e-11	-10.9888	resistant
ZNF292	2.57265e-12	-0.106394	-0.0529362	-0.0945574	1.01523e-11	-10.9934	resistant
EIF1	2.51799e-12	-0.108888	-0.0549415	-0.0960091	9.958e-12	-11.0018	resistant
SBF2	2.36027e-12	-0.11435	-0.0577744	-0.100748	9.35443e-12	-11.029	resistant
B4GAT1	1.81651e-12	-0.0740868	-0.0372954	-0.0654108	7.2463e-12	-11.1399	resistant
VSTM2L	1.78217e-12	-0.0798196	-0.0381223	-0.0725311	7.12478e-12	-11.1472	resistant
SLC22A17	1.51504e-12	-0.115921	-0.0592401	-0.10146	6.08338e-12	-11.2159	resistant
NAALADL2	1.4537e-12	-0.0899166	-0.0452559	-0.079395	5.84988e-12	-11.2329	resistant
TUBB2A	1.43399e-12	-0.0878355	-0.0414679	-0.080298	5.78324e-12	-11.2378	resistant
KIF1A	9.98098e-13	-0.135493	-0.0698079	-0.118025	4.05201e-12	-11.3923	resistant
SLC23A2	6.50437e-13	-0.0857653	-0.0435745	-0.0753213	2.67014e-12	-11.5735	resistant
LRRC8B	5.77059e-13	-0.103097	-0.0528626	-0.0900608	2.37422e-12	-11.6245	resistant
PHYHIPL	5.37953e-13	-0.0829266	-0.0418813	-0.0730793	2.2183e-12	-11.654	resistant
HSP90AA1	5.3241e-13	-0.117237	-0.0587685	-0.103757	2.20039e-12	-11.6575	resistant
RIMBP2	4.11025e-13	-0.100437	-0.045151	-0.094084	1.70641e-12	-11.7679	resistant
KCNT2	3.93093e-13	-0.0636719	-0.0282076	-0.0600604	1.63566e-12	-11.7863	resistant
SLC12A5	3.67798e-13	-0.118157	-0.0604231	-0.103377	1.53389e-12	-11.8142	resistant
B4GALT6	3.53701e-13	-0.0781125	-0.0392462	-0.0690408	1.47845e-12	-11.8302	resistant
NUCKS1	2.88845e-13	-0.137109	-0.0707285	-0.119345	1.21011e-12	-11.9172	resistant
APP	2.80156e-13	-0.135926	-0.0687632	-0.11967	1.1764e-12	-11.9294	resistant
GALNT13	1.7071e-13	-0.0983335	-0.0490939	-0.0872253	7.23447e-13	-12.1406	resistant
DOCK9	1.69782e-13	-0.102249	-0.0529578	-0.0887896	7.21183e-13	-12.142	resistant
NTRK2	1.04903e-13	-0.138724	-0.0692796	-0.123033	4.47667e-13	-12.349	resistant
ARNT2	7.83548e-14	-0.149595	-0.0775754	-0.129807	3.35937e-13	-12.4737	resistant
PLD3	7.28897e-14	-0.143203	-0.0728018	-0.125719	3.13238e-13	-12.5041	resistant
SPIN1	5.55455e-14	-0.125043	-0.0653742	-0.107972	2.41531e-13	-12.617	resistant
KCNJ3	5.52757e-14	-0.116628	-0.0588029	-0.102878	2.40929e-13	-12.6181	resistant
LINC00657	5.44424e-14	-0.146385	-0.0760982	-0.126834	2.37861e-13	-12.6237	resistant
FNDC3A	3.15116e-14	-0.101532	-0.0501459	-0.090608	1.38004e-13	-12.8601	resistant
SARAF	2.54047e-14	-0.107511	-0.055742	-0.0932996	1.11793e-13	-12.9516	resistant
KIDINS220	2.40843e-14	-0.092872	-0.0465093	-0.0822386	1.06237e-13	-12.9737	resistant
PPP2CB	1.37341e-14	-0.105226	-0.0552168	-0.0906575	6.117e-14	-13.2135	resistant
FAIM2	1.06439e-14	-0.169862	-0.088462	-0.147016	4.77546e-14	-13.321	resistant
MYT1L	6.88381e-15	-0.141993	-0.0730975	-0.123746	3.09603e-14	-13.5092	resistant
EXT1	5.21661e-15	-0.124593	-0.0633406	-0.109383	2.36358e-14	-13.6264	resistant
OLFM2	4.86116e-15	-0.0933841	-0.0455232	-0.0839348	2.20967e-14	-13.6557	resistant
CNTN4	3.98722e-15	-0.178526	-0.0928192	-0.15467	1.82004e-14	-13.7399	resistant
AHI1	3.14464e-15	-0.150045	-0.077421	-0.130586	1.43901e-14	-13.8419	resistant
FAR2	3.02083e-15	-0.0769437	-0.0378866	-0.06878	1.38581e-14	-13.8583	resistant
CAMTA1	2.94788e-15	-0.16001	-0.0825608	-0.139261	1.35573e-14	-13.8678	resistant
MTRNR2L12	2.62198e-15	-0.121699	-0.0621747	-0.106536	1.20888e-14	-13.9176	resistant
PTMA	2.4245e-15	-0.121265	-0.0639049	-0.104203	1.12064e-14	-13.9505	resistant
GPHN	1.44595e-15	-0.13371	-0.0695003	-0.115861	6.70789e-15	-14.1734	resistant
DIP2C	1.4306e-15	-0.136727	-0.0726217	-0.116923	6.66283e-15	-14.1763	resistant
DNM3	8.0599e-16	-0.148273	-0.0774375	-0.128113	3.80204e-15	-14.42	resistant
EFR3B	7.30984e-16	-0.0996964	-0.0529508	-0.0852578	3.49311e-15	-14.4568	resistant
DAAM1	2.5239e-16	-0.131694	-0.0706252	-0.111941	1.21878e-15	-14.9141	resistant
PRNP	2.50945e-16	-0.175315	-0.0907744	-0.152264	1.215e-15	-14.9154	resistant
TRAF3IP2-AS1	1.89668e-16	-0.0955338	-0.0466448	-0.0857932	9.23184e-16	-15.0347	resistant
NCAM1	1.71791e-16	-0.155866	-0.0821129	-0.133964	8.40263e-16	-15.0756	resistant
SERINC1	1.61088e-16	-0.135388	-0.0712489	-0.116439	7.90367e-16	-15.1022	resistant
MTRNR2L8	1.13304e-16	-0.101611	-0.0259119	-0.114951	5.60412e-16	-15.2515	resistant
WWOX	9.53457e-17	-0.156842	-0.0829713	-0.134457	4.72863e-16	-15.3253	resistant
LARP1	3.24103e-17	-0.126879	-0.0684672	-0.107424	1.6429e-16	-15.7844	resistant
SHTN1	9.0744e-18	-0.0987678	-0.0528354	-0.0840858	4.62543e-17	-16.3348	resistant
SPAG16	3.48649e-18	-0.0918584	-0.045864	-0.0814787	1.78707e-17	-16.7479	resistant
GNAL	3.28354e-18	-0.102269	-0.0549267	-0.0868482	1.68776e-17	-16.7727	resistant
ENAH	1.6381e-18	-0.0947426	-0.0503398	-0.0810013	8.4913e-18	-17.071	resistant
SLC38A1	1.13467e-18	-0.0972861	-0.0498205	-0.0850466	5.93445e-18	-17.2266	resistant
USP22	9.51992e-19	-0.162478	-0.0880508	-0.137191	5.00546e-18	-17.3006	resistant
DYNLL2	6.89004e-19	-0.11174	-0.0577924	-0.0971116	3.64358e-18	-17.4385	resistant
MACROD2	5.01847e-19	-0.177046	-0.0957832	-0.149655	2.66153e-18	-17.5749	resistant
SHISA9	1.80084e-19	-0.158915	-0.0832282	-0.137075	9.60624e-19	-18.0174	resistant
PTPRJ	1.69536e-19	-0.0975233	-0.052276	-0.0829201	9.06991e-19	-18.0424	resistant
KIAA1217	1.67709e-19	-0.194791	-0.102935	-0.167102	8.99841e-19	-18.0458	resistant
FAM19A2	1.47041e-19	-0.175452	-0.0933689	-0.149859	7.91263e-19	-18.1017	resistant
ZSWIM5	6.81557e-20	-0.0966085	-0.0515296	-0.0823983	3.71115e-19	-18.4305	resistant
HSP90AB1	6.07167e-20	-0.178525	-0.0961363	-0.151352	3.32582e-19	-18.4781	resistant
PRKCA	2.94122e-20	-0.164041	-0.0855366	-0.141873	1.6355e-19	-18.7863	resistant
USP11	1.66763e-20	-0.132918	-0.0718941	-0.11237	9.35808e-20	-19.0288	resistant
INPP5F	7.56066e-21	-0.138208	-0.0752651	-0.116332	4.30864e-20	-19.3657	resistant
SEMA6D	5.77002e-21	-0.110841	-0.0582882	-0.0953695	3.29844e-20	-19.4817	resistant
BCOR	2.7064e-21	-0.175717	-0.0780629	-0.165532	1.5716e-20	-19.8037	resistant
PTPRE	2.20608e-21	-0.111224	-0.058987	-0.0952027	1.28513e-20	-19.8911	resistant
GABRB2	7.19044e-22	-0.160427	-0.0840364	-0.138362	4.24259e-21	-20.3724	resistant
SH3RF3	6.36302e-22	-0.116725	-0.0622724	-0.099543	3.77869e-21	-20.4227	resistant
PCGF5	6.13744e-22	-0.108363	-0.0589071	-0.0913155	3.65656e-21	-20.4369	resistant
PPP2R1A	5.60838e-22	-0.182545	-0.101012	-0.152049	3.35224e-21	-20.4747	resistant
FRMD5	3.38347e-22	-0.213343	-0.117782	-0.177974	2.02898e-21	-20.6927	resistant
APLP2	2.81307e-22	-0.144248	-0.080047	-0.119923	1.7023e-21	-20.769	resistant
CLIP3	8.80436e-23	-0.164088	-0.0920299	-0.135445	5.38533e-22	-21.2688	resistant
NRXN2	5.26698e-23	-0.172997	-0.0950101	-0.144815	3.24326e-22	-21.489	resistant
PLXNA4	4.44124e-23	-0.167379	-0.0909172	-0.14112	2.75822e-22	-21.5594	resistant
TERF2IP	1.32125e-23	-0.152448	-0.0849932	-0.126344	8.33157e-23	-22.0793	resistant
MYRIP	1.05434e-23	-0.181167	-0.099676	-0.151475	6.6714e-23	-22.1758	resistant
L3MBTL4	4.89834e-24	-0.101453	-0.0556118	-0.0850321	3.14282e-23	-22.5027	resistant
EDIL3	3.52555e-24	-0.124464	-0.0706418	-0.101902	2.27795e-23	-22.6425	resistant
SLC27A6	1.35e-24	-0.19575	-0.0877164	-0.183651	8.78456e-24	-23.0563	resistant
NAP1L3	9.33482e-25	-0.132961	-0.0721809	-0.112142	6.11764e-24	-23.2134	resistant
PGRMC1	5.91857e-25	-0.133814	-0.0706828	-0.114823	3.90668e-24	-23.4082	resistant
ELAVL2	2.14325e-25	-0.139006	-0.0739666	-0.118737	1.43535e-24	-23.843	resistant
GAPDH	1.27626e-25	-0.210482	-0.116113	-0.175678	8.57853e-25	-24.0666	resistant
MGAT4C	6.20255e-26	-0.174815	-0.0917419	-0.150604	4.18444e-25	-24.3784	resistant
CNTNAP5	5.26454e-26	-0.190467	-0.102865	-0.161179	3.57794e-25	-24.4464	resistant
LINGO1	4.16219e-26	-0.126457	-0.071628	-0.103678	2.83926e-25	-24.5468	resistant
CDH9	2.67241e-27	-0.162397	-0.0899973	-0.135133	1.87171e-26	-25.7278	resistant
HMP19	3.12717e-28	-0.169052	-0.0926241	-0.141732	2.23282e-27	-26.6511	resistant
GRIN2B	1.52448e-28	-0.197895	-0.111308	-0.163032	1.10134e-27	-26.9581	resistant
NFIB	9.66256e-29	-0.0995314	-0.0488122	-0.0891676	7.00822e-28	-27.1544	resistant
TSPYL2	5.32277e-29	-0.18091	-0.104311	-0.146483	3.9226e-28	-27.4064	resistant
LPP	3.30947e-29	-0.15339	-0.0855932	-0.12705	2.44874e-28	-27.6111	resistant
ZMAT4	2.45068e-29	-0.123198	-0.0626745	-0.108114	1.82065e-28	-27.7398	resistant
NCOA2	1.85955e-29	-0.144034	-0.0781923	-0.121481	1.39276e-28	-27.8561	resistant
FARP1	1.13463e-29	-0.138441	-0.0769072	-0.115013	8.60348e-29	-28.0653	resistant
PCSK1N	8.31645e-30	-0.183067	-0.104207	-0.149578	6.33223e-29	-28.1984	resistant
SLC26A3	4.97772e-30	-0.132237	-0.0761023	-0.107217	3.80589e-29	-28.4195	resistant
CANX	4.86507e-30	-0.141052	-0.0797581	-0.115781	3.73532e-29	-28.4277	resistant
IDS	4.37401e-30	-0.221461	-0.125261	-0.18175	3.38663e-29	-28.4702	resistant
PCDH11Y	2.0993e-30	-0.144985	-0.0758101	-0.125182	1.6325e-29	-28.7871	resistant
KCNC2	1.25468e-31	-0.211299	-0.118036	-0.174887	9.88127e-31	-30.0052	resistant
CALY	1.06628e-31	-0.169705	-0.09695	-0.138311	8.47021e-31	-30.0721	resistant
LINC01609	6.91273e-32	-0.176398	-0.0912467	-0.153293	5.51515e-31	-30.2584	resistant
LUZP2	2.9328e-32	-0.124269	-0.0658526	-0.106421	2.35008e-31	-30.6289	resistant
ABLIM1	3.61074e-33	-0.152378	-0.0836857	-0.127556	2.94476e-32	-31.5309	resistant
SNRPN	3.60766e-34	-0.15018	-0.0698968	-0.138298	3.03672e-33	-32.5176	resistant
LINC00486	2.32776e-34	-0.170102	-0.0994277	-0.136383	1.98672e-33	-32.7019	resistant
VGF	1.98587e-34	-0.158872	-0.0765679	-0.143676	1.70284e-33	-32.7688	resistant
TENM3	1.47754e-34	-0.210109	-0.119381	-0.171892	1.27291e-33	-32.8952	resistant
PNMA2	1.16489e-34	-0.218052	-0.127074	-0.17521	1.00829e-33	-32.9964	resistant
SEZ6L2	2.35006e-35	-0.191223	-0.109849	-0.155243	2.05351e-34	-33.6875	resistant
TMSB4X	1.63402e-35	-0.233057	-0.135796	-0.18729	1.44155e-34	-33.8412	resistant
ADCY2	5.47984e-36	-0.190149	-0.105577	-0.158027	4.92917e-35	-34.3072	resistant
SPOCK1	4.5179e-36	-0.230932	-0.132222	-0.187918	4.08392e-35	-34.3889	resistant
CCK	2.45536e-36	-0.202163	-0.112712	-0.167545	2.23049e-35	-34.6516	resistant
ASTN2	7.76714e-37	-0.215352	-0.119248	-0.179294	7.16216e-36	-35.145	resistant
DPP6	6.77693e-37	-0.151395	-0.0786283	-0.13125	6.28064e-36	-35.202	resistant
CALN1	5.57738e-37	-0.207522	-0.118689	-0.168998	5.22168e-36	-35.2822	resistant
TMTC2	8.98417e-38	-0.138793	-0.0738377	-0.118571	8.54195e-37	-36.0684	resistant
MAGI1	3.39404e-38	-0.234505	-0.135113	-0.18998	3.26077e-37	-36.4867	resistant
TENM1	2.01227e-38	-0.133546	-0.0716677	-0.113466	1.96411e-37	-36.7068	resistant
FCHSD2	3.24343e-39	-0.14574	-0.0752442	-0.126794	3.23461e-38	-37.4902	resistant
ADRBK2	1.87072e-39	-0.154	-0.0867356	-0.126754	1.87583e-38	-37.7268	resistant
ERC1	1.69081e-39	-0.211304	-0.122139	-0.17079	1.70474e-38	-37.7683	resistant
REV3L	1.00337e-40	-0.181246	-0.0995729	-0.151687	1.0521e-39	-38.9779	resistant
AUTS2	3.48314e-41	-0.241223	-0.140953	-0.193452	3.71602e-40	-39.4299	resistant
LRRC4C	1.24995e-41	-0.287917	-0.16773	-0.231407	1.34132e-40	-39.8725	resistant
TSHZ2	9.13569e-42	-0.217435	-0.114834	-0.186594	9.86117e-41	-40.0061	resistant
PAM	4.12573e-43	-0.248112	-0.1457	-0.198257	4.56067e-42	-41.341	resistant
TTC28	3.14667e-43	-0.194315	-0.111996	-0.157381	3.49948e-42	-41.456	resistant
IL1RAPL1	2.01414e-43	-0.261704	-0.154128	-0.208672	2.25363e-42	-41.6471	resistant
SPOCK2	5.11571e-44	-0.186156	-0.103202	-0.154865	5.83064e-43	-42.2343	resistant
INO80D	5.81157e-45	-0.167556	-0.0997324	-0.13255	6.74951e-44	-43.1707	resistant
NRXN3	2.38592e-46	-0.21157	-0.125804	-0.167494	2.93836e-45	-44.5319	resistant
PCDH11X	1.16854e-47	-0.209176	-0.11639	-0.173589	1.48908e-46	-45.8271	resistant
CDH13	5.84951e-49	-0.239118	-0.135969	-0.195519	7.61266e-48	-47.1185	resistant
TCF12	7.86532e-50	-0.154928	-0.0817593	-0.133017	1.05349e-48	-47.9774	resistant
RAB3C	4.70325e-50	-0.214847	-0.120718	-0.177123	6.39293e-49	-48.1943	resistant
GRIA1	1.67771e-50	-0.297208	-0.17694	-0.235078	2.29746e-49	-48.6388	resistant
VSTM2A	5.05021e-51	-0.156258	-0.083031	-0.133588	7.02056e-50	-49.1536	resistant
SGK1	3.09146e-51	-0.159124	-0.0866993	-0.133893	4.3304e-50	-49.3635	resistant
ZNF804A	9.02904e-52	-0.195134	-0.103077	-0.167437	1.27448e-50	-49.8947	resistant
SV2A	1.5583e-52	-0.259822	-0.156432	-0.203757	2.30603e-51	-50.6371	resistant
GRIK2	1.08382e-52	-0.320142	-0.192915	-0.250896	1.61692e-51	-50.7913	resistant
FGF13	8.0947e-54	-0.168826	-0.0936485	-0.140394	1.24822e-52	-51.9037	resistant
MYO16	1.14891e-55	-0.155626	-0.0891177	-0.126626	1.89933e-54	-53.7214	resistant
INPP4B	4.27662e-56	-0.2453	-0.146525	-0.193533	7.19963e-55	-54.1427	resistant
KIF26B	3.87203e-56	-0.211416	-0.103948	-0.189136	6.57886e-55	-54.1818	resistant
RASGEF1B	3.06573e-56	-0.19775	-0.120402	-0.153738	5.25758e-55	-54.2792	resistant
NPTXR	4.00868e-58	-0.336221	-0.197039	-0.269062	7.28309e-57	-56.1377	resistant
PDE8B	1.21827e-58	-0.222518	-0.132406	-0.17607	2.23553e-57	-56.6506	resistant
XKR4	4.37889e-65	-0.332811	-0.202193	-0.259182	8.82995e-64	-63.054	resistant
SGCZ	1.23176e-68	-0.306346	-0.177704	-0.246982	2.5685e-67	-66.5903	resistant
ALCAM	1.40824e-71	-0.177509	-0.0984855	-0.147594	3.00479e-70	-69.5222	resistant
BACH2	9.08368e-72	-0.211096	-0.113106	-0.179536	1.96101e-70	-69.7075	resistant
ROBO1	5.36752e-72	-0.331731	-0.195932	-0.263945	1.17255e-70	-69.9309	resistant
SLC44A5	1.33551e-72	-0.270013	-0.161284	-0.213033	2.95261e-71	-70.5298	resistant
SDK1	4.20048e-74	-0.264046	-0.137502	-0.228544	9.63486e-73	-72.0162	resistant
TIAM1	1.54954e-78	-0.267097	-0.161376	-0.208898	3.84244e-77	-76.4154	resistant
RGS12	4.93814e-79	-0.231661	-0.111274	-0.209876	1.2413e-77	-76.9061	resistant
KCNAB1	1.02374e-80	-0.276793	-0.162226	-0.221491	2.60912e-79	-78.5835	resistant
SPOCK3	1.05625e-81	-0.264628	-0.128412	-0.23844	2.85032e-80	-79.5451	resistant
SCG2	4.71684e-84	-0.185587	-0.0878609	-0.169417	1.3316e-82	-81.8756	resistant
ZEB2	3.93991e-87	-0.293289	-0.168145	-0.238439	1.14758e-85	-84.9402	resistant
GNAS	1.34586e-89	-0.43387	-0.266774	-0.334697	3.98331e-88	-87.3998	resistant
CNTN5	5.77091e-94	-0.531269	-0.331873	-0.404623	1.736e-92	-91.7604	resistant
C8orf34	4.76075e-95	-0.255058	-0.150321	-0.203264	1.456e-93	-92.8368	resistant
FSTL5	4.07909e-96	-0.276549	-0.151527	-0.231851	1.26866e-94	-93.8967	resistant
GALNTL6	3.1935e-97	-0.418413	-0.258554	-0.32149	1.02808e-95	-94.988	resistant
PODXL2	2.89057e-97	-0.290986	-0.17802	-0.225372	9.47179e-96	-95.0236	resistant
NPAS3	5.06179e-106	-0.411512	-0.241797	-0.32868	1.85768e-104	-103.731	resistant
KAZN	3.8808e-106	-0.484611	-0.299272	-0.372542	1.45332e-104	-103.838	resistant
DAB1	1.0163e-111	-0.461922	-0.291882	-0.348478	4.23843e-110	-109.373	resistant
PITPNC1	4.29971e-112	-0.296503	-0.158427	-0.252614	1.83488e-110	-109.736	resistant
ANO4	2.26778e-113	-0.275795	-0.14669	-0.235643	9.90802e-112	-111.004	resistant
PTPRM	1.70142e-113	-0.263147	-0.128198	-0.236601	7.61491e-112	-111.118	resistant
GRIP1	1.10503e-115	-0.359773	-0.204399	-0.294353	5.19929e-114	-113.284	resistant
SYNPR	1.27725e-125	-0.388681	-0.216441	-0.322385	6.89339e-124	-123.162	resistant
QKI	1.3162e-143	-0.288571	-0.160385	-0.23966	8.6258e-142	-141.064	resistant
TCF4	6.55547e-153	-0.504421	-0.311485	-0.38779	4.62665e-151	-150.335	resistant
CNTNAP2	3.6276e-164	-0.531007	-0.340438	-0.395695	2.8942e-162	-161.538	resistant
THSD7A	7.42398e-167	-0.247945	-0.122182	-0.221544	6.19227e-165	-164.208	resistant
PLD5	3.60623e-167	-0.217261	-0.0924925	-0.208695	3.15116e-165	-164.502	resistant
RBMS3	4.62025e-179	-0.292453	-0.159332	-0.246094	4.71009e-177	-176.327	resistant
DNER	1.80041e-183	-0.352851	-0.18404	-0.305116	1.94339e-181	-180.711	resistant
NXPH1	7.64762e-191	-0.2295	-0.0749912	-0.243163	1.07949e-188	-187.967	resistant
GRIK1	8.37307e-217	-0.398368	-0.170755	-0.3815	1.53646e-214	-213.813	resistant
ZNF385D	9.41444e-272	-0.563286	-0.280539	-0.500341	2.15944e-269	-268.666	resistant
ZNF536	1.25679e-288	-0.217539	-0.0658462	-0.235727	4.61242e-286	-285.336	resistant
ADARB2	0	-0.598971	-0.299981	-0.530369	0	#NAME?	resistant
ERBB4	0	-0.998592	-0.479449	-0.904893	0	#NAME?	resistant
