# Supplementary material for: Single-cell transcriptomics unveils molecular signatures of neuronal vulnerability in a mouse model of prion disease that overlap with Alzheimer’s disease
Source: Nat Commun. 2024 Nov 23;15:10174. doi: 10.1038/s41467-024-54579-2 (PMC11585576; doi:10.1038/s41467-024-54579-2)
Supplement: Supplementary file 8 — Supplementary Data 6 [file 41467_2024_54579_MOESM8_ESM.xlsx]

## Sheet: Sheet1
	Summary of RNAscope Probe Panels for cell composition analysis
				Regions:	CA1		Cerebellum molecular layer		Cortex		Hippocampal formation		Midbrain		Striatum		Thalamus		Thalamus reticulus nucleus
	Panel	Channel 1	Channel 2	Channel 3	n ROIs	n cells	n ROIs	n cells	n ROIs	n cells	n ROIs	n cells	n ROIs	n cells	n ROIs	n cells	n ROIs	n cells	n ROIs	n cells
	Panel 1	-	Gad1	Drd1	0	0	0	0	0	0	0	0	0	0	27	81274	0	0	0	0
	Panel 2	Sst	Gad1	Pvalb	0	0	36	14193	46	167298	19	6744	9	22872	0	0	0	0	21	18765
	Panel 3	Slc17a7	Slc17a6	Grin2b	20	5997	0	0	37	93216	0	0	24	24981	0	0	22	38541	0	0
	Summary RNAscope probe panels for GEX analysis
				Regions:	CA1		Cortex		Dentate Gyrus		Striatum
	Panel	Channel 1	Channel 2	Channel 3	n ROIs	n cells	n ROIs	n cells	n ROIs	n cells	n ROIs	n cells
	Panel 4	Slc17a7	Ttr	Gad1	69	11694	130	30477	62	13521	0	0
	Panel 5	Slc17a7	Rbm3	Gad1	89	16320	133	25275	79	19890	0	0
	Panel 6	Slc17a7	Egr1	Gad1	73	11601	137	30726	77	18732	0	0
	Panel 7	Drd2	Ttr	Drd1	0	0	0	0	0	0	131	29283
	Panel 8	Drd2	Rbm3	Drd1	0	0	0	0	0	0	120	26754
	Panel 9	Drd2	Rab6b	Drd1	0	0	0	0	0	0	138	32529
