# Supplementary material for: Single-cell transcriptomics unveils molecular signatures of neuronal vulnerability in a mouse model of prion disease that overlap with Alzheimer’s disease
Source: Nat Commun. 2024 Nov 23;15:10174. doi: 10.1038/s41467-024-54579-2 (PMC11585576; doi:10.1038/s41467-024-54579-2)
Supplement: Supplementary file 11 — Source Data 1 [file 41467_2024_54579_MOESM11_ESM.xlsx]

## Sheet: Figure 4g
Gene	Mouse	celltype	Treatment	Timepoint	log2(puncti density/mm2)
Egr1	ms70	GABA	Mock	EP	4.9377
Gad1	ms70	GABA	Mock	EP	8.43464
Rbm3	ms70	GABA	Mock	EP	5.75617
Slc17a7	ms70	GABA	Mock	EP	4.84421
Ttr	ms70	GABA	Mock	EP	2.05524
Egr1	ms71	GABA	Mock	EP	5.77505
Gad1	ms71	GABA	Mock	EP	8.32978
Rbm3	ms71	GABA	Mock	EP	5.35092
Slc17a7	ms71	GABA	Mock	EP	5.80319
Ttr	ms71	GABA	Mock	EP	1.34635
Egr1	ms72	GABA	Mock	EP	4.84872
Gad1	ms72	GABA	Mock	EP	8.36632
Rbm3	ms72	GABA	Mock	EP	5.46737
Slc17a7	ms72	GABA	Mock	EP	5.05465
Ttr	ms72	GABA	Mock	EP	1.31247
Egr1	ms70	Glut CA1	Mock	EP	5.40338
Gad1	ms70	Glut CA1	Mock	EP	1.15213
Rbm3	ms70	Glut CA1	Mock	EP	6.28259
Slc17a7	ms70	Glut CA1	Mock	EP	8.47909
Ttr	ms70	Glut CA1	Mock	EP	2.5465
Egr1	ms71	Glut CA1	Mock	EP	6.38869
Gad1	ms71	Glut CA1	Mock	EP	1.44221
Rbm3	ms71	Glut CA1	Mock	EP	6.00739
Slc17a7	ms71	Glut CA1	Mock	EP	8.50267
Ttr	ms71	Glut CA1	Mock	EP	2.57749
Egr1	ms72	Glut CA1	Mock	EP	6.15472
Gad1	ms72	Glut CA1	Mock	EP	0.936334
Rbm3	ms72	Glut CA1	Mock	EP	6.33574
Slc17a7	ms72	Glut CA1	Mock	EP	8.67545
Ttr	ms72	Glut CA1	Mock	EP	1.26857
Egr1	ms70	Glut CTX	Mock	EP	7.1476
Gad1	ms70	Glut CTX	Mock	EP	1.29047
Rbm3	ms70	Glut CTX	Mock	EP	5.60503
Slc17a7	ms70	Glut CTX	Mock	EP	7.61544
Ttr	ms70	Glut CTX	Mock	EP	1.914
Egr1	ms71	Glut CTX	Mock	EP	7.22569
Gad1	ms71	Glut CTX	Mock	EP	1.39088
Rbm3	ms71	Glut CTX	Mock	EP	5.26915
Slc17a7	ms71	Glut CTX	Mock	EP	7.74197
Ttr	ms71	Glut CTX	Mock	EP	1.20131
Egr1	ms72	Glut CTX	Mock	EP	7.42574
Gad1	ms72	Glut CTX	Mock	EP	1.52771
Rbm3	ms72	Glut CTX	Mock	EP	5.69341
Slc17a7	ms72	Glut CTX	Mock	EP	7.63594
Ttr	ms72	Glut CTX	Mock	EP	1.27215
Egr1	ms70	Glut DG	Mock	EP	2.2992
Gad1	ms70	Glut DG	Mock	EP	3.74117
Rbm3	ms70	Glut DG	Mock	EP	5.9561
Slc17a7	ms70	Glut DG	Mock	EP	6.84934
Ttr	ms70	Glut DG	Mock	EP	2.80491
Egr1	ms71	Glut DG	Mock	EP	4.17879
Gad1	ms71	Glut DG	Mock	EP	5.47477
Rbm3	ms71	Glut DG	Mock	EP	5.8322
Slc17a7	ms71	Glut DG	Mock	EP	7.423
Ttr	ms71	Glut DG	Mock	EP	1.58707
Egr1	ms72	Glut DG	Mock	EP	2.48144
Gad1	ms72	Glut DG	Mock	EP	4.5082
Rbm3	ms72	Glut DG	Mock	EP	6.09351
Slc17a7	ms72	Glut DG	Mock	EP	7.48357
Ttr	ms72	Glut DG	Mock	EP	0.779258
Drd1	ms70	MSN D1 STR	Mock	EP	8.50617
Drd2	ms70	MSN D1 STR	Mock	EP	3.69924
Rab6b	ms70	MSN D1 STR	Mock	EP	6.34031
Rbm3	ms70	MSN D1 STR	Mock	EP	4.92282
Ttr	ms70	MSN D1 STR	Mock	EP	1.3108
Drd1	ms71	MSN D1 STR	Mock	EP	8.83904
Drd2	ms71	MSN D1 STR	Mock	EP	3.50315
Rab6b	ms71	MSN D1 STR	Mock	EP	6.36105
Rbm3	ms71	MSN D1 STR	Mock	EP	3.54067
Ttr	ms71	MSN D1 STR	Mock	EP	1.08487
Drd1	ms72	MSN D1 STR	Mock	EP	8.36071
Drd2	ms72	MSN D1 STR	Mock	EP	3.39108
Rab6b	ms72	MSN D1 STR	Mock	EP	6.25552
Rbm3	ms72	MSN D1 STR	Mock	EP	4.25812
Ttr	ms72	MSN D1 STR	Mock	EP	0.836104
Drd1	ms70	MSN D2 STR	Mock	EP	1.57501
Drd2	ms70	MSN D2 STR	Mock	EP	6.93437
Rab6b	ms70	MSN D2 STR	Mock	EP	6.38981
Rbm3	ms70	MSN D2 STR	Mock	EP	4.90537
Ttr	ms70	MSN D2 STR	Mock	EP	1.6913
Drd1	ms71	MSN D2 STR	Mock	EP	1.82733
Drd2	ms71	MSN D2 STR	Mock	EP	6.95358
Rab6b	ms71	MSN D2 STR	Mock	EP	6.4289
Rbm3	ms71	MSN D2 STR	Mock	EP	3.68611
Ttr	ms71	MSN D2 STR	Mock	EP	1.2759
Drd1	ms72	MSN D2 STR	Mock	EP	1.55757
Drd2	ms72	MSN D2 STR	Mock	EP	6.83596
Rab6b	ms72	MSN D2 STR	Mock	EP	6.30429
Rbm3	ms72	MSN D2 STR	Mock	EP	4.17872
Ttr	ms72	MSN D2 STR	Mock	EP	0.813376
Drd1	ms70	Other	Mock	EP	1.20803
Drd2	ms70	Other	Mock	EP	2.1578
Egr1	ms70	Other	Mock	EP	2.66266
Gad1	ms70	Other	Mock	EP	1.0764
Rab6b	ms70	Other	Mock	EP	3.28207
Rbm3	ms70	Other	Mock	EP	3.18251
Slc17a7	ms70	Other	Mock	EP	2.2799
Ttr	ms70	Other	Mock	EP	1.11474
Drd1	ms71	Other	Mock	EP	1.13818
Drd2	ms71	Other	Mock	EP	1.76732
Egr1	ms71	Other	Mock	EP	3.47157
Gad1	ms71	Other	Mock	EP	1.4331
Rab6b	ms71	Other	Mock	EP	2.64395
Rbm3	ms71	Other	Mock	EP	2.92684
Slc17a7	ms71	Other	Mock	EP	3.15801
Ttr	ms71	Other	Mock	EP	0.904695
Drd1	ms72	Other	Mock	EP	1.09258
Drd2	ms72	Other	Mock	EP	1.80101
Egr1	ms72	Other	Mock	EP	2.7288
Gad1	ms72	Other	Mock	EP	1.76563
Rab6b	ms72	Other	Mock	EP	3.19628
Rbm3	ms72	Other	Mock	EP	3.69859
Slc17a7	ms72	Other	Mock	EP	3.07114
Ttr	ms72	Other	Mock	EP	0.776844
Egr1	ms135	GABA	RML	EP	3.65461
Gad1	ms135	GABA	RML	EP	8.0996
Rbm3	ms135	GABA	RML	EP	6.24338
Slc17a7	ms135	GABA	RML	EP	4.8874
Ttr	ms135	GABA	RML	EP	2.41001
Egr1	ms136	GABA	RML	EP	3.93884
Gad1	ms136	GABA	RML	EP	8.08806
Rbm3	ms136	GABA	RML	EP	6.50431
Slc17a7	ms136	GABA	RML	EP	5.4764
Ttr	ms136	GABA	RML	EP	1.44861
Egr1	ms146	GABA	RML	EP	4.07179
Gad1	ms146	GABA	RML	EP	8.16898
Rbm3	ms146	GABA	RML	EP	6.44185
Slc17a7	ms146	GABA	RML	EP	5.29583
Ttr	ms146	GABA	RML	EP	2.92797
Egr1	ms135	Glut CA1	RML	EP	6.37168
Gad1	ms135	Glut CA1	RML	EP	0.754913
Rbm3	ms135	Glut CA1	RML	EP	6.96446
Slc17a7	ms135	Glut CA1	RML	EP	8.73845
Ttr	ms135	Glut CA1	RML	EP	3.03795
Egr1	ms136	Glut CA1	RML	EP	5.22571
Gad1	ms136	Glut CA1	RML	EP	0.827551
Rbm3	ms136	Glut CA1	RML	EP	7.08494
Slc17a7	ms136	Glut CA1	RML	EP	8.56734
Ttr	ms136	Glut CA1	RML	EP	1.25355
Egr1	ms146	Glut CA1	RML	EP	6.82894
Gad1	ms146	Glut CA1	RML	EP	1.72124
Rbm3	ms146	Glut CA1	RML	EP	7.2177
Slc17a7	ms146	Glut CA1	RML	EP	8.3615
Ttr	ms146	Glut CA1	RML	EP	3.22384
Egr1	ms135	Glut CTX	RML	EP	5.34926
Gad1	ms135	Glut CTX	RML	EP	0.594858
Rbm3	ms135	Glut CTX	RML	EP	6.07281
Slc17a7	ms135	Glut CTX	RML	EP	7.76408
Ttr	ms135	Glut CTX	RML	EP	2.01058
Egr1	ms136	Glut CTX	RML	EP	5.37357
Gad1	ms136	Glut CTX	RML	EP	1.31036
Rbm3	ms136	Glut CTX	RML	EP	6.45432
Slc17a7	ms136	Glut CTX	RML	EP	7.47591
Ttr	ms136	Glut CTX	RML	EP	1.73184
Egr1	ms146	Glut CTX	RML	EP	5.738
Gad1	ms146	Glut CTX	RML	EP	1.26415
Rbm3	ms146	Glut CTX	RML	EP	6.26485
Slc17a7	ms146	Glut CTX	RML	EP	7.2845
Ttr	ms146	Glut CTX	RML	EP	2.58979
Egr1	ms135	Glut DG	RML	EP	3.21828
Gad1	ms135	Glut DG	RML	EP	3.13913
Rbm3	ms135	Glut DG	RML	EP	6.2609
Slc17a7	ms135	Glut DG	RML	EP	7.52245
Ttr	ms135	Glut DG	RML	EP	3.31671
Egr1	ms136	Glut DG	RML	EP	2.83356
Gad1	ms136	Glut DG	RML	EP	3.56307
Rbm3	ms136	Glut DG	RML	EP	7.06692
Slc17a7	ms136	Glut DG	RML	EP	7.62721
Ttr	ms136	Glut DG	RML	EP	1.54886
Egr1	ms146	Glut DG	RML	EP	3.13506
Gad1	ms146	Glut DG	RML	EP	5.26839
Rbm3	ms146	Glut DG	RML	EP	7.33203
Slc17a7	ms146	Glut DG	RML	EP	7.91437
Ttr	ms146	Glut DG	RML	EP	3.01147
Drd1	ms135	MSN D1 STR	RML	EP	8.06541
Drd2	ms135	MSN D1 STR	RML	EP	3.19637
Rab6b	ms135	MSN D1 STR	RML	EP	6.18916
Rbm3	ms135	MSN D1 STR	RML	EP	5.086
Ttr	ms135	MSN D1 STR	RML	EP	1.13811
Drd1	ms136	MSN D1 STR	RML	EP	8.21106
Drd2	ms136	MSN D1 STR	RML	EP	3.35317
Rab6b	ms136	MSN D1 STR	RML	EP	6.05958
Rbm3	ms136	MSN D1 STR	RML	EP	5.39399
Ttr	ms136	MSN D1 STR	RML	EP	2.61206
Drd1	ms146	MSN D1 STR	RML	EP	8.12521
Drd2	ms146	MSN D1 STR	RML	EP	3.75481
Rab6b	ms146	MSN D1 STR	RML	EP	5.97198
Rbm3	ms146	MSN D1 STR	RML	EP	5.36933
Ttr	ms146	MSN D1 STR	RML	EP	3.12351
Drd1	ms135	MSN D2 STR	RML	EP	1.54066
Drd2	ms135	MSN D2 STR	RML	EP	6.68655
Rab6b	ms135	MSN D2 STR	RML	EP	6.03888
Rbm3	ms135	MSN D2 STR	RML	EP	5.11622
Ttr	ms135	MSN D2 STR	RML	EP	1.42568
Drd1	ms136	MSN D2 STR	RML	EP	1.98003
Drd2	ms136	MSN D2 STR	RML	EP	6.6313
Rab6b	ms136	MSN D2 STR	RML	EP	6.03476
Rbm3	ms136	MSN D2 STR	RML	EP	5.43677
Ttr	ms136	MSN D2 STR	RML	EP	3.01902
Drd1	ms146	MSN D2 STR	RML	EP	1.92063
Drd2	ms146	MSN D2 STR	RML	EP	6.83162
Rab6b	ms146	MSN D2 STR	RML	EP	5.952
Rbm3	ms146	MSN D2 STR	RML	EP	5.27648
Ttr	ms146	MSN D2 STR	RML	EP	3.21368
Drd1	ms135	Other	RML	EP	1.07079
Drd2	ms135	Other	RML	EP	1.99156
Egr1	ms135	Other	RML	EP	1.96409
Gad1	ms135	Other	RML	EP	0.63085
Rab6b	ms135	Other	RML	EP	3.21227
Rbm3	ms135	Other	RML	EP	3.52857
Slc17a7	ms135	Other	RML	EP	2.24711
Ttr	ms135	Other	RML	EP	1.31934
Drd1	ms136	Other	RML	EP	1.32604
Drd2	ms136	Other	RML	EP	2.11566
Egr1	ms136	Other	RML	EP	2.02199
Gad1	ms136	Other	RML	EP	0.851177
Rab6b	ms136	Other	RML	EP	3.39729
Rbm3	ms136	Other	RML	EP	4.07131
Slc17a7	ms136	Other	RML	EP	2.81077
Ttr	ms136	Other	RML	EP	1.45703
Drd1	ms146	Other	RML	EP	1.30158
Drd2	ms146	Other	RML	EP	2.43371
Egr1	ms146	Other	RML	EP	2.73036
Gad1	ms146	Other	RML	EP	1.21338
Rab6b	ms146	Other	RML	EP	3.44189
Rbm3	ms146	Other	RML	EP	4.19243
Slc17a7	ms146	Other	RML	EP	3.01844
Ttr	ms146	Other	RML	EP	1.92747

## Sheet: Figure 6i
celltype	n_cells	Relative_Frequency	Mouse	Image	Panel	Treatment	Timepoint	Region
GABA_CBL	249	0.568493	ms136	img2401	panel2	RML	EP	cblml
GABA_CBL	171	0.504425	ms136	img2402	panel2	RML	EP	cblml
GABA_CBL	204	0.462585	ms136	img2403	panel2	RML	EP	cblml
GABA_CBL	210	0.466667	ms136	img2404	panel2	RML	EP	cblml
GABA_CBL	159	0.552083	ms136	img2405	panel2	RML	EP	cblml
GABA_CBL	120	0.449438	ms136	img2406	panel2	RML	EP	cblml
GABA_CBL	417	0.604348	ms146	img2407	panel2	RML	EP	cblml
GABA_CBL	471	0.688596	ms146	img2408	panel2	RML	EP	cblml
GABA_CBL	273	0.583333	ms146	img2409	panel2	RML	EP	cblml
GABA_CBL	288	0.581818	ms146	img2410	panel2	RML	EP	cblml
GABA_CBL	312	0.571429	ms146	img2411	panel2	RML	EP	cblml
GABA_CBL	324	0.53202	ms146	img2412	panel2	RML	EP	cblml
GABA_CBL	192	0.355556	ms135	img2413	panel2	RML	EP	cblml
GABA_CBL	171	0.407143	ms135	img2414	panel2	RML	EP	cblml
GABA_CBL	123	0.450549	ms135	img2415	panel2	RML	EP	cblml
GABA_CBL	177	0.556604	ms135	img2416	panel2	RML	EP	cblml
GABA_CBL	297	0.434211	ms135	img2417	panel2	RML	EP	cblml
GABA_CBL	192	0.423841	ms135	img2418	panel2	RML	EP	cblml
GABA_CBL	96	0.405063	ms70	img2419	panel2	Mock	EP	cblml
GABA_CBL	126	0.392523	ms70	img2420	panel2	Mock	EP	cblml
GABA_CBL	144	0.413793	ms70	img2421	panel2	Mock	EP	cblml
GABA_CBL	117	0.29771	ms70	img2422	panel2	Mock	EP	cblml
GABA_CBL	267	0.816514	ms71	img2423	panel2	Mock	EP	cblml
GABA_CBL	132	0.571429	ms71	img2424	panel2	Mock	EP	cblml
GABA_CBL	129	0.544304	ms71	img2425	panel2	Mock	EP	cblml
GABA_CBL	81	0.397059	ms71	img2426	panel2	Mock	EP	cblml
GABA_CBL	129	0.330769	ms71	img2427	panel2	Mock	EP	cblml
GABA_CBL	63	0.256098	ms71	img2428	panel2	Mock	EP	cblml
GABA_CBL	237	0.759615	ms72	img2429	panel2	Mock	EP	cblml
GABA_CBL	378	0.75	ms72	img2430	panel2	Mock	EP	cblml
GABA_CBL	174	0.674419	ms72	img2431	panel2	Mock	EP	cblml
GABA_CBL	336	0.736842	ms72	img2432	panel2	Mock	EP	cblml
GABA_CBL	177	0.621053	ms72	img2433	panel2	Mock	EP	cblml
GABA_CBL	273	0.602649	ms72	img2434	panel2	Mock	EP	cblml
GABA_CBL	213	0.657407	ms72	img2435	panel2	Mock	EP	cblml
GABA_CBL	165	0.625	ms72	img2436	panel2	Mock	EP	cblml
GABA_CTX	795	0.136457	ms136	img2001	panel2	RML	EP	ctx
GABA_CTX	501	0.123521	ms136	img2002	panel2	RML	EP	ctx
GABA_CTX	630	0.156951	ms136	img2003	panel2	RML	EP	ctx
GABA_CTX	828	0.141757	ms136	img2004	panel2	RML	EP	ctx
GABA_CTX	927	0.171381	ms136	img2005	panel2	RML	EP	ctx
GABA_CTX	990	0.1375	ms136	img2006	panel2	RML	EP	ctx
GABA_CTX	363	0.116012	ms136	img2007	panel2	RML	EP	ctx
GABA_CTX	444	0.124161	ms146	img2008	panel2	RML	EP	ctx
GABA_CTX	591	0.142754	ms146	img2009	panel2	RML	EP	ctx
GABA_CTX	726	0.125129	ms146	img2010	panel2	RML	EP	ctx
GABA_CTX	1065	0.16129	ms146	img2011	panel2	RML	EP	ctx
GABA_CTX	345	0.105601	ms146	img2012	panel2	RML	EP	ctx
GABA_CTX	255	0.124816	ms146	img2014	panel2	RML	EP	ctx
GABA_CTX	432	0.0554273	ms146	img2015	panel2	RML	EP	ctx
GABA_CTX	210	0.100865	ms135	img2016	panel2	RML	EP	ctx
GABA_CTX	630	0.12963	ms135	img2017	panel2	RML	EP	ctx
GABA_CTX	240	0.102171	ms135	img2018	panel2	RML	EP	ctx
GABA_CTX	288	0.0778589	ms135	img2019	panel2	RML	EP	ctx
GABA_CTX	666	0.124859	ms135	img2020	panel2	RML	EP	ctx
GABA_CTX	228	0.0522337	ms135	img2021	panel2	RML	EP	ctx
GABA_CTX	435	0.113994	ms70	img2022	panel2	Mock	EP	ctx
GABA_CTX	201	0.103395	ms70	img2023	panel2	Mock	EP	ctx
GABA_CTX	216	0.104499	ms70	img2024	panel2	Mock	EP	ctx
GABA_CTX	204	0.0862944	ms70	img2025	panel2	Mock	EP	ctx
GABA_CTX	321	0.113709	ms71	img2026	panel2	Mock	EP	ctx
GABA_CTX	591	0.160163	ms71	img2027	panel2	Mock	EP	ctx
GABA_CTX	435	0.148871	ms71	img2028	panel2	Mock	EP	ctx
GABA_CTX	1062	0.188699	ms71	img2029	panel2	Mock	EP	ctx
GABA_CTX	477	0.203585	ms71	img2030	panel2	Mock	EP	ctx
GABA_CTX	216	0.150943	ms71	img2031	panel2	Mock	EP	ctx
GABA_CTX	276	0.130682	ms71	img2032	panel2	Mock	EP	ctx
GABA_CTX	252	0.16568	ms71	img2033	panel2	Mock	EP	ctx
GABA_CTX	153	0.0992218	ms71	img2034	panel2	Mock	EP	ctx
GABA_CTX	462	0.178241	ms71	img2035	panel2	Mock	EP	ctx
GABA_CTX	249	0.157495	ms71	img2036	panel2	Mock	EP	ctx
GABA_CTX	204	0.0979827	ms71	img2037	panel2	Mock	EP	ctx
GABA_CTX	474	0.173246	ms71	img2038	panel2	Mock	EP	ctx
GABA_CTX	549	0.193856	ms71	img2039	panel2	Mock	EP	ctx
GABA_CTX	609	0.155199	ms71	img2040	panel2	Mock	EP	ctx
GABA_CTX	309	0.168026	ms71	img2041	panel2	Mock	EP	ctx
GABA_CTX	333	0.139447	ms71	img2042	panel2	Mock	EP	ctx
GABA_CTX	336	0.195804	ms71	img2043	panel2	Mock	EP	ctx
GABA_CTX	249	0.180828	ms71	img2044	panel2	Mock	EP	ctx
GABA_CTX	579	0.128581	ms71	img2045	panel2	Mock	EP	ctx
GABA_CTX	744	0.147531	ms71	img2046	panel2	Mock	EP	ctx
GABA_CTX	1527	0.167931	ms71	img2047	panel2	Mock	EP	ctx
GABA_HPF	54	0.146341	ms136	img2201	panel2	RML	EP	hpfdg
GABA_HPF	63	0.1875	ms136	img2202	panel2	RML	EP	hpfdg
GABA_HPF	57	0.157025	ms136	img2203	panel2	RML	EP	hpfdg
GABA_HPF	30	0.104167	ms146	img2204	panel2	RML	EP	hpfdg
GABA_HPF	36	0.0731707	ms146	img2205	panel2	RML	EP	hpfdg
GABA_HPF	30	0.0689655	ms146	img2206	panel2	RML	EP	hpfdg
GABA_HPF	18	0.0504202	ms146	img2207	panel2	RML	EP	hpfdg
GABA_HPF	75	0.183824	ms135	img2208	panel2	RML	EP	hpfdg
GABA_HPF	66	0.231579	ms135	img2209	panel2	RML	EP	hpfdg
GABA_HPF	3	0.0238095	ms135	img2210	panel2	RML	EP	hpfdg
GABA_HPF	21	0.0945946	ms70	img2211	panel2	Mock	EP	hpfdg
GABA_HPF	15	0.0364964	ms70	img2212	panel2	Mock	EP	hpfdg
GABA_HPF	9	0.0384615	ms70	img2213	panel2	Mock	EP	hpfdg
GABA_HPF	48	0.158416	ms71	img2214	panel2	Mock	EP	hpfdg
GABA_HPF	81	0.306818	ms71	img2215	panel2	Mock	EP	hpfdg
GABA_HPF	57	0.158333	ms71	img2216	panel2	Mock	EP	hpfdg
GABA_HPF	57	0.159664	ms72	img2217	panel2	Mock	EP	hpfdg
GABA_HPF	138	0.258427	ms72	img2218	panel2	Mock	EP	hpfdg
GABA_HPF	153	0.255	ms72	img2219	panel2	Mock	EP	hpfdg
GABA_MB	426	0.206997	ms136	img2301	panel2	RML	EP	mb
GABA_MB	474	0.161554	ms146	img2303	panel2	RML	EP	mb
GABA_MB	429	0.203125	ms135	img2304	panel2	RML	EP	mb
GABA_MB	468	0.258278	ms71	img2305	panel2	Mock	EP	mb
GABA_MB	636	0.33281	ms71	img2306	panel2	Mock	EP	mb
GABA_MB	1074	0.323689	ms72	img2307	panel2	Mock	EP	mb
GABA_MB	1725	0.321768	ms72	img2308	panel2	Mock	EP	mb
GABA_MB	366	0.146459	ms146	img2309	panel2	RML	EP	mb
GABA_MB	159	0.183391	ms135	img2310	panel2	RML	EP	mb
GABA_TH	195	0.323383	ms136	img2101	panel2	RML	EP	thrtn
GABA_TH	381	0.337766	ms136	img2102	panel2	RML	EP	thrtn
GABA_TH	408	0.465753	ms136	img2103	panel2	RML	EP	thrtn
GABA_TH	612	0.461538	ms136	img2104	panel2	RML	EP	thrtn
GABA_TH	984	0.482353	ms146	img2105	panel2	RML	EP	thrtn
GABA_TH	1014	0.461119	ms146	img2107	panel2	RML	EP	thrtn
GABA_TH	1080	0.515759	ms146	img2108	panel2	RML	EP	thrtn
GABA_TH	228	0.520548	ms135	img2109	panel2	RML	EP	thrtn
GABA_TH	126	0.311111	ms135	img2110	panel2	RML	EP	thrtn
GABA_TH	453	0.589844	ms70	img2111	panel2	Mock	EP	thrtn
GABA_TH	321	0.566138	ms70	img2112	panel2	Mock	EP	thrtn
GABA_TH	342	0.647727	ms70	img2113	panel2	Mock	EP	thrtn
GABA_TH	327	0.561856	ms70	img2114	panel2	Mock	EP	thrtn
GABA_TH	660	0.82397	ms71	img2115	panel2	Mock	EP	thrtn
GABA_TH	432	0.712871	ms71	img2116	panel2	Mock	EP	thrtn
GABA_TH	306	0.515152	ms71	img2117	panel2	Mock	EP	thrtn
GABA_TH	633	0.678457	ms72	img2118	panel2	Mock	EP	thrtn
GABA_TH	471	0.662447	ms72	img2119	panel2	Mock	EP	thrtn
GABA_TH	816	0.797654	ms72	img2120	panel2	Mock	EP	thrtn
GABA_TH	207	0.775281	ms72	img2121	panel2	Mock	EP	thrtn
GABA_TH	222	0.804348	ms72	img2122	panel2	Mock	EP	thrtn
Glut_CA1	240	0.91954	ms136	img2601	panel4	RML	EP	CA1
Glut_CA1	228	0.987013	ms136	img2602	panel4	RML	EP	CA1
Glut_CA1	324	0.981818	ms136	img2603	panel4	RML	EP	CA1
Glut_CA1	435	0.960265	ms136	img2604	panel4	RML	EP	CA1
Glut_CA1	348	0.983051	ms136	img2605	panel4	RML	EP	CA1
Glut_CA1	366	1	ms136	img2606	panel4	RML	EP	CA1
Glut_CA1	279	1	ms146	img2607	panel4	RML	EP	CA1
Glut_CA1	249	0.932584	ms146	img2608	panel4	RML	EP	CA1
Glut_CA1	273	0.716535	ms135	img2609	panel4	RML	EP	CA1
Glut_CA1	258	0.747826	ms135	img2610	panel4	RML	EP	CA1
Glut_CA1	168	0.903226	ms72	img2611	panel4	Mock	EP	CA1
Glut_CA1	150	1	ms72	img2612	panel4	Mock	EP	CA1
Glut_CA1	162	0.981818	ms72	img2613	panel4	Mock	EP	CA1
Glut_CA1	192	0.969697	ms72	img2614	panel4	Mock	EP	CA1
Glut_CA1	135	1	ms72	img2615	panel4	Mock	EP	CA1
Glut_CA1	102	0.971429	ms72	img2616	panel4	Mock	EP	CA1
Glut_CA1	144	1	ms72	img2617	panel4	Mock	EP	CA1
Glut_CA1	495	0.976331	ms72	img2618	panel4	Mock	EP	CA1
Glut_CA1	513	0.960674	ms72	img2619	panel4	Mock	EP	CA1
Glut_CA1	588	0.970297	ms72	img2620	panel4	Mock	EP	CA1
Glut_CTX	2241	0.53281	ms136	img2501	panel4	RML	EP	ctx
Glut_CTX	2217	0.468909	ms136	img2502	panel4	RML	EP	ctx
Glut_CTX	2571	0.640508	ms136	img2503	panel4	RML	EP	ctx
Glut_CTX	3216	0.701112	ms136	img2504	panel4	RML	EP	ctx
Glut_CTX	1533	0.668848	ms136	img2505	panel4	RML	EP	ctx
Glut_CTX	1857	0.694725	ms136	img2506	panel4	RML	EP	ctx
Glut_CTX	1434	0.444238	ms136	img2507	panel4	RML	EP	ctx
Glut_CTX	909	0.325107	ms136	img2508	panel4	RML	EP	ctx
Glut_CTX	1398	0.464143	ms136	img2509	panel4	RML	EP	ctx
Glut_CTX	2439	0.64218	ms146	img2510	panel4	RML	EP	ctx
Glut_CTX	2889	0.590798	ms146	img2511	panel4	RML	EP	ctx
Glut_CTX	1227	0.529107	ms146	img2512	panel4	RML	EP	ctx
Glut_CTX	1788	0.702002	ms146	img2513	panel4	RML	EP	ctx
Glut_CTX	1836	0.587896	ms146	img2514	panel4	RML	EP	ctx
Glut_CTX	2115	0.559524	ms135	img2515	panel4	RML	EP	ctx
Glut_CTX	2613	0.618608	ms135	img2516	panel4	RML	EP	ctx
Glut_CTX	1218	0.290623	ms135	img2517	panel4	RML	EP	ctx
Glut_CTX	657	0.233725	ms135	img2518	panel4	RML	EP	ctx
Glut_CTX	570	0.309446	ms135	img2519	panel4	RML	EP	ctx
Glut_CTX	708	0.339568	ms135	img2520	panel4	RML	EP	ctx
Glut_CTX	420	0.432099	ms71	img2521	panel4	Mock	EP	ctx
Glut_CTX	1311	0.463415	ms71	img2522	panel4	Mock	EP	ctx
Glut_CTX	816	0.522073	ms71	img2523	panel4	Mock	EP	ctx
Glut_CTX	846	0.329439	ms71	img2524	panel4	Mock	EP	ctx
Glut_CTX	1575	0.624257	ms71	img2525	panel4	Mock	EP	ctx
Glut_CTX	1260	0.626866	ms71	img2526	panel4	Mock	EP	ctx
Glut_CTX	945	0.500795	ms71	img2527	panel4	Mock	EP	ctx
Glut_CTX	618	0.565934	ms71	img2528	panel4	Mock	EP	ctx
Glut_CTX	1278	0.586777	ms72	img2529	panel4	Mock	EP	ctx
Glut_CTX	273	0.330909	ms72	img2530	panel4	Mock	EP	ctx
Glut_CTX	990	0.626186	ms72	img2531	panel4	Mock	EP	ctx
Glut_CTX	681	0.656069	ms72	img2532	panel4	Mock	EP	ctx
Glut_CTX	687	0.659942	ms72	img2533	panel4	Mock	EP	ctx
Glut_CTX	468	0.611765	ms72	img2534	panel4	Mock	EP	ctx
Glut_CTX	1038	0.734607	ms72	img2535	panel4	Mock	EP	ctx
Glut_CTX	339	0.421642	ms72	img2536	panel4	Mock	EP	ctx
Glut_CTX	516	0.525994	ms72	img2537	panel4	Mock	EP	ctx
Glut_MB	561	0.453883	ms136	img2803	panel4	RML	EP	mb
Glut_MB	732	0.501027	ms136	img2805	panel4	RML	EP	mb
Glut_MB	642	0.56168	ms136	img2806	panel4	RML	EP	mb
Glut_MB	543	0.462916	ms136	img2807	panel4	RML	EP	mb
Glut_MB	240	0.257235	ms136	img2808	panel4	RML	EP	mb
Glut_MB	204	0.193182	ms146	img2809	panel4	RML	EP	mb
Glut_MB	402	0.348958	ms146	img2810	panel4	RML	EP	mb
Glut_MB	492	0.43617	ms146	img2811	panel4	RML	EP	mb
Glut_MB	441	0.434911	ms146	img2812	panel4	RML	EP	mb
Glut_MB	156	0.136126	ms146	img2813	panel4	RML	EP	mb
Glut_MB	147	0.14497	ms146	img2814	panel4	RML	EP	mb
Glut_MB	330	0.337423	ms146	img2815	panel4	RML	EP	mb
Glut_MB	315	0.307018	ms71	img2816	panel4	Mock	EP	mb
Glut_MB	399	0.393491	ms71	img2817	panel4	Mock	EP	mb
Glut_MB	858	0.619048	ms71	img2818	panel4	Mock	EP	mb
Glut_MB	537	0.491758	ms71	img2819	panel4	Mock	EP	mb
Glut_MB	393	0.435216	ms71	img2820	panel4	Mock	EP	mb
Glut_MB	528	0.478261	ms71	img2821	panel4	Mock	EP	mb
Glut_MB	402	0.425397	ms71	img2822	panel4	Mock	EP	mb
Glut_MB	396	0.452055	ms71	img2823	panel4	Mock	EP	mb
Glut_MB	561	0.566667	ms71	img2824	panel4	Mock	EP	mb
Glut_MB	171	0.25	ms71	img2825	panel4	Mock	EP	mb
Glut_MB	186	0.247012	ms71	img2826	panel4	Mock	EP	mb
Glut_MB	288	0.372093	ms71	img2827	panel4	Mock	EP	mb
Glut_TH	366	0.231499	ms136	img2701	panel4	RML	EP	th
Glut_TH	567	0.324742	ms136	img2702	panel4	RML	EP	th
Glut_TH	846	0.418398	ms136	img2703	panel4	RML	EP	th
Glut_TH	1221	0.536232	ms136	img2704	panel4	RML	EP	th
Glut_TH	489	0.256289	ms136	img2705	panel4	RML	EP	th
Glut_TH	453	0.234472	ms146	img2706	panel4	RML	EP	th
Glut_TH	1074	0.500699	ms146	img2707	panel4	RML	EP	th
Glut_TH	1161	0.456368	ms146	img2708	panel4	RML	EP	th
Glut_TH	1287	0.535581	ms146	img2709	panel4	RML	EP	th
Glut_TH	1311	0.533578	ms146	img2710	panel4	RML	EP	th
Glut_TH	585	0.400411	ms135	img2712	panel4	RML	EP	th
Glut_TH	633	0.357627	ms135	img2714	panel4	RML	EP	th
Glut_TH	378	0.227848	ms135	img2715	panel4	RML	EP	th
Glut_TH	648	0.514286	ms71	img2716	panel4	Mock	EP	th
Glut_TH	816	0.650718	ms71	img2718	panel4	Mock	EP	th
Glut_TH	945	0.658996	ms71	img2719	panel4	Mock	EP	th
Glut_TH	813	0.591703	ms71	img2720	panel4	Mock	EP	th
Glut_TH	792	0.573913	ms71	img2721	panel4	Mock	EP	th
Glut_TH	1083	0.638938	ms72	img2724	panel4	Mock	EP	th
Glut_TH	870	0.595483	ms72	img2725	panel4	Mock	EP	th
Glut_TH	1002	0.690083	ms72	img2726	panel4	Mock	EP	th
Glut_TH	801	0.604072	ms72	img2727	panel4	Mock	EP	th
GABA_STR	1510	0.351326	ms136	img1001	panel1	RML	EP	str
MSN_STR	1494	0.347604	ms136	img1001	panel1	RML	EP	str
GABA_STR	1184	0.26751	ms136	img1002	panel1	RML	EP	str
MSN_STR	1528	0.345233	ms136	img1002	panel1	RML	EP	str
GABA_STR	762	0.183614	ms136	img1003	panel1	RML	EP	str
MSN_STR	1426	0.343614	ms136	img1003	panel1	RML	EP	str
GABA_STR	742	0.193835	ms136	img1004	panel1	RML	EP	str
MSN_STR	960	0.250784	ms136	img1004	panel1	RML	EP	str
GABA_STR	1262	0.314713	ms146	img1005	panel1	RML	EP	str
MSN_STR	1404	0.350125	ms146	img1005	panel1	RML	EP	str
GABA_STR	1130	0.267519	ms146	img1006	panel1	RML	EP	str
MSN_STR	1500	0.355114	ms146	img1006	panel1	RML	EP	str
GABA_STR	1182	0.309748	ms146	img1007	panel1	RML	EP	str
MSN_STR	1520	0.398323	ms146	img1007	panel1	RML	EP	str
GABA_STR	606	0.196498	ms146	img1008	panel1	RML	EP	str
MSN_STR	752	0.243839	ms146	img1008	panel1	RML	EP	str
GABA_STR	494	0.265877	ms146	img1009	panel1	RML	EP	str
MSN_STR	676	0.363832	ms146	img1009	panel1	RML	EP	str
GABA_STR	1470	0.294944	ms135	img1010	panel1	RML	EP	str
MSN_STR	2084	0.418138	ms135	img1010	panel1	RML	EP	str
GABA_STR	1514	0.309485	ms135	img1011	panel1	RML	EP	str
MSN_STR	1952	0.399019	ms135	img1011	panel1	RML	EP	str
GABA_STR	1758	0.325315	ms135	img1012	panel1	RML	EP	str
MSN_STR	2690	0.497779	ms135	img1012	panel1	RML	EP	str
GABA_STR	1254	0.307655	ms135	img1013	panel1	RML	EP	str
MSN_STR	1720	0.421982	ms135	img1013	panel1	RML	EP	str
GABA_STR	104	0.190476	ms70	img1014	panel1	Mock	EP	str
MSN_STR	146	0.267399	ms70	img1014	panel1	Mock	EP	str
GABA_STR	62	0.154229	ms70	img1015	panel1	Mock	EP	str
MSN_STR	154	0.383085	ms70	img1015	panel1	Mock	EP	str
GABA_STR	26	0.101562	ms70	img1016	panel1	Mock	EP	str
MSN_STR	200	0.78125	ms70	img1016	panel1	Mock	EP	str
GABA_STR	834	0.269903	ms71	img1017	panel1	Mock	EP	str
MSN_STR	1484	0.480259	ms71	img1017	panel1	Mock	EP	str
GABA_STR	1138	0.281544	ms71	img1018	panel1	Mock	EP	str
MSN_STR	1916	0.474023	ms71	img1018	panel1	Mock	EP	str
GABA_STR	504	0.224599	ms71	img1019	panel1	Mock	EP	str
MSN_STR	958	0.426916	ms71	img1019	panel1	Mock	EP	str
GABA_STR	590	0.262456	ms71	img1020	panel1	Mock	EP	str
MSN_STR	942	0.419039	ms71	img1020	panel1	Mock	EP	str
GABA_STR	1210	0.315597	ms72	img1021	panel1	Mock	EP	str
MSN_STR	2148	0.56025	ms72	img1021	panel1	Mock	EP	str
GABA_STR	1542	0.317415	ms72	img1022	panel1	Mock	EP	str
MSN_STR	2546	0.524084	ms72	img1022	panel1	Mock	EP	str
GABA_STR	670	0.316635	ms72	img1024	panel1	Mock	EP	str
MSN_STR	620	0.293006	ms72	img1024	panel1	Mock	EP	str
GABA_STR	398	0.307099	ms72	img1025	panel1	Mock	EP	str
MSN_STR	692	0.533951	ms72	img1025	panel1	Mock	EP	str
GABA_STR	524	0.339818	ms72	img1026	panel1	Mock	EP	str
MSN_STR	784	0.508431	ms72	img1026	panel1	Mock	EP	str
GABA_STR	414	0.263024	ms72	img1027	panel1	Mock	EP	str
MSN_STR	754	0.479034	ms72	img1027	panel1	Mock	EP	str
GABA_STR	46	0.261364	ms70	img1029	panel1	Mock	EP	str
MSN_STR	98	0.556818	ms70	img1029	panel1	Mock	EP	str
